# Supplementary material for: Immunometabolism characteristics and a potential prognostic risk model associated with TP53 mutations in breast cancer
Source: Front Immunol. 2022 Jul 22;13:946468. doi: 10.3389/fimmu.2022.946468 (PMC9353309; doi:10.3389/fimmu.2022.946468)
Supplement: Supplementary file 2 [file DataSheet_2.zip]

Archive with 9 entries (8 files):
- Suppl_Table/
- Suppl_Table/Supplementary Table 1.xls
- Suppl_Table/Supplementary Table 2.xls
- Suppl_Table/Supplementary Table 3.xls
- Suppl_Table/Supplementary Table 4.xls
- Suppl_Table/Supplementary Table 5.xls
- Suppl_Table/Supplementary Table 6.xls
- Suppl_Table/Supplementary Table 7.xls
- Suppl_Table/Supplementary Table 8.xlsx
