# Supplementary material for: Immunometabolism characteristics and a potential prognostic risk model associated with TP53 mutations in breast cancer
Source: Front Immunol. 2022 Jul 22;13:946468. doi: 10.3389/fimmu.2022.946468 (PMC9353309; doi:10.3389/fimmu.2022.946468)
Supplement: Supplementary file 2 [file DataSheet_2.zip › Suppl_Table/Supplementary Table 2.xls]

## Sheet: wt-mu.diff
Supplementary Table 2. GSVA enrichment analysis of TP53 mutated and unmutated groups showing the distinct activation states of biological pathways.
id	logFC	AveExpr	t	P.Value	adj.P.Val	B
KEGG_CYSTEINE_AND_METHIONINE_METABOLISM	-0.185431	-0.0342821	-13.3225	1.99771e-37	3.71574e-35	74.1485
KEGG_CIRCADIAN_RHYTHM_MAMMAL	0.297327	-0.027403	13.0039	7.31482e-36	6.80279e-34	70.5938
KEGG_VASOPRESSIN_REGULATED_WATER_REABSORPTION	0.191546	-0.0123968	12.4565	3.08018e-33	1.90971e-31	64.6297
KEGG_GLYCOSPHINGOLIPID_BIOSYNTHESIS_LACTO_AND_NEOLACTO_SERIES	-0.210246	-0.0379832	-12.1525	8.14147e-32	3.78578e-30	61.3988
KEGG_DNA_REPLICATION	-0.301617	-0.0250879	-11.1523	2.54001e-27	8.39389e-26	51.1955
KEGG_PEROXISOME	0.164653	-0.0268939	11.1459	2.70771e-27	8.39389e-26	51.1325
KEGG_CELL_CYCLE	-0.213276	-0.0235542	-10.9448	1.99569e-26	5.30284e-25	49.1643
KEGG_GLYCOSYLPHOSPHATIDYLINOSITOL_GPI_ANCHOR_BIOSYNTHESIS	0.240129	-0.024023	10.9072	2.89133e-26	6.72234e-25	48.7991
KEGG_PENTOSE_PHOSPHATE_PATHWAY	-0.18169	-0.0313962	-10.8408	5.5498e-26	1.14696e-24	48.1567
KEGG_SNARE_INTERACTIONS_IN_VESICULAR_TRANSPORT	0.156974	-0.0256495	10.3182	8.41464e-24	1.56512e-22	43.2122
KEGG_SYSTEMIC_LUPUS_ERYTHEMATOSUS	-0.190597	-0.0119458	-10.0551	9.7887e-23	1.65518e-21	40.7974
KEGG_PATHOGENIC_ESCHERICHIA_COLI_INFECTION	-0.152126	-0.0257618	-9.64243	4.14419e-21	6.4235e-20	37.1136
KEGG_TYPE_II_DIABETES_MELLITUS	0.119514	-0.016302	9.50364	1.41953e-20	2.03102e-19	35.9033
KEGG_HOMOLOGOUS_RECOMBINATION	-0.20984	-0.0343523	-9.42094	2.93597e-20	3.90065e-19	35.1891
KEGG_ENDOCYTOSIS	0.124945	-0.0236832	9.38996	3.84973e-20	4.77367e-19	34.9229
KEGG_SPHINGOLIPID_METABOLISM	0.137784	-0.0192201	8.9868	1.22291e-18	1.33801e-17	31.5262
KEGG_PROTEASOME	-0.219419	-0.0124631	-8.63897	2.18361e-17	2.2564e-16	28.6979
KEGG_PRIMARY_IMMUNODEFICIENCY	-0.244874	-0.0253603	-8.53719	4.98506e-17	4.88011e-16	27.8884
KEGG_FATTY_ACID_METABOLISM	0.13428	-0.0226074	8.45704	9.49364e-17	8.82908e-16	27.2568
KEGG_VALINE_LEUCINE_AND_ISOLEUCINE_DEGRADATION	0.16121	-0.0190167	8.32035	2.81486e-16	2.49317e-15	26.1916
KEGG_NATURAL_KILLER_CELL_MEDIATED_CYTOTOXICITY	-0.154315	-0.0165087	-8.06968	1.98675e-15	1.67971e-14	24.2775
KEGG_ANTIGEN_PROCESSING_AND_PRESENTATION	-0.179699	-0.0102822	-7.95344	4.83266e-15	3.78381e-14	23.4074
KEGG_GLYCOLYSIS_GLUCONEOGENESIS	-0.107689	-0.0282388	-7.95209	4.88234e-15	3.78381e-14	23.3974
KEGG_GALACTOSE_METABOLISM	-0.129982	-0.0300315	-7.88208	8.29505e-15	6.17152e-14	22.8788
KEGG_TAURINE_AND_HYPOTAURINE_METABOLISM	0.133739	-0.0274788	7.53351	1.09346e-13	7.10612e-13	20.3573
KEGG_VASCULAR_SMOOTH_MUSCLE_CONTRACTION	0.100231	-0.0211959	7.5317	1.10794e-13	7.10612e-13	20.3444
KEGG_GRAFT_VERSUS_HOST_DISEASE	-0.241194	-0.0176183	-7.47296	1.69397e-13	1.05026e-12	19.9296
KEGG_ABC_TRANSPORTERS	0.109618	-0.023678	7.45884	1.87526e-13	1.12516e-12	19.8303
KEGG_MTOR_SIGNALING_PATHWAY	0.104213	-0.0219054	7.25831	7.80156e-13	4.53465e-12	18.4385
KEGG_PROPANOATE_METABOLISM	0.141257	-0.0217372	7.22704	9.71404e-13	5.47519e-12	18.2245
KEGG_TERPENOID_BACKBONE_BIOSYNTHESIS	-0.154789	-0.0348127	-6.92849	7.56059e-12	3.90631e-11	16.2238
KEGG_PRION_DISEASES	-0.106119	-0.018192	-6.83907	1.37749e-11	6.92467e-11	15.6395
KEGG_TYPE_I_DIABETES_MELLITUS	-0.192842	-0.00958975	-6.78676	1.95048e-11	9.54708e-11	15.3008
KEGG_PHOSPHATIDYLINOSITOL_SIGNALING_SYSTEM	0.104982	-0.0255495	6.74924	2.4994e-11	1.19202e-10	15.0595
KEGG_OTHER_GLYCAN_DEGRADATION	0.144539	-0.0218475	6.62653	5.57778e-11	2.59367e-10	14.2784
KEGG_ALLOGRAFT_REJECTION	-0.212132	-0.0159274	-6.52587	1.06728e-10	4.84179e-10	13.6475
KEGG_INOSITOL_PHOSPHATE_METABOLISM	0.106917	-0.0253454	6.45373	1.68999e-10	7.48424e-10	13.2009
KEGG_MISMATCH_REPAIR	-0.157475	-0.0220559	-6.2196	7.28328e-10	3.07884e-09	11.7828
KEGG_ENDOMETRIAL_CANCER	0.102552	-0.0147789	6.15498	1.0809e-09	4.46773e-09	11.3999
KEGG_AUTOIMMUNE_THYROID_DISEASE	-0.164026	0.0019704	-6.06949	1.81219e-09	6.76311e-09	10.8991
KEGG_NOD_LIKE_RECEPTOR_SIGNALING_PATHWAY	-0.106669	-0.0255653	-6.01431	2.52117e-09	9.19484e-09	10.5793
KEGG_ONE_CARBON_POOL_BY_FOLATE	-0.111516	-0.0435118	-5.9728	3.22625e-09	1.154e-08	10.3405
KEGG_FOLATE_BIOSYNTHESIS	-0.106901	-0.00689882	-5.75793	1.12872e-08	3.7726e-08	9.12922
KEGG_CYTOKINE_CYTOKINE_RECEPTOR_INTERACTION	-0.112543	-0.0157355	-5.53881	3.88227e-08	1.18378e-07	7.93674
KEGG_INTESTINAL_IMMUNE_NETWORK_FOR_IGA_PRODUCTION	-0.154025	-0.021407	-5.50588	4.65699e-08	1.3971e-07	7.76132
KEGG_LEISHMANIA_INFECTION	-0.118666	-0.0183553	-5.02808	5.85795e-07	1.5791e-06	5.327
KEGG_VIRAL_MYOCARDITIS	-0.102289	-0.00952511	-4.69484	3.03542e-06	7.05735e-06	3.75363
