# Supplementary material for: Immunometabolism characteristics and a potential prognostic risk model associated with TP53 mutations in breast cancer
Source: Front Immunol. 2022 Jul 22;13:946468. doi: 10.3389/fimmu.2022.946468 (PMC9353309; doi:10.3389/fimmu.2022.946468)
Supplement: Supplementary file 2 [file DataSheet_2.zip › Suppl_Table/Supplementary Table 3.xls]

## Sheet: KEGG
Supplementary Table 3.Functional annotation for 92 TP53-related metabolic genes using KEGG enrichment analysis.
ID	Description	GeneRatio	BgRatio	pvalue	p.adjust	qvalue	geneID	Count
hsa00380	Tryptophan metabolism	8/92	42/8145	1.67739e-08	3.06963e-06	2.31304e-06	IL4I1/MAOA/AADAT/DDC/ACMSD/IDO1/KYNU/TDO2	8
hsa00982	Drug metabolism - cytochrome P450	9/92	72/8145	9.55152e-08	8.73964e-06	6.58552e-06	MAOA/UGT2B15/CYP2A6/GSTA1/GSTM2/GSTM3/GSTP1/ADH1B/FMO5	9
hsa00980	Metabolism of xenobiotics by cytochrome P450	8/92	78/8145	2.39156e-06	8.85336e-05	6.67121e-05	UGT2B15/CYP2A6/GSTA1/GSTM2/GSTM3/GSTP1/ADH1B/AKR7A3	8
hsa00350	Tyrosine metabolism	6/92	36/8145	2.61259e-06	8.85336e-05	6.67121e-05	IL4I1/MAOA/TAT/ADH1B/DDC/TPO	6
hsa00512	Mucin type O-glycan biosynthesis	6/92	36/8145	2.61259e-06	8.85336e-05	6.67121e-05	B3GNT3/GALNT3/GALNT5/GALNT6/GALNTL6/GCNT4	6
hsa00983	Drug metabolism - other enzymes	8/92	80/8145	2.90274e-06	8.85336e-05	6.67121e-05	UGT2B15/CYP2A6/NAT1/GSTA1/GSTM2/GSTM3/GSTP1/RRM2	8
hsa05204	Chemical carcinogenesis - DNA adducts	7/92	69/8145	1.13746e-05	0.000297365	0.000224071	UGT2B15/CYP2A6/NAT1/GSTA1/GSTM2/GSTM3/GSTP1	7
hsa00270	Cysteine and methionine metabolism	6/92	51/8145	2.10843e-05	0.000482304	0.000363427	IL4I1/LDHB/TAT/DNMT3B/PSAT1/PHGDH	6
hsa00360	Phenylalanine metabolism	4/92	16/8145	2.50087e-05	0.000508511	0.000383175	IL4I1/MAOA/TAT/DDC	4
hsa00480	Glutathione metabolism	6/92	58/8145	4.44749e-05	0.00081389	0.000613285	GSTA1/GSTM2/GSTM3/GSTP1/RRM2/CHAC1	6
hsa01240	Biosynthesis of cofactors	9/92	153/8145	5.29225e-05	0.000823469	0.000620503	UGT2B15/GGH/PSAT1/MTHFD1L/AK5/SDR16C5/IDO1/KYNU/TDO2	9
hsa00250	Alanine, aspartate and glutamate metabolism	5/92	37/8145	5.3998e-05	0.000823469	0.000620503	ASS1/GPT2/ABAT/IL4I1/FOLH1	5
hsa00830	Retinol metabolism	6/92	68/8145	0.000109863	0.00154654	0.00116535	UGT2B15/CYP2A6/ADH1B/CYP27C1/RDH10/SDR16C5	6
hsa00514	Other types of O-glycan biosynthesis	5/92	47/8145	0.000173851	0.00227249	0.00171237	GALNT3/GALNT5/GALNT6/GALNTL6/LFNG	5
hsa01230	Biosynthesis of amino acids	6/92	75/8145	0.000189719	0.00231458	0.00174409	ASS1/GPT2/NAGS/PFKP/PSAT1/PHGDH	6
hsa00601	Glycosphingolipid biosynthesis - lacto and neolacto series	4/92	27/8145	0.000219279	0.002508	0.00188984	ST8SIA1/B3GNT3/B3GNT5/FUT3	4
hsa04913	Ovarian steroidogenesis	5/92	51/8145	0.000256941	0.0027659	0.00208417	PLA2G4F/ACOT4/ADCY1/ADCY5/HSD17B2	5
hsa01200	Carbon metabolism	7/92	115/8145	0.000303347	0.00308402	0.00232388	GPT2/HK3/PFKP/FBP1/PSAT1/PHGDH/ME1	7
hsa00010	Glycolysis / Gluconeogenesis	5/92	67/8145	0.000916652	0.0088288	0.00665271	HK3/LDHB/ADH1B/PFKP/FBP1	5
hsa00260	Glycine, serine and threonine metabolism	4/92	40/8145	0.00102088	0.00934102	0.00703868	MAOA/GAMT/PSAT1/PHGDH	4
hsa01210	2-Oxocarboxylic acid metabolism	3/92	19/8145	0.00118544	0.0103302	0.00778406	GPT2/NAGS/AADAT	3
hsa00220	Arginine biosynthesis	3/92	22/8145	0.00183838	0.0152919	0.0115228	ASS1/GPT2/NAGS	3
hsa00280	Valine, leucine and isoleucine degradation	4/92	48/8145	0.00202923	0.0161456	0.0121661	ABAT/IL4I1/HMGCS2/ACADSB	4
hsa00565	Ether lipid metabolism	4/92	49/8145	0.00219073	0.0167043	0.0125871	PLA2G2D/PLA2G4F/UGT8/PLA2G7	4
hsa00592	alpha-Linolenic acid metabolism	3/92	25/8145	0.00267927	0.0196122	0.0147783	PLA2G2D/PLA2G4F/FADS2	3
hsa00230	Purine metabolism	6/92	128/8145	0.00317024	0.0223136	0.0168138	RRM2/AK5/ADCY1/ADCY5/PDE11A/PDE6B	6
hsa01040	Biosynthesis of unsaturated fatty acids	3/92	27/8145	0.00335227	0.022721	0.0171208	FADS2/ACOT4/ELOVL2	3
hsa00650	Butanoate metabolism	3/92	28/8145	0.00372411	0.0243397	0.0183405	ABAT/HMGCS2/ACSM1	3
hsa00052	Galactose metabolism	3/92	31/8145	0.00498671	0.0314679	0.0237118	HK3/PFKP/MGAM	3
hsa00051	Fructose and mannose metabolism	3/92	33/8145	0.00595532	0.0363275	0.0273736	HK3/PFKP/FBP1	3
hsa00562	Inositol phosphate metabolism	4/92	73/8145	0.00916748	0.0524265	0.0395046	IMPA2/INPP4B/INPP5J/PLCH1	4
hsa01524	Platinum drug resistance	4/92	73/8145	0.00916748	0.0524265	0.0395046	GSTA1/GSTM2/GSTM3/GSTP1	4
hsa03320	PPAR signaling pathway	4/92	75/8145	0.0100646	0.0558127	0.0420562	FADS2/HMGCS2/ACOX2/ME1	4
