# Supplementary material for: Immunometabolism characteristics and a potential prognostic risk model associated with TP53 mutations in breast cancer
Source: Front Immunol. 2022 Jul 22;13:946468. doi: 10.3389/fimmu.2022.946468 (PMC9353309; doi:10.3389/fimmu.2022.946468)
Supplement: Supplementary file 2 [file DataSheet_2.zip › Suppl_Table/Supplementary Table 4.xls]

## Sheet: GO
Supplementary Table 4.Functional annotation for a TP53-related metabolic genes profile of 24 genes using GO enrichment analysis.
ONTOLOGY	ID	Description	GeneRatio	BgRatio	pvalue	p.adjust	qvalue	geneID	Count
BP	GO:0009410	response to xenobiotic stimulus	2022-08-24	462/18723	6.72472e-08	2.35357e-05	1.53844e-05	ABAT/ACSM1/GSTM2/GSTM3/FBP1/CD38/CA9/ADCY1	8
BP	GO:0046394	carboxylic acid biosynthetic process	2022-07-24	314/18723	9.45698e-08	2.35357e-05	1.53844e-05	ABAT/NAGS/ACOT4/ELOVL2/ACSM1/GSTM2/MTHFD1L	7
BP	GO:0016053	organic acid biosynthetic process	2022-07-24	316/18723	9.87513e-08	2.35357e-05	1.53844e-05	ABAT/NAGS/ACOT4/ELOVL2/ACSM1/GSTM2/MTHFD1L	7
BP	GO:0006790	sulfur compound metabolic process	2022-06-24	339/18723	3.4448e-06	0.000615758	0.000402498	ACOT4/ELOVL2/ACSM1/GSTM2/GSTM3/CHAC1	6
BP	GO:0042537	benzene-containing compound metabolic process	2022-03-24	26/18723	4.71924e-06	0.000674851	0.000441125	ACSM1/GSTM2/GSTM3	3
BP	GO:0006631	fatty acid metabolic process	2022-06-24	390/18723	7.69905e-06	0.00091747	0.000599715	CYP4F8/ACOT4/ELOVL2/ACSM1/GSTM2/ACADSB	6
BP	GO:0001676	long-chain fatty acid metabolic process	2022-04-24	112/18723	1.17555e-05	0.00120074	0.000784879	ACOT4/ELOVL2/ACSM1/GSTM2	4
BP	GO:0006730	one-carbon metabolic process	2022-03-24	40/18723	1.77231e-05	0.001584	0.0010354	CA12/CA9/MTHFD1L	3
BP	GO:0006584	catecholamine metabolic process	2022-03-24	54/18723	4.39734e-05	0.0031441	0.00205518	ABAT/MAOA/HDC	3
BP	GO:0009712	catechol-containing compound metabolic process	2022-03-24	54/18723	4.39734e-05	0.0031441	0.00205518	ABAT/MAOA/HDC	3
BP	GO:0006633	fatty acid biosynthetic process	2022-04-24	163/18723	5.13534e-05	0.00333797	0.0021819	ACOT4/ELOVL2/ACSM1/GSTM2	4
BP	GO:0071466	cellular response to xenobiotic stimulus	2022-04-24	177/18723	7.076e-05	0.00399479	0.00261124	ACSM1/GSTM2/GSTM3/FBP1	4
BP	GO:0006749	glutathione metabolic process	2022-03-24	64/18723	7.32448e-05	0.00399479	0.00261124	GSTM2/GSTM3/CHAC1	3
BP	GO:0042135	neurotransmitter catabolic process	2022-02-24	11/18723	8.60026e-05	0.00399479	0.00261124	ABAT/MAOA	2
BP	GO:0009150	purine ribonucleotide metabolic process	2022-05-24	368/18723	8.91784e-05	0.00399479	0.00261124	ACOT4/ELOVL2/ACSM1/FBP1/ADCY1	5
BP	GO:0006575	cellular modified amino acid metabolic process	2022-04-24	188/18723	8.93939e-05	0.00399479	0.00261124	GSTM2/GSTM3/CHAC1/MTHFD1L	4
BP	GO:0044282	small molecule catabolic process	2022-05-24	376/18723	9.86849e-05	0.00415057	0.00271307	ABAT/ACOT4/ACADSB/HDC/INPP5J	5
BP	GO:0009259	ribonucleotide metabolic process	2022-05-24	385/18723	0.000110295	0.00438114	0.00286379	ACOT4/ELOVL2/ACSM1/FBP1/ADCY1	5
BP	GO:0006163	purine nucleotide metabolic process	2022-05-24	396/18723	0.000125883	0.00450032	0.00294169	ACOT4/ELOVL2/ACSM1/FBP1/ADCY1	5
BP	GO:0019693	ribose phosphate metabolic process	2022-05-24	396/18723	0.000125883	0.00450032	0.00294169	ACOT4/ELOVL2/ACSM1/FBP1/ADCY1	5
BP	GO:0072330	monocarboxylic acid biosynthetic process	2022-04-24	214/18723	0.000147355	0.00501709	0.00327948	ACOT4/ELOVL2/ACSM1/GSTM2	4
BP	GO:0072521	purine-containing compound metabolic process	2022-05-24	416/18723	0.000158518	0.0050881	0.0033259	ACOT4/ELOVL2/ACSM1/FBP1/ADCY1	5
BP	GO:0046459	short-chain fatty acid metabolic process	2022-02-24	15/18723	0.000163673	0.0050881	0.0033259	ACOT4/ACSM1	2
BP	GO:0046395	carboxylic acid catabolic process	2022-04-24	236/18723	0.000214448	0.00624382	0.00408135	ABAT/ACOT4/ACADSB/HDC	4
BP	GO:0016054	organic acid catabolic process	2022-04-24	240/18723	0.000228673	0.00624382	0.00408135	ABAT/ACOT4/ACADSB/HDC	4
BP	GO:0006637	acyl-CoA metabolic process	2022-03-24	96/18723	0.000244513	0.00624382	0.00408135	ACOT4/ELOVL2/ACSM1	3
BP	GO:0035383	thioester metabolic process	2022-03-24	96/18723	0.000244513	0.00624382	0.00408135	ACOT4/ELOVL2/ACSM1	3
BP	GO:0043648	dicarboxylic acid metabolic process	2022-03-24	96/18723	0.000244513	0.00624382	0.00408135	NAGS/ACOT4/MTHFD1L	3
BP	GO:0006576	cellular biogenic amine metabolic process	2022-03-24	101/18723	0.000283995	0.00700195	0.00457691	ABAT/MAOA/HDC	3
BP	GO:0043651	linoleic acid metabolic process	2022-02-24	20/18723	0.000295013	0.00703115	0.00459599	ELOVL2/GSTM2	2
BP	GO:0009117	nucleotide metabolic process	2022-05-24	489/18723	0.00033547	0.00765746	0.00500539	ACOT4/ELOVL2/ACSM1/FBP1/ADCY1	5
BP	GO:0006753	nucleoside phosphate metabolic process	2022-05-24	497/18723	0.000361465	0.00765746	0.00500539	ACOT4/ELOVL2/ACSM1/FBP1/ADCY1	5
BP	GO:0009063	cellular amino acid catabolic process	2022-03-24	110/18723	0.000365017	0.00765746	0.00500539	ABAT/ACADSB/HDC	3
BP	GO:0018958	phenol-containing compound metabolic process	2022-03-24	110/18723	0.000365017	0.00765746	0.00500539	ABAT/MAOA/HDC	3
BP	GO:0006805	xenobiotic metabolic process	2022-03-24	111/18723	0.000374841	0.00765746	0.00500539	ACSM1/GSTM2/GSTM3	3
BP	GO:0044106	cellular amine metabolic process	2022-03-24	113/18723	0.000394997	0.00784508	0.00512803	ABAT/MAOA/HDC	3
BP	GO:0033559	unsaturated fatty acid metabolic process	2022-03-24	116/18723	0.000426521	0.00815628	0.00533145	CYP4F8/ELOVL2/GSTM2	3
BP	GO:0006520	cellular amino acid metabolic process	2022-04-24	284/18723	0.000433481	0.00815628	0.00533145	ABAT/NAGS/ACADSB/HDC	4
BP	GO:0009308	amine metabolic process	2022-03-24	118/18723	0.00044841	0.00822086	0.00537366	ABAT/MAOA/HDC	3
BP	GO:0033865	nucleoside bisphosphate metabolic process	2022-03-24	128/18723	0.000568702	0.00968148	0.00632842	ACOT4/ELOVL2/ACSM1	3
BP	GO:0033875	ribonucleoside bisphosphate metabolic process	2022-03-24	128/18723	0.000568702	0.00968148	0.00632842	ACOT4/ELOVL2/ACSM1	3
BP	GO:0034032	purine nucleoside bisphosphate metabolic process	2022-03-24	128/18723	0.000568702	0.00968148	0.00632842	ACOT4/ELOVL2/ACSM1	3
BP	GO:0009312	oligosaccharide biosynthetic process	2022-02-24	28/18723	0.000583257	0.00969834	0.00633944	FBP1/FUT3	2
BP	GO:0042133	neurotransmitter metabolic process	2022-02-24	31/18723	0.000715816	0.011632	0.00760341	ABAT/MAOA	2
BP	GO:0000038	very long-chain fatty acid metabolic process	2022-02-24	34/18723	0.000861573	0.0136894	0.00894827	ACOT4/ELOVL2	2
BP	GO:0006665	sphingolipid metabolic process	2022-03-24	155/18723	0.000991277	0.0154079	0.0100716	ELOVL2/FUT3/UGCG	3
BP	GO:0042178	xenobiotic catabolic process	2022-02-24	37/18723	0.00102043	0.0155236	0.0101472	GSTM2/GSTM3	2
BP	GO:0042417	dopamine metabolic process	2022-02-24	39/18723	0.00113357	0.0168855	0.0110374	ABAT/MAOA	2
BP	GO:0042398	cellular modified amino acid biosynthetic process	2022-02-24	46/18723	0.00157469	0.0229776	0.0150196	CHAC1/MTHFD1L	2
BP	GO:1901654	response to ketone	2022-03-24	194/18723	0.00188839	0.027004	0.0176515	CD38/CA9/ADCY1	3
BP	GO:0006643	membrane lipid metabolic process	2022-03-24	203/18723	0.00214879	0.0301253	0.0196917	ELOVL2/FUT3/UGCG	3
BP	GO:0001505	regulation of neurotransmitter levels	2022-03-24	213/18723	0.00246323	0.0338694	0.0221392	ABAT/MAOA/ADCY1	3
BP	GO:0009311	oligosaccharide metabolic process	2022-02-24	62/18723	0.00284129	0.0383306	0.0250553	FBP1/FUT3	2
BP	GO:0008652	cellular amino acid biosynthetic process	2022-02-24	76/18723	0.00423567	0.0560835	0.0366596	ABAT/NAGS	2
BP	GO:0032024	positive regulation of insulin secretion	2022-02-24	78/18723	0.0044561	0.0568949	0.03719	ABAT/CD38	2
BP	GO:1901616	organic hydroxy compound catabolic process	2022-02-24	78/18723	0.0044561	0.0568949	0.03719	MAOA/INPP5J	2
CC	GO:0005759	mitochondrial matrix	2022-05-24	480/19550	0.000252395	0.0169104	0.0151437	ABAT/NAGS/ACSM1/ACADSB/MTHFD1L	5
MF	GO:0016829	lyase activity	2022-06-24	196/18368	1.56834e-07	1.81928e-05	6.43846e-06	CHAC1/HDC/CD38/CA12/CA9/ADCY1	6
MF	GO:0043295	glutathione binding	2022-02-24	11/18368	8.9347e-05	0.00414239	0.001466	GSTM2/GSTM3	2
MF	GO:1900750	oligopeptide binding	2022-02-24	12/18368	0.000107131	0.00414239	0.001466	GSTM2/GSTM3	2
MF	GO:0004089	carbonate dehydratase activity	2022-02-24	14/18368	0.000147475	0.00427677	0.00151356	CA12/CA9	2
MF	GO:0016849	phosphorus-oxygen lyase activity	2022-02-24	23/18368	0.000407078	0.00944421	0.00334233	CD38/ADCY1	2
MF	GO:0004364	glutathione transferase activity	2022-02-24	26/18368	0.000521676	0.0100857	0.00356936	GSTM2/GSTM3	2
MF	GO:0042578	phosphoric ester hydrolase activity	2022-04-24	366/18368	0.00120177	0.019915	0.00704796	FBP1/INPP5J/PLCH1/PDE6B	4
MF	GO:0030170	pyridoxal phosphate binding	2022-02-24	55/18368	0.00232919	0.0300035	0.0106183	ABAT/HDC	2
MF	GO:0070279	vitamin B6 binding	2022-02-24	56/18368	0.00241354	0.0300035	0.0106183	ABAT/HDC	2
MF	GO:0016765	transferase activity, transferring alkyl or aryl (other than methyl) groups	2022-02-24	58/18368	0.00258651	0.0300035	0.0106183	GSTM2/GSTM3	2
MF	GO:0016747	acyltransferase activity, transferring groups other than amino-acyl groups	2022-03-24	222/18368	0.00292278	0.0303483	0.0107403	NAGS/ELOVL2/ACSM1	3
MF	GO:0016836	hydro-lyase activity	2022-02-24	64/18368	0.00313948	0.0303483	0.0107403	CA12/CA9	2
MF	GO:0016746	acyltransferase activity	2022-03-24	250/18368	0.00408154	0.0364199	0.0128891	NAGS/ELOVL2/ACSM1	3
MF	GO:0016835	carbon-oxygen lyase activity	2022-02-24	79/18368	0.00474106	0.0371398	0.0131438	CA12/CA9	2
MF	GO:1901681	sulfur compound binding	2022-03-24	265/18368	0.00480256	0.0371398	0.0131438	PLA2G2D/GSTM2/GSTM3	3
MF	GO:0050660	flavin adenine dinucleotide binding	2022-02-24	85/18368	0.0054674	0.0396386	0.0140282	MAOA/ACADSB	2
MF	GO:0008081	phosphoric diester hydrolase activity	2022-02-24	89/18368	0.00597825	0.0407928	0.0144367	PLCH1/PDE6B	2
MF	GO:0072341	modified amino acid binding	2022-02-24	93/18368	0.00651017	0.0419544	0.0148477	GSTM2/GSTM3	2
MF	GO:0004620	phospholipase activity	2022-02-24	104/18368	0.00807974	0.049329	0.0174576	PLA2G2D/PLCH1	2
MF	GO:0016298	lipase activity	2022-02-24	129/18368	0.0122099	0.0542765	0.0192086	PLA2G2D/PLCH1	2
MF	GO:0019203	carbohydrate phosphatase activity	2022-01-24	10/18368	0.0129928	0.0542765	0.0192086	FBP1	1
MF	GO:0046030	inositol trisphosphate phosphatase activity	2022-01-24	10/18368	0.0129928	0.0542765	0.0192086	INPP5J	1
MF	GO:0047760	butyrate-CoA ligase activity	2022-01-24	10/18368	0.0129928	0.0542765	0.0192086	ACSM1	1
MF	GO:0050308	sugar-phosphatase activity	2022-01-24	10/18368	0.0129928	0.0542765	0.0192086	FBP1	1
MF	GO:0004016	adenylate cyclase activity	2022-01-24	11/18368	0.0142832	0.0542765	0.0192086	ADCY1	1
MF	GO:0035251	UDP-glucosyltransferase activity	2022-01-24	11/18368	0.0142832	0.0542765	0.0192086	UGCG	1
MF	GO:0003995	acyl-CoA dehydrogenase activity	2022-01-24	12/18368	0.0155719	0.0542765	0.0192086	ACADSB	1
MF	GO:0052689	carboxylic ester hydrolase activity	2022-02-24	147/18368	0.0156455	0.0542765	0.0192086	PLA2G2D/ACOT4	2
MF	GO:0019842	vitamin binding	2022-02-24	148/18368	0.0158473	0.0542765	0.0192086	ABAT/HDC	2
MF	GO:0004312	fatty acid synthase activity	2022-01-24	13/18368	0.016859	0.0542765	0.0192086	ELOVL2	1
MF	GO:0008417	fucosyltransferase activity	2022-01-24	13/18368	0.016859	0.0542765	0.0192086	FUT3	1
MF	GO:0016840	carbon-nitrogen lyase activity	2022-01-24	13/18368	0.016859	0.0542765	0.0192086	CHAC1	1
MF	GO:0034595	phosphatidylinositol phosphate 5-phosphatase activity	2022-01-24	13/18368	0.016859	0.0542765	0.0192086	INPP5J	1
MF	GO:0106019	phosphatidylinositol-4,5-bisphosphate phosphatase activity	2022-01-24	13/18368	0.016859	0.0542765	0.0192086	INPP5J	1
MF	GO:0047555	3',5'-cyclic-GMP phosphodiesterase activity	2022-01-24	14/18368	0.0181445	0.0542765	0.0192086	PDE6B	1
MF	GO:0102991	myristoyl-CoA hydrolase activity	2022-01-24	14/18368	0.0181445	0.0542765	0.0192086	ACOT4	1
MF	GO:0004467	long-chain fatty acid-CoA ligase activity	2022-01-24	15/18368	0.0194284	0.0542765	0.0192086	ACSM1	1
MF	GO:0016874	ligase activity	2022-02-24	165/18368	0.0194474	0.0542765	0.0192086	ACSM1/MTHFD1L	2
MF	GO:0016208	AMP binding	2022-01-24	16/18368	0.0207107	0.0542765	0.0192086	FBP1	1
MF	GO:0016641	oxidoreductase activity, acting on the CH-NH2 group of donors, oxygen as acceptor	2022-01-24	16/18368	0.0207107	0.0542765	0.0192086	MAOA	1
MF	GO:0047498	calcium-dependent phospholipase A2 activity	2022-01-24	16/18368	0.0207107	0.0542765	0.0192086	PLA2G2D	1
MF	GO:0050135	NAD(P)+ nucleosidase activity	2022-01-24	16/18368	0.0207107	0.0542765	0.0192086	CD38	1
MF	GO:0061809	NAD+ nucleotidase, cyclic ADP-ribose generating	2022-01-24	16/18368	0.0207107	0.0542765	0.0192086	CD38	1
MF	GO:0031406	carboxylic acid binding	2022-02-24	176/18368	0.0219436	0.0542765	0.0192086	NAGS/GSTM2	2
MF	GO:0016290	palmitoyl-CoA hydrolase activity	2022-01-24	17/18368	0.0219913	0.0542765	0.0192086	ACOT4	1
MF	GO:0043395	heparan sulfate proteoglycan binding	2022-01-24	17/18368	0.0219913	0.0542765	0.0192086	PLA2G2D	1
MF	GO:0052745	inositol phosphate phosphatase activity	2022-01-24	17/18368	0.0219913	0.0542765	0.0192086	INPP5J	1
MF	GO:0046527	glucosyltransferase activity	2022-01-24	18/18368	0.0232704	0.0562368	0.0199023	UGCG	1
MF	GO:0016646	oxidoreductase activity, acting on the CH-NH group of donors, NAD or NADP as acceptor	2022-01-24	19/18368	0.0245479	0.0581134	0.0205664	MTHFD1L	1
MF	GO:0016408	C-acyltransferase activity	2022-01-24	20/18368	0.0258237	0.0587364	0.0207869	ACSM1	1
MF	GO:0016638	oxidoreductase activity, acting on the CH-NH2 group of donors	2022-01-24	20/18368	0.0258237	0.0587364	0.0207869	MAOA	1
MF	GO:0016758	hexosyltransferase activity	2022-02-24	197/18368	0.0270568	0.0592504	0.0209689	FUT3/UGCG	2
MF	GO:0004602	glutathione peroxidase activity	2022-01-24	22/18368	0.0283707	0.0592504	0.0209689	GSTM2	1
MF	GO:0009975	cyclase activity	2022-01-24	22/18368	0.0283707	0.0592504	0.0209689	ADCY1	1
MF	GO:0015645	fatty acid ligase activity	2022-01-24	22/18368	0.0283707	0.0592504	0.0209689	ACSM1	1
MF	GO:0004114	3',5'-cyclic-nucleotide phosphodiesterase activity	2022-01-24	23/18368	0.0296418	0.0592504	0.0209689	PDE6B	1
MF	GO:0008483	transaminase activity	2022-01-24	23/18368	0.0296418	0.0592504	0.0209689	ABAT	1
MF	GO:0047617	acyl-CoA hydrolase activity	2022-01-24	23/18368	0.0296418	0.0592504	0.0209689	ACOT4	1
MF	GO:0016769	transferase activity, transferring nitrogenous groups	2022-01-24	24/18368	0.0309112	0.0592504	0.0209689	ABAT	1
MF	GO:0004112	cyclic-nucleotide phosphodiesterase activity	2022-01-24	25/18368	0.0321791	0.0592504	0.0209689	PDE6B	1
MF	GO:0005112	Notch binding	2022-01-24	25/18368	0.0321791	0.0592504	0.0209689	CHAC1	1
MF	GO:0016289	CoA hydrolase activity	2022-01-24	25/18368	0.0321791	0.0592504	0.0209689	ACOT4	1
MF	GO:0070330	aromatase activity	2022-01-24	25/18368	0.0321791	0.0592504	0.0209689	CYP4F8	1
MF	GO:0004435	phosphatidylinositol phospholipase C activity	2022-01-24	26/18368	0.0334454	0.0606198	0.0214535	PLCH1	1
MF	GO:0016405	CoA-ligase activity	2022-01-24	27/18368	0.0347101	0.0610057	0.02159	ACSM1	1
MF	GO:0034593	phosphatidylinositol bisphosphate phosphatase activity	2022-01-24	27/18368	0.0347101	0.0610057	0.02159	INPP5J	1
MF	GO:0003953	NAD+ nucleosidase activity	2022-01-24	28/18368	0.0359733	0.0613661	0.0217176	CD38	1
MF	GO:0004629	phospholipase C activity	2022-01-24	28/18368	0.0359733	0.0613661	0.0217176	PLCH1	1
MF	GO:0016645	oxidoreductase activity, acting on the CH-NH group of donors	2022-01-24	29/18368	0.0372348	0.0625976	0.0221534	MTHFD1L	1
MF	GO:0016878	acid-thiol ligase activity	2022-01-24	31/18368	0.0397531	0.0658766	0.0233139	ACSM1	1
MF	GO:0004623	phospholipase A2 activity	2022-01-24	33/18368	0.0422652	0.0690529	0.024438	PLA2G2D	1
MF	GO:0016831	carboxy-lyase activity	2022-01-24	34/18368	0.0435188	0.0691532	0.0244734	HDC	1
MF	GO:0052866	phosphatidylinositol phosphate phosphatase activity	2022-01-24	34/18368	0.0435188	0.0691532	0.0244734	INPP5J	1
MF	GO:0043394	proteoglycan binding	2022-01-24	36/18368	0.0460214	0.0721416	0.0255311	PLA2G2D	1
MF	GO:0016757	glycosyltransferase activity	2022-02-24	270/18368	0.0480518	0.0743201	0.026302	FUT3/UGCG	2
MF	GO:0016791	phosphatase activity	2022-02-24	275/18368	0.049656	0.0749684	0.0265315	FBP1/INPP5J	2
MF	GO:0005504	fatty acid binding	2022-01-24	39/18368	0.0497635	0.0749684	0.0265315	GSTM2	1
Functional annotation for a TP53-related metabolic genes profile of 24 genes using KEGG enrichment analysis.
ID	Description	GeneRatio	BgRatio	pvalue	p.adjust	qvalue	geneID	Count
hsa00480	Glutathione metabolism	2022-03-24	58/8146	0.000623482	0.0414439	0.0349824	GSTM2/GSTM3/CHAC1	3
hsa00910	Nitrogen metabolism	2022-02-24	17/8146	0.00110131	0.0414439	0.0349824	CA12/CA9	2
hsa00982	Drug metabolism - cytochrome P450	2022-03-24	72/8146	0.00117294	0.0414439	0.0349824	MAOA/GSTM2/GSTM3	3
hsa00340	Histidine metabolism	2022-02-24	22/8146	0.00185387	0.0422254	0.0356421	MAOA/HDC	2
hsa00062	Fatty acid elongation	2022-02-24	27/8146	0.00279172	0.0422254	0.0356421	ACOT4/ELOVL2	2
hsa01040	Biosynthesis of unsaturated fatty acids	2022-02-24	27/8146	0.00279172	0.0422254	0.0356421	ACOT4/ELOVL2	2
hsa00650	Butanoate metabolism	2022-02-24	28/8146	0.00300107	0.0422254	0.0356421	ABAT/ACSM1	2
hsa04972	Pancreatic secretion	2022-03-24	102/8146	0.00318682	0.0422254	0.0356421	PLA2G2D/CD38/ADCY1	3
