# Supplementary material for: Immunometabolism characteristics and a potential prognostic risk model associated with TP53 mutations in breast cancer
Source: Front Immunol. 2022 Jul 22;13:946468. doi: 10.3389/fimmu.2022.946468 (PMC9353309; doi:10.3389/fimmu.2022.946468)
Supplement: Supplementary file 2 [file DataSheet_2.zip › Suppl_Table/Supplementary Table 5.xls]

## Sheet: s
Supplementary Table 5.GSVA enrichment analysis showing the activation states of biological pathways among three clusters.
cluster B/cluster A
id	logFC	AveExpr	t	P.Value	adj.P.Val	B
KEGG_GRAFT_VERSUS_HOST_DISEASE	-0.270164	-0.0833017	-8.36261	2.55679e-16	6.79376e-15	26.3985
KEGG_ALLOGRAFT_REJECTION	-0.266329	-0.0724727	-8.14996	1.32636e-15	2.46703e-14	24.7964
KEGG_TYPE_I_DIABETES_MELLITUS	-0.257931	-0.0601923	-9.06448	8.75254e-19	6.86801e-17	31.9301
KEGG_AUTOIMMUNE_THYROID_DISEASE	-0.227758	-0.0408338	-8.42323	1.58909e-16	4.92617e-15	26.8615
KEGG_ANTIGEN_PROCESSING_AND_PRESENTATION	-0.196731	-0.057697	-8.87463	4.21571e-18	1.56824e-16	30.3974
KEGG_INTESTINAL_IMMUNE_NETWORK_FOR_IGA_PRODUCTION	-0.190383	-0.0614183	-6.72145	3.3316e-11	3.09839e-10	14.9671
KEGG_PRIMARY_IMMUNODEFICIENCY	-0.183345	-0.0894469	-6.23653	7.10044e-10	4.89141e-09	12.0136
KEGG_ASTHMA	-0.180429	-0.0342106	-6.33518	3.87209e-10	2.88084e-09	12.5983
KEGG_PROTEASOME	-0.175821	-0.0690604	-6.52729	1.16121e-10	9.81749e-10	13.7606
KEGG_SYSTEMIC_LUPUS_ERYTHEMATOSUS	-0.152322	-0.0490097	-7.59861	8.03662e-14	1.24568e-12	20.8076
KEGG_PENTOSE_AND_GLUCURONATE_INTERCONVERSIONS	-0.145945	0.00447051	-8.24489	6.38825e-16	1.32024e-14	25.5072
KEGG_VIRAL_MYOCARDITIS	-0.138064	-0.035725	-6.07778	1.85152e-09	1.14794e-08	11.0904
KEGG_NATURAL_KILLER_CELL_MEDIATED_CYTOTOXICITY	-0.136775	-0.0632047	-7.12152	2.30444e-12	2.67891e-11	17.5525
KEGG_LEISHMANIA_INFECTION	-0.136323	-0.0514774	-5.68139	1.84521e-08	9.5336e-08	8.88052
KEGG_HEMATOPOIETIC_CELL_LINEAGE	-0.128759	-0.0323894	-5.2886	1.57537e-07	6.10455e-07	6.82692
KEGG_ASCORBATE_AND_ALDARATE_METABOLISM	-0.127073	0.0340769	-6.73733	3.00396e-11	2.94072e-10	15.0672
KEGG_MATURITY_ONSET_DIABETES_OF_THE_YOUNG	-0.125358	0.0116793	-8.33636	3.13897e-16	7.2981e-15	26.1988
KEGG_CELL_ADHESION_MOLECULES_CAMS	-0.123241	-0.0397482	-5.60035	2.90372e-08	1.38485e-07	8.44566
KEGG_CYTOKINE_CYTOKINE_RECEPTOR_INTERACTION	-0.122784	-0.0522661	-5.7826	1.03911e-08	5.52215e-08	9.43173
KEGG_COMPLEMENT_AND_COAGULATION_CASCADES	-0.120312	0.017269	-6.22108	7.80206e-10	5.18279e-09	11.9228
KEGG_TERPENOID_BACKBONE_BIOSYNTHESIS	-0.118421	-0.057304	-4.92889	9.97498e-07	3.50065e-06	5.06708
KEGG_PRION_DISEASES	-0.106979	-0.0513164	-6.77064	2.41611e-11	2.64351e-10	15.2778
KEGG_OLFACTORY_TRANSDUCTION	-0.106072	0.0777509	-9.65228	5.7021e-21	1.06059e-18	36.842
KEGG_COLORECTAL_CANCER	0.101135	0.00903181	6.08265	1.79843e-09	1.14794e-08	11.1184
KEGG_VALINE_LEUCINE_AND_ISOLEUCINE_DEGRADATION	0.107798	0.0332458	5.33154	1.25432e-07	5.07184e-07	7.04474
KEGG_NITROGEN_METABOLISM	0.108177	-0.00841259	7.34255	4.98009e-13	6.93652e-12	19.0376
KEGG_NUCLEOTIDE_EXCISION_REPAIR	0.115499	-0.014093	5.4392	7.03356e-08	3.04242e-07	7.59814
KEGG_ENDOMETRIAL_CANCER	0.116094	0.0179522	6.76102	2.57318e-11	2.65896e-10	15.2169
KEGG_SELENOAMINO_ACID_METABOLISM	0.126307	-0.0189002	7.33582	5.22103e-13	6.93652e-12	18.9918
KEGG_UBIQUITIN_MEDIATED_PROTEOLYSIS	0.131388	0.00208822	7.28524	7.43715e-13	9.22206e-12	18.6487
KEGG_GLYCOSYLPHOSPHATIDYLINOSITOL_GPI_ANCHOR_BIOSYNTHESIS	0.201663	0.0452728	9.03624	1.10774e-18	6.86801e-17	31.7004
KEGG_CIRCADIAN_RHYTHM_MAMMAL	0.210863	0.0570235	8.91333	3.06628e-18	1.42582e-16	30.7077
cluster C/cluster A
id	logFC	AveExpr	t	P.Value	adj.P.Val	B
KEGG_CIRCADIAN_RHYTHM_MAMMAL	-0.255055	-0.158777	-9.37077	1.38848e-19	2.15214e-18	33.5248
KEGG_OTHER_GLYCAN_DEGRADATION	-0.252939	-0.0529908	-9.23605	4.21185e-19	6.02618e-18	32.4304
KEGG_PEROXISOME	-0.236519	-0.101196	-13.9724	1.11061e-38	1.03287e-36	77.0474
KEGG_GLYCOSYLPHOSPHATIDYLINOSITOL_GPI_ANCHOR_BIOSYNTHESIS	-0.233537	-0.157084	-9.01763	2.48259e-18	2.88602e-17	30.6814
KEGG_VASOPRESSIN_REGULATED_WATER_REABSORPTION	-0.22436	-0.0836775	-12.217	7.47119e-31	2.77928e-29	59.1825
KEGG_ABC_TRANSPORTERS	-0.223548	-0.0604583	-13.2832	1.53943e-35	9.54448e-34	69.8745
KEGG_SPHINGOLIPID_METABOLISM	-0.220739	-0.064988	-12.3293	2.45778e-31	1.14287e-29	60.2838
KEGG_VALINE_LEUCINE_AND_ISOLEUCINE_DEGRADATION	-0.215286	-0.10999	-9.91453	1.40151e-21	3.72401e-20	38.0609
KEGG_PANTOTHENATE_AND_COA_BIOSYNTHESIS	-0.197224	-0.06268	-9.88991	1.7326e-21	4.0283e-20	37.8514
KEGG_PROPANOATE_METABOLISM	-0.190369	-0.101914	-8.28069	7.79277e-16	7.24728e-15	25.0206
KEGG_SNARE_INTERACTIONS_IN_VESICULAR_TRANSPORT	-0.178477	-0.0873194	-9.62641	1.63758e-20	3.38434e-19	35.634
KEGG_RENIN_ANGIOTENSIN_SYSTEM	-0.170432	-0.0395046	-7.44238	3.3893e-13	2.74092e-12	19.0538
KEGG_COMPLEMENT_AND_COAGULATION_CASCADES	-0.16459	0.02017	-7.0036	6.62426e-12	3.97455e-11	16.1419
KEGG_LYSOSOME	-0.160192	-0.0480061	-7.5444	1.66307e-13	1.473e-12	19.752
KEGG_TAURINE_AND_HYPOTAURINE_METABOLISM	-0.1597	-0.0585764	-7.17064	2.17336e-12	1.4972e-11	17.2328
KEGG_TYROSINE_METABOLISM	-0.156306	-0.0522443	-9.06443	1.70208e-18	2.11058e-17	31.0535
KEGG_PROTEIN_EXPORT	-0.154529	-0.0395516	-5.37306	1.10377e-07	4.02551e-07	6.67982
KEGG_FATTY_ACID_METABOLISM	-0.1526	-0.0883135	-8.51859	1.26856e-16	1.24186e-15	26.8067
KEGG_TYPE_II_DIABETES_MELLITUS	-0.148298	-0.0736361	-10.2558	7.13832e-23	2.21288e-21	41.0018
KEGG_RIBOFLAVIN_METABOLISM	-0.145706	-0.0472876	-7.45064	3.20025e-13	2.70566e-12	19.11
KEGG_ENDOCYTOSIS	-0.141425	-0.0837126	-8.96914	3.66503e-18	3.95747e-17	30.2975
KEGG_BUTANOATE_METABOLISM	-0.140047	-0.0733517	-7.41535	4.08734e-13	2.97001e-12	18.8702
KEGG_O_GLYCAN_BIOSYNTHESIS	-0.138257	-0.0205143	-6.5023	1.64996e-10	8.76838e-10	13.0003
KEGG_ASCORBATE_AND_ALDARATE_METABOLISM	-0.135598	0.0519669	-6.17543	1.2066e-09	6.06562e-09	11.0613
KEGG_PRIMARY_BILE_ACID_BIOSYNTHESIS	-0.127561	-0.0406032	-6.66604	5.89887e-11	3.42872e-10	14.0043
KEGG_SULFUR_METABOLISM	-0.126806	-0.0309485	-6.0029	3.33141e-09	1.47534e-08	10.0733
KEGG_RETINOL_METABOLISM	-0.124729	0.000547215	-7.01086	6.31398e-12	3.97455e-11	16.1888
KEGG_ALPHA_LINOLENIC_ACID_METABOLISM	-0.123856	-0.0405569	-7.1549	2.41609e-12	1.60497e-11	17.1292
KEGG_ARACHIDONIC_ACID_METABOLISM	-0.122079	-0.0302733	-6.63158	7.33742e-11	4.13564e-10	13.7912
KEGG_VASCULAR_SMOOTH_MUSCLE_CONTRACTION	-0.120806	-0.0558599	-7.43333	3.60878e-13	2.7968e-12	18.9922
KEGG_LINOLEIC_ACID_METABOLISM	-0.119523	-0.0501687	-6.11814	1.69513e-09	8.08448e-09	10.7304
KEGG_INOSITOL_PHOSPHATE_METABOLISM	-0.118801	-0.0870723	-5.91715	5.46948e-09	2.36587e-08	9.59152
KEGG_MTOR_SIGNALING_PATHWAY	-0.113114	-0.08096	-6.58742	9.69179e-11	5.30198e-10	13.5195
KEGG_PHOSPHATIDYLINOSITOL_SIGNALING_SYSTEM	-0.112261	-0.0798032	-6.05506	2.45694e-09	1.14248e-08	10.3694
KEGG_PORPHYRIN_AND_CHLOROPHYLL_METABOLISM	-0.106707	0.0152494	-5.38739	1.02299e-07	3.80551e-07	6.75328
KEGG_BIOSYNTHESIS_OF_UNSATURATED_FATTY_ACIDS	-0.103462	-0.0892233	-4.62334	4.61388e-06	1.30028e-05	3.08911
KEGG_CARDIAC_MUSCLE_CONTRACTION	-0.103315	-0.00275884	-5.67586	2.13682e-08	8.45635e-08	8.26911
KEGG_GLYCOSAMINOGLYCAN_DEGRADATION	-0.101925	-0.0403623	-4.13109	4.11577e-05	0.000102071	1.00499
KEGG_ENDOMETRIAL_CANCER	-0.101556	-0.0857914	-5.13382	3.82568e-07	1.31774e-06	5.48027
KEGG_GLYCOSAMINOGLYCAN_BIOSYNTHESIS_KERATAN_SULFATE	0.104972	-0.00704554	4.39853	1.28656e-05	3.46812e-05	2.11002
KEGG_ALLOGRAFT_REJECTION	0.107405	0.116841	2.63255	0.00868965	0.0143033	-3.95424
KEGG_PROTEASOME	0.110261	0.0711757	3.48672	0.000524205	0.00109553	-1.38663
KEGG_DORSO_VENTRAL_AXIS_FORMATION	0.11565	-0.0111359	4.85451	1.53584e-06	4.68306e-06	4.1433
KEGG_PATHOGENIC_ESCHERICHIA_COLI_INFECTION	0.118304	0.0267822	5.91053	5.68151e-09	2.40173e-08	9.55457
KEGG_NATURAL_KILLER_CELL_MEDIATED_CYTOTOXICITY	0.11998	0.059149	4.95968	9.17149e-07	2.89135e-06	4.63863
KEGG_PENTOSE_PHOSPHATE_PATHWAY	0.125191	0.0274501	5.78574	1.15569e-08	4.76912e-08	8.8652
KEGG_SPLICEOSOME	0.125885	-0.0465783	4.65826	3.91906e-06	1.13898e-05	3.24529
KEGG_GRAFT_VERSUS_HOST_DISEASE	0.142191	0.121624	3.51255	0.000476717	0.00100761	-1.29821
KEGG_GALACTOSE_METABOLISM	0.154913	0.0244467	7.4131	4.15162e-13	2.97001e-12	18.8549
KEGG_ONE_CARBON_POOL_BY_FOLATE	0.166668	-0.0372439	7.00671	6.48934e-12	3.97455e-11	16.162
KEGG_RNA_POLYMERASE	0.167809	-0.0264019	6.48736	1.81039e-10	9.3537e-10	12.9098
KEGG_MISMATCH_REPAIR	0.171496	-0.0292764	5.32151	1.44863e-07	5.18165e-07	6.41716
KEGG_CYSTEINE_AND_METHIONINE_METABOLISM	0.179969	0.00502916	9.50264	4.63348e-20	8.61827e-19	34.6076
KEGG_PRIMARY_IMMUNODEFICIENCY	0.196161	0.0882632	5.39342	9.90774e-08	3.7609e-07	6.7842
KEGG_CELL_CYCLE	0.22378	0.00117345	8.96366	3.8298e-18	3.95747e-17	30.2542
KEGG_HOMOLOGOUS_RECOMBINATION	0.261719	-0.0153612	9.40367	1.05699e-19	1.78728e-18	33.7939
KEGG_DNA_REPLICATION	0.316676	0.0255074	9.22323	4.67792e-19	6.21495e-18	32.3269
KEGG_GLYCOSPHINGOLIPID_BIOSYNTHESIS_LACTO_AND_NEOLACTO_SERIES	0.341393	0.0591369	18.1549	3.44747e-59	6.4123e-57	123.914
