# Supplementary material for: Immunometabolism characteristics and a potential prognostic risk model associated with TP53 mutations in breast cancer
Source: Front Immunol. 2022 Jul 22;13:946468. doi: 10.3389/fimmu.2022.946468 (PMC9353309; doi:10.3389/fimmu.2022.946468)
Supplement: Supplementary file 2 [file DataSheet_2.zip › Suppl_Table/Supplementary Table 6.xls]

## Sheet: gsea_report_for_h_1652354618435
Supplementary Table 6. GSEA analysis of high-risk group and low-risk group based on our prognostic model.
high-risk group
NAME	GS<br> follow link to MSigDB	GS DETAILS	SIZE	ES	NES	NOM p-val	FDR q-val	FWER p-val	RANK AT MAX	LEADING EDGE
KEGG_PENTOSE_PHOSPHATE_PATHWAY	KEGG_PENTOSE_PHOSPHATE_PATHWAY	Details ...	27	0.642853	2.01119	0	0.109625	0.09	3449	tags=52%, list=9%, signal=57%
KEGG_GLYCOLYSIS_GLUCONEOGENESIS	KEGG_GLYCOLYSIS_GLUCONEOGENESIS	Details ...	62	0.557578	2.00906	0	0.056055	0.092	2743	tags=27%, list=7%, signal=29%
KEGG_GLYCOSPHINGOLIPID_BIOSYNTHESIS_LACTO_AND_NEOLACTO_SERIES	KEGG_GLYCOSPHINGOLIPID_BIOSYNTHESIS_LACTO_AND_NEOLACTO_SERIES	Details ...	26	0.628874	1.99512	0.00603622	0.0429794	0.104	4881	tags=46%, list=13%, signal=53%
KEGG_VIBRIO_CHOLERAE_INFECTION	KEGG_VIBRIO_CHOLERAE_INFECTION	Details ...	54	0.52384	1.8596	0.00584795	0.112905	0.263	5315	tags=44%, list=14%, signal=51%
KEGG_GALACTOSE_METABOLISM	KEGG_GALACTOSE_METABOLISM	Details ...	26	0.586313	1.85152	0.00203252	0.0960296	0.271	3520	tags=35%, list=9%, signal=38%
KEGG_DNA_REPLICATION	KEGG_DNA_REPLICATION	Details ...	36	0.734643	1.85032	0.0203252	0.0806405	0.275	4633	tags=64%, list=12%, signal=73%
KEGG_CELL_CYCLE	KEGG_CELL_CYCLE	Details ...	125	0.550439	1.8318	0.046748	0.0813854	0.302	2123	tags=39%, list=6%, signal=41%
KEGG_TERPENOID_BACKBONE_BIOSYNTHESIS	KEGG_TERPENOID_BACKBONE_BIOSYNTHESIS	Details ...	15	0.716612	1.81438	0.0163265	0.0816185	0.329	5456	tags=47%, list=14%, signal=54%
KEGG_PATHOGENIC_ESCHERICHIA_COLI_INFECTION	KEGG_PATHOGENIC_ESCHERICHIA_COLI_INFECTION	Details ...	56	0.502342	1.75066	0.0254403	0.113213	0.422	5707	tags=46%, list=15%, signal=54%
KEGG_CYSTEINE_AND_METHIONINE_METABOLISM	KEGG_CYSTEINE_AND_METHIONINE_METABOLISM	Details ...	34	0.507595	1.75051	0.0197239	0.102017	0.422	6262	tags=50%, list=16%, signal=60%
KEGG_HOMOLOGOUS_RECOMBINATION	KEGG_HOMOLOGOUS_RECOMBINATION	Details ...	28	0.594491	1.69547	0.0402414	0.132757	0.509	3968	tags=46%, list=10%, signal=52%
KEGG_OXIDATIVE_PHOSPHORYLATION	KEGG_OXIDATIVE_PHOSPHORYLATION	Details ...	132	0.547231	1.69502	0.0697211	0.12213	0.51	6498	tags=44%, list=17%, signal=53%
KEGG_GLYOXYLATE_AND_DICARBOXYLATE_METABOLISM	KEGG_GLYOXYLATE_AND_DICARBOXYLATE_METABOLISM	Details ...	16	0.611824	1.67294	0.0327198	0.130864	0.553	3605	tags=44%, list=9%, signal=48%
KEGG_ALZHEIMERS_DISEASE	KEGG_ALZHEIMERS_DISEASE	Details ...	166	0.451411	1.66642	0.036961	0.126674	0.564	5578	tags=40%, list=14%, signal=46%
KEGG_PROTEASOME	KEGG_PROTEASOME	Details ...	46	0.617265	1.65546	0.0625	0.127186	0.586	6420	tags=59%, list=17%, signal=70%
KEGG_PYRUVATE_METABOLISM	KEGG_PYRUVATE_METABOLISM	Details ...	40	0.489461	1.6538	0.0372549	0.120585	0.589	2252	tags=28%, list=6%, signal=29%
KEGG_CITRATE_CYCLE_TCA_CYCLE	KEGG_CITRATE_CYCLE_TCA_CYCLE	Details ...	31	0.570913	1.65309	0.0700389	0.113921	0.591	3605	tags=39%, list=9%, signal=43%
KEGG_AMINOACYL_TRNA_BIOSYNTHESIS	KEGG_AMINOACYL_TRNA_BIOSYNTHESIS	Details ...	41	0.556017	1.62081	0.0569745	0.130242	0.63	3437	tags=37%, list=9%, signal=40%
KEGG_RNA_POLYMERASE	KEGG_RNA_POLYMERASE	Details ...	29	0.557143	1.60909	0.0561331	0.13257	0.647	6915	tags=59%, list=18%, signal=71%
KEGG_PARKINSONS_DISEASE	KEGG_PARKINSONS_DISEASE	Details ...	130	0.514911	1.60004	0.0840336	0.133066	0.663	6498	tags=43%, list=17%, signal=52%
KEGG_FRUCTOSE_AND_MANNOSE_METABOLISM	KEGG_FRUCTOSE_AND_MANNOSE_METABOLISM	Details ...	34	0.48945	1.57976	0.034	0.141522	0.686	4091	tags=32%, list=11%, signal=36%
KEGG_GLYCOSAMINOGLYCAN_BIOSYNTHESIS_KERATAN_SULFATE	KEGG_GLYCOSAMINOGLYCAN_BIOSYNTHESIS_KERATAN_SULFATE	Details ...	15	0.569947	1.56728	0.0583501	0.145146	0.705	4120	tags=40%, list=11%, signal=45%
KEGG_HUNTINGTONS_DISEASE	KEGG_HUNTINGTONS_DISEASE	Details ...	182	0.423506	1.55871	0.077551	0.145322	0.721	5426	tags=38%, list=14%, signal=45%
KEGG_P53_SIGNALING_PATHWAY	KEGG_P53_SIGNALING_PATHWAY	Details ...	68	0.418407	1.53439	0.0550847	0.157713	0.766	2270	tags=31%, list=6%, signal=33%
KEGG_ONE_CARBON_POOL_BY_FOLATE	KEGG_ONE_CARBON_POOL_BY_FOLATE	Details ...	17	0.541461	1.52823	0.0953347	0.155964	0.767	2268	tags=41%, list=6%, signal=44%
KEGG_PYRIMIDINE_METABOLISM	KEGG_PYRIMIDINE_METABOLISM	Details ...	98	0.42191	1.51899	0.088843	0.157675	0.777	5936	tags=42%, list=15%, signal=49%
KEGG_OOCYTE_MEIOSIS	KEGG_OOCYTE_MEIOSIS	Details ...	113	0.388264	1.50476	0.0817996	0.162508	0.793	3057	tags=27%, list=8%, signal=30%
KEGG_PURINE_METABOLISM	KEGG_PURINE_METABOLISM	Details ...	159	0.351276	1.50465	0.0431373	0.156782	0.793	7091	tags=41%, list=18%, signal=50%
KEGG_AMINO_SUGAR_AND_NUCLEOTIDE_SUGAR_METABOLISM	KEGG_AMINO_SUGAR_AND_NUCLEOTIDE_SUGAR_METABOLISM	Details ...	44	0.444443	1.50301	0.0607843	0.152375	0.795	3164	tags=30%, list=8%, signal=32%
KEGG_ARGININE_AND_PROLINE_METABOLISM	KEGG_ARGININE_AND_PROLINE_METABOLISM	Details ...	54	0.4139	1.49415	0.0409357	0.153834	0.805	2214	tags=28%, list=6%, signal=29%
KEGG_N_GLYCAN_BIOSYNTHESIS	KEGG_N_GLYCAN_BIOSYNTHESIS	Details ...	46	0.440355	1.47686	0.0866142	0.162256	0.829	4078	tags=33%, list=11%, signal=36%
KEGG_MISMATCH_REPAIR	KEGG_MISMATCH_REPAIR	Details ...	23	0.555857	1.44337	0.138493	0.183781	0.864	3968	tags=48%, list=10%, signal=53%
KEGG_PROTEIN_EXPORT	KEGG_PROTEIN_EXPORT	Details ...	24	0.510364	1.43966	0.121272	0.181273	0.867	4224	tags=38%, list=11%, signal=42%
KEGG_AMYOTROPHIC_LATERAL_SCLEROSIS_ALS	KEGG_AMYOTROPHIC_LATERAL_SCLEROSIS_ALS	Details ...	53	0.366434	1.42288	0.072549	0.188839	0.882	4428	tags=28%, list=11%, signal=32%
KEGG_STARCH_AND_SUCROSE_METABOLISM	KEGG_STARCH_AND_SUCROSE_METABOLISM	Details ...	50	0.399418	1.41061	0.0708502	0.193961	0.889	10593	tags=46%, list=27%, signal=63%
KEGG_PENTOSE_AND_GLUCURONATE_INTERCONVERSIONS	KEGG_PENTOSE_AND_GLUCURONATE_INTERCONVERSIONS	Details ...	26	0.462088	1.39926	0.106	0.197662	0.896	11133	tags=50%, list=29%, signal=70%
KEGG_CARDIAC_MUSCLE_CONTRACTION	KEGG_CARDIAC_MUSCLE_CONTRACTION	Details ...	79	0.444263	1.37295	0.115152	0.215863	0.914	6820	tags=42%, list=18%, signal=51%
KEGG_ALANINE_ASPARTATE_AND_GLUTAMATE_METABOLISM	KEGG_ALANINE_ASPARTATE_AND_GLUTAMATE_METABOLISM	Details ...	32	0.389315	1.35798	0.124514	0.22556	0.927	2969	tags=28%, list=8%, signal=30%
KEGG_BLADDER_CANCER	KEGG_BLADDER_CANCER	Details ...	42	0.38016	1.33344	0.123173	0.244107	0.944	9766	tags=48%, list=25%, signal=64%
KEGG_PROXIMAL_TUBULE_BICARBONATE_RECLAMATION	KEGG_PROXIMAL_TUBULE_BICARBONATE_RECLAMATION	Details ...	23	0.433378	1.32289	0.136095	0.248039	0.948	4839	tags=30%, list=13%, signal=35%
KEGG_DRUG_METABOLISM_OTHER_ENZYMES	KEGG_DRUG_METABOLISM_OTHER_ENZYMES	Details ...	49	0.363805	1.31479	0.117409	0.250247	0.954	4588	tags=22%, list=12%, signal=25%
KEGG_MATURITY_ONSET_DIABETES_OF_THE_YOUNG	KEGG_MATURITY_ONSET_DIABETES_OF_THE_YOUNG	Details ...	25	0.424745	1.31237	0.117409	0.246637	0.955	8774	tags=52%, list=23%, signal=67%
KEGG_RIBOFLAVIN_METABOLISM	KEGG_RIBOFLAVIN_METABOLISM	Details ...	16	0.42932	1.30913	0.131148	0.244426	0.956	5818	tags=38%, list=15%, signal=44%
KEGG_GLYCOSAMINOGLYCAN_BIOSYNTHESIS_HEPARAN_SULFATE	KEGG_GLYCOSAMINOGLYCAN_BIOSYNTHESIS_HEPARAN_SULFATE	Details ...	26	0.392528	1.2995	0.16537	0.248784	0.958	7697	tags=46%, list=20%, signal=58%
KEGG_STEROID_BIOSYNTHESIS	KEGG_STEROID_BIOSYNTHESIS	Details ...	17	0.477291	1.28436	0.196356	0.258918	0.966	5676	tags=41%, list=15%, signal=48%
KEGG_GLYCINE_SERINE_AND_THREONINE_METABOLISM	KEGG_GLYCINE_SERINE_AND_THREONINE_METABOLISM	Details ...	31	0.390001	1.25727	0.188976	0.281066	0.97	2026	tags=19%, list=5%, signal=20%
KEGG_O_GLYCAN_BIOSYNTHESIS	KEGG_O_GLYCAN_BIOSYNTHESIS	Details ...	30	0.369178	1.2387	0.182353	0.295043	0.978	5396	tags=33%, list=14%, signal=39%
KEGG_LYSINE_DEGRADATION	KEGG_LYSINE_DEGRADATION	Details ...	44	0.352274	1.21612	0.253359	0.314399	0.986	2572	tags=23%, list=7%, signal=24%
KEGG_PROGESTERONE_MEDIATED_OOCYTE_MATURATION	KEGG_PROGESTERONE_MEDIATED_OOCYTE_MATURATION	Details ...	85	0.314777	1.20532	0.238477	0.320484	0.987	2245	tags=20%, list=6%, signal=21%
KEGG_GAP_JUNCTION	KEGG_GAP_JUNCTION	Details ...	90	0.294969	1.18046	0.226824	0.344225	0.994	5707	tags=31%, list=15%, signal=36%
KEGG_RIBOSOME	KEGG_RIBOSOME	Details ...	88	0.50989	1.17501	0.364754	0.343796	0.994	6325	tags=41%, list=16%, signal=49%
KEGG_GLUTATHIONE_METABOLISM	KEGG_GLUTATHIONE_METABOLISM	Details ...	49	0.346057	1.15209	0.290722	0.364494	0.996	3087	tags=31%, list=8%, signal=33%
KEGG_GLYCOSPHINGOLIPID_BIOSYNTHESIS_GANGLIO_SERIES	KEGG_GLYCOSPHINGOLIPID_BIOSYNTHESIS_GANGLIO_SERIES	Details ...	15	0.400506	1.13028	0.302419	0.384482	0.996	5584	tags=33%, list=14%, signal=39%
KEGG_ADHERENS_JUNCTION	KEGG_ADHERENS_JUNCTION	Details ...	73	0.296834	1.08677	0.340385	0.436067	0.997	4072	tags=27%, list=11%, signal=31%
KEGG_SPLICEOSOME	KEGG_SPLICEOSOME	Details ...	127	0.351889	1.08193	0.388	0.434561	0.997	5036	tags=33%, list=13%, signal=38%
KEGG_MELANOGENESIS	KEGG_MELANOGENESIS	Details ...	101	0.266288	1.07971	0.353783	0.430091	0.997	5666	tags=29%, list=15%, signal=34%
KEGG_GLIOMA	KEGG_GLIOMA	Details ...	65	0.28103	1.06851	0.346154	0.438015	0.999	5533	tags=28%, list=14%, signal=32%
KEGG_BASAL_TRANSCRIPTION_FACTORS	KEGG_BASAL_TRANSCRIPTION_FACTORS	Details ...	35	0.33057	1.04154	0.428858	0.46648	1	7095	tags=37%, list=18%, signal=45%
KEGG_LONG_TERM_POTENTIATION	KEGG_LONG_TERM_POTENTIATION	Details ...	70	0.260636	1.02822	0.406814	0.477114	1	6058	tags=31%, list=16%, signal=37%
KEGG_AXON_GUIDANCE	KEGG_AXON_GUIDANCE	Details ...	129	0.247697	1.01497	0.424184	0.487326	1	6526	tags=29%, list=17%, signal=35%
KEGG_RNA_DEGRADATION	KEGG_RNA_DEGRADATION	Details ...	59	0.297498	0.979861	0.49076	0.531527	1	5320	tags=27%, list=14%, signal=31%
KEGG_STEROID_HORMONE_BIOSYNTHESIS	KEGG_STEROID_HORMONE_BIOSYNTHESIS	Details ...	53	0.270428	0.970363	0.481328	0.537724	1	8643	tags=32%, list=22%, signal=41%
KEGG_PHENYLALANINE_METABOLISM	KEGG_PHENYLALANINE_METABOLISM	Details ...	18	0.338433	0.964863	0.474576	0.537372	1	7616	tags=33%, list=20%, signal=42%
KEGG_PORPHYRIN_AND_CHLOROPHYLL_METABOLISM	KEGG_PORPHYRIN_AND_CHLOROPHYLL_METABOLISM	Details ...	39	0.294853	0.954479	0.53229	0.543192	1	4837	tags=26%, list=13%, signal=29%
KEGG_BIOSYNTHESIS_OF_UNSATURATED_FATTY_ACIDS	KEGG_BIOSYNTHESIS_OF_UNSATURATED_FATTY_ACIDS	Details ...	22	0.322842	0.949974	0.498986	0.541519	1	4999	tags=41%, list=13%, signal=47%
KEGG_TRYPTOPHAN_METABOLISM	KEGG_TRYPTOPHAN_METABOLISM	Details ...	40	0.276948	0.90986	0.556452	0.593613	1	8962	tags=35%, list=23%, signal=46%
KEGG_BASE_EXCISION_REPAIR	KEGG_BASE_EXCISION_REPAIR	Details ...	35	0.314899	0.889724	0.559055	0.615854	1	4098	tags=29%, list=11%, signal=32%
KEGG_ASCORBATE_AND_ALDARATE_METABOLISM	KEGG_ASCORBATE_AND_ALDARATE_METABOLISM	Details ...	23	0.303279	0.877184	0.595483	0.625717	1	4588	tags=26%, list=12%, signal=30%
KEGG_PROPANOATE_METABOLISM	KEGG_PROPANOATE_METABOLISM	Details ...	33	0.267044	0.791314	0.639604	0.749577	1	2214	tags=15%, list=6%, signal=16%
KEGG_PPAR_SIGNALING_PATHWAY	KEGG_PPAR_SIGNALING_PATHWAY	Details ...	69	0.238168	0.785835	0.720408	0.747457	1	5013	tags=19%, list=13%, signal=22%
KEGG_PRION_DISEASES	KEGG_PRION_DISEASES	Details ...	35	0.256399	0.779499	0.757143	0.746623	1	6058	tags=29%, list=16%, signal=34%
KEGG_DORSO_VENTRAL_AXIS_FORMATION	KEGG_DORSO_VENTRAL_AXIS_FORMATION	Details ...	24	0.239722	0.751674	0.788868	0.777797	1	9766	tags=42%, list=25%, signal=56%
KEGG_RETINOL_METABOLISM	KEGG_RETINOL_METABOLISM	Details ...	62	0.207948	0.737179	0.822938	0.787683	1	4884	tags=16%, list=13%, signal=18%
KEGG_OLFACTORY_TRANSDUCTION	KEGG_OLFACTORY_TRANSDUCTION	Details ...	386	0.267588	0.69095	0.916	0.836156	1	15787	tags=56%, list=41%, signal=94%
KEGG_TASTE_TRANSDUCTION	KEGG_TASTE_TRANSDUCTION	Details ...	51	0.175317	0.587619	0.942574	0.92532	1	8935	tags=27%, list=23%, signal=36%
low-risk group
NAME	GS<br> follow link to MSigDB	GS DETAILS	SIZE	ES	NES	NOM p-val	FDR q-val	FWER p-val	RANK AT MAX	LEADING EDGE
KEGG_JAK_STAT_SIGNALING_PATHWAY	KEGG_JAK_STAT_SIGNALING_PATHWAY	Details ...	155	-0.568721	-2.26696	0	0.00483893	0.001	7895	tags=43%, list=20%, signal=54%
KEGG_FC_EPSILON_RI_SIGNALING_PATHWAY	KEGG_FC_EPSILON_RI_SIGNALING_PATHWAY	Details ...	79	-0.51689	-2.06864	0.00197239	0.0406984	0.055	4473	tags=32%, list=12%, signal=36%
KEGG_HEMATOPOIETIC_CELL_LINEAGE	KEGG_HEMATOPOIETIC_CELL_LINEAGE	Details ...	85	-0.640273	-2.06083	0.00194932	0.0292148	0.056	6363	tags=53%, list=16%, signal=63%
KEGG_T_CELL_RECEPTOR_SIGNALING_PATHWAY	KEGG_T_CELL_RECEPTOR_SIGNALING_PATHWAY	Details ...	108	-0.574466	-2.04269	0.00982318	0.0260489	0.064	8564	tags=53%, list=22%, signal=68%
KEGG_LEISHMANIA_INFECTION	KEGG_LEISHMANIA_INFECTION	Details ...	70	-0.640146	-1.9812	0.00585938	0.0410263	0.112	5790	tags=53%, list=15%, signal=62%
KEGG_RIG_I_LIKE_RECEPTOR_SIGNALING_PATHWAY	KEGG_RIG_I_LIKE_RECEPTOR_SIGNALING_PATHWAY	Details ...	71	-0.510738	-1.92854	0	0.0549714	0.163	8439	tags=41%, list=22%, signal=52%
KEGG_ASTHMA	KEGG_ASTHMA	Details ...	28	-0.750583	-1.91414	0.00982318	0.0534107	0.182	8937	tags=82%, list=23%, signal=107%
KEGG_B_CELL_RECEPTOR_SIGNALING_PATHWAY	KEGG_B_CELL_RECEPTOR_SIGNALING_PATHWAY	Details ...	75	-0.555842	-1.91139	0.0139721	0.0483314	0.188	8808	tags=53%, list=23%, signal=69%
KEGG_INTESTINAL_IMMUNE_NETWORK_FOR_IGA_PRODUCTION	KEGG_INTESTINAL_IMMUNE_NETWORK_FOR_IGA_PRODUCTION	Details ...	46	-0.709057	-1.89447	0.00961539	0.0501509	0.204	6316	tags=67%, list=16%, signal=80%
KEGG_AUTOIMMUNE_THYROID_DISEASE	KEGG_AUTOIMMUNE_THYROID_DISEASE	Details ...	50	-0.678537	-1.87389	0.00770713	0.0536555	0.228	5790	tags=50%, list=15%, signal=59%
KEGG_PHOSPHATIDYLINOSITOL_SIGNALING_SYSTEM	KEGG_PHOSPHATIDYLINOSITOL_SIGNALING_SYSTEM	Details ...	76	-0.48817	-1.87262	0.00646552	0.0491925	0.23	5919	tags=38%, list=15%, signal=45%
KEGG_TOLL_LIKE_RECEPTOR_SIGNALING_PATHWAY	KEGG_TOLL_LIKE_RECEPTOR_SIGNALING_PATHWAY	Details ...	102	-0.489259	-1.86716	0.0102459	0.0465124	0.235	8556	tags=47%, list=22%, signal=60%
KEGG_CYTOKINE_CYTOKINE_RECEPTOR_INTERACTION	KEGG_CYTOKINE_CYTOKINE_RECEPTOR_INTERACTION	Details ...	264	-0.4872	-1.85587	0.0195695	0.0476899	0.248	8937	tags=45%, list=23%, signal=59%
KEGG_MTOR_SIGNALING_PATHWAY	KEGG_MTOR_SIGNALING_PATHWAY	Details ...	52	-0.48623	-1.82584	0.0063425	0.0553829	0.293	5788	tags=40%, list=15%, signal=47%
KEGG_PRIMARY_IMMUNODEFICIENCY	KEGG_PRIMARY_IMMUNODEFICIENCY	Details ...	35	-0.749056	-1.82457	0.025	0.0518661	0.294	5396	tags=66%, list=14%, signal=76%
KEGG_ACUTE_MYELOID_LEUKEMIA	KEGG_ACUTE_MYELOID_LEUKEMIA	Details ...	57	-0.482771	-1.82187	0.00813008	0.0499321	0.298	8573	tags=46%, list=22%, signal=59%
KEGG_MAPK_SIGNALING_PATHWAY	KEGG_MAPK_SIGNALING_PATHWAY	Details ...	267	-0.399226	-1.78429	0.002	0.0632269	0.364	7950	tags=37%, list=21%, signal=47%
KEGG_CHEMOKINE_SIGNALING_PATHWAY	KEGG_CHEMOKINE_SIGNALING_PATHWAY	Details ...	188	-0.468365	-1.78393	0.0255403	0.059759	0.364	7950	tags=45%, list=21%, signal=56%
KEGG_ALLOGRAFT_REJECTION	KEGG_ALLOGRAFT_REJECTION	Details ...	35	-0.775384	-1.76804	0.0094697	0.0649373	0.397	5790	tags=71%, list=15%, signal=84%
KEGG_COLORECTAL_CANCER	KEGG_COLORECTAL_CANCER	Details ...	62	-0.45409	-1.74031	0.00819672	0.0753548	0.446	8430	tags=47%, list=22%, signal=60%
KEGG_ENDOCYTOSIS	KEGG_ENDOCYTOSIS	Details ...	181	-0.409038	-1.7389	0	0.0725216	0.448	9189	tags=45%, list=24%, signal=59%
KEGG_TYPE_II_DIABETES_MELLITUS	KEGG_TYPE_II_DIABETES_MELLITUS	Details ...	47	-0.455634	-1.71228	0.00429185	0.0821464	0.484	9830	tags=51%, list=25%, signal=68%
KEGG_APOPTOSIS	KEGG_APOPTOSIS	Details ...	87	-0.431608	-1.68106	0.0240481	0.0962343	0.534	6091	tags=33%, list=16%, signal=39%
KEGG_INOSITOL_PHOSPHATE_METABOLISM	KEGG_INOSITOL_PHOSPHATE_METABOLISM	Details ...	54	-0.457984	-1.66968	0.029724	0.0995642	0.555	6002	tags=37%, list=16%, signal=44%
KEGG_VIRAL_MYOCARDITIS	KEGG_VIRAL_MYOCARDITIS	Details ...	68	-0.518234	-1.64427	0.0544747	0.112705	0.601	5814	tags=41%, list=15%, signal=48%
KEGG_TYPE_I_DIABETES_MELLITUS	KEGG_TYPE_I_DIABETES_MELLITUS	Details ...	41	-0.646333	-1.63398	0.0693642	0.115612	0.622	4080	tags=51%, list=11%, signal=57%
KEGG_CELL_ADHESION_MOLECULES_CAMS	KEGG_CELL_ADHESION_MOLECULES_CAMS	Details ...	131	-0.470692	-1.62675	0.0514851	0.115799	0.636	7009	tags=46%, list=18%, signal=56%
KEGG_VEGF_SIGNALING_PATHWAY	KEGG_VEGF_SIGNALING_PATHWAY	Details ...	76	-0.401971	-1.62667	0.0180723	0.111755	0.636	6025	tags=30%, list=16%, signal=36%
KEGG_CYTOSOLIC_DNA_SENSING_PATHWAY	KEGG_CYTOSOLIC_DNA_SENSING_PATHWAY	Details ...	55	-0.467633	-1.62605	0.030426	0.108317	0.636	7755	tags=42%, list=20%, signal=52%
KEGG_ETHER_LIPID_METABOLISM	KEGG_ETHER_LIPID_METABOLISM	Details ...	33	-0.464618	-1.62591	0.0494071	0.10473	0.636	7105	tags=39%, list=18%, signal=48%
KEGG_GRAFT_VERSUS_HOST_DISEASE	KEGG_GRAFT_VERSUS_HOST_DISEASE	Details ...	37	-0.703707	-1.61946	0.0524272	0.105017	0.643	4135	tags=54%, list=11%, signal=60%
KEGG_ARACHIDONIC_ACID_METABOLISM	KEGG_ARACHIDONIC_ACID_METABOLISM	Details ...	58	-0.445074	-1.61823	0.0248092	0.102465	0.646	5953	tags=34%, list=15%, signal=41%
KEGG_ALPHA_LINOLENIC_ACID_METABOLISM	KEGG_ALPHA_LINOLENIC_ACID_METABOLISM	Details ...	19	-0.519161	-1.61202	0.030303	0.102697	0.652	5826	tags=47%, list=15%, signal=56%
KEGG_ENDOMETRIAL_CANCER	KEGG_ENDOMETRIAL_CANCER	Details ...	52	-0.426434	-1.58282	0.033195	0.117662	0.695	7350	tags=37%, list=19%, signal=45%
KEGG_VASCULAR_SMOOTH_MUSCLE_CONTRACTION	KEGG_VASCULAR_SMOOTH_MUSCLE_CONTRACTION	Details ...	115	-0.38745	-1.58142	0.025	0.115304	0.695	6263	tags=31%, list=16%, signal=37%
KEGG_GNRH_SIGNALING_PATHWAY	KEGG_GNRH_SIGNALING_PATHWAY	Details ...	101	-0.36907	-1.57164	0.00612245	0.118127	0.708	7508	tags=34%, list=19%, signal=42%
KEGG_LEUKOCYTE_TRANSENDOTHELIAL_MIGRATION	KEGG_LEUKOCYTE_TRANSENDOTHELIAL_MIGRATION	Details ...	116	-0.41806	-1.56688	0.054878	0.118079	0.711	6553	tags=34%, list=17%, signal=40%
KEGG_NATURAL_KILLER_CELL_MEDIATED_CYTOTOXICITY	KEGG_NATURAL_KILLER_CELL_MEDIATED_CYTOTOXICITY	Details ...	132	-0.429182	-1.54798	0.0815109	0.125869	0.727	7534	tags=37%, list=20%, signal=46%
KEGG_CHRONIC_MYELOID_LEUKEMIA	KEGG_CHRONIC_MYELOID_LEUKEMIA	Details ...	73	-0.390393	-1.52337	0.049896	0.139553	0.746	7771	tags=41%, list=20%, signal=51%
KEGG_SNARE_INTERACTIONS_IN_VESICULAR_TRANSPORT	KEGG_SNARE_INTERACTIONS_IN_VESICULAR_TRANSPORT	Details ...	38	-0.432675	-1.51384	0.0604839	0.143016	0.762	10206	tags=53%, list=26%, signal=71%
KEGG_NOD_LIKE_RECEPTOR_SIGNALING_PATHWAY	KEGG_NOD_LIKE_RECEPTOR_SIGNALING_PATHWAY	Details ...	62	-0.426972	-1.50685	0.108481	0.145491	0.778	9116	tags=52%, list=24%, signal=67%
KEGG_REGULATION_OF_AUTOPHAGY	KEGG_REGULATION_OF_AUTOPHAGY	Details ...	35	-0.487176	-1.4948	0.0666667	0.150936	0.792	5131	tags=29%, list=13%, signal=33%
KEGG_ANTIGEN_PROCESSING_AND_PRESENTATION	KEGG_ANTIGEN_PROCESSING_AND_PRESENTATION	Details ...	81	-0.485684	-1.49145	0.120155	0.149881	0.796	5963	tags=36%, list=15%, signal=42%
KEGG_UBIQUITIN_MEDIATED_PROTEOLYSIS	KEGG_UBIQUITIN_MEDIATED_PROTEOLYSIS	Details ...	135	-0.373653	-1.48856	0.082495	0.148386	0.796	8110	tags=39%, list=21%, signal=49%
KEGG_PANCREATIC_CANCER	KEGG_PANCREATIC_CANCER	Details ...	70	-0.377895	-1.48476	0.0619835	0.148127	0.799	4973	tags=31%, list=13%, signal=36%
KEGG_LINOLEIC_ACID_METABOLISM	KEGG_LINOLEIC_ACID_METABOLISM	Details ...	29	-0.458354	-1.48356	0.040619	0.145812	0.799	5826	tags=28%, list=15%, signal=32%
KEGG_RENAL_CELL_CARCINOMA	KEGG_RENAL_CELL_CARCINOMA	Details ...	70	-0.373084	-1.47795	0.0699153	0.146827	0.806	7491	tags=37%, list=19%, signal=46%
KEGG_SMALL_CELL_LUNG_CANCER	KEGG_SMALL_CELL_LUNG_CANCER	Details ...	84	-0.377071	-1.47719	0.0711382	0.144174	0.806	5806	tags=33%, list=15%, signal=39%
KEGG_GLYCEROPHOSPHOLIPID_METABOLISM	KEGG_GLYCEROPHOSPHOLIPID_METABOLISM	Details ...	76	-0.346647	-1.45418	0.0598802	0.157801	0.831	7105	tags=33%, list=18%, signal=40%
KEGG_PEROXISOME	KEGG_PEROXISOME	Details ...	78	-0.416303	-1.44969	0.0851485	0.158321	0.835	8737	tags=44%, list=23%, signal=56%
KEGG_FC_GAMMA_R_MEDIATED_PHAGOCYTOSIS	KEGG_FC_GAMMA_R_MEDIATED_PHAGOCYTOSIS	Details ...	96	-0.372318	-1.44745	0.0916497	0.156748	0.839	5171	tags=27%, list=13%, signal=31%
KEGG_ADIPOCYTOKINE_SIGNALING_PATHWAY	KEGG_ADIPOCYTOKINE_SIGNALING_PATHWAY	Details ...	67	-0.387361	-1.41592	0.118503	0.178282	0.871	8671	tags=34%, list=22%, signal=44%
KEGG_ALDOSTERONE_REGULATED_SODIUM_REABSORPTION	KEGG_ALDOSTERONE_REGULATED_SODIUM_REABSORPTION	Details ...	42	-0.400963	-1.41449	0.0856574	0.17624	0.871	6431	tags=33%, list=17%, signal=40%
KEGG_NEUROTROPHIN_SIGNALING_PATHWAY	KEGG_NEUROTROPHIN_SIGNALING_PATHWAY	Details ...	126	-0.341241	-1.41448	0.0811359	0.172977	0.871	7539	tags=34%, list=20%, signal=42%
KEGG_GLYCOSYLPHOSPHATIDYLINOSITOL_GPI_ANCHOR_BIOSYNTHESIS	KEGG_GLYCOSYLPHOSPHATIDYLINOSITOL_GPI_ANCHOR_BIOSYNTHESIS	Details ...	25	-0.490179	-1.39453	0.147505	0.185125	0.885	5085	tags=32%, list=13%, signal=37%
KEGG_PRIMARY_BILE_ACID_BIOSYNTHESIS	KEGG_PRIMARY_BILE_ACID_BIOSYNTHESIS	Details ...	16	-0.481273	-1.38856	0.0912621	0.186685	0.889	7300	tags=38%, list=19%, signal=46%
KEGG_HEDGEHOG_SIGNALING_PATHWAY	KEGG_HEDGEHOG_SIGNALING_PATHWAY	Details ...	56	-0.354484	-1.37106	0.107071	0.197915	0.91	5374	tags=27%, list=14%, signal=31%
KEGG_NOTCH_SIGNALING_PATHWAY	KEGG_NOTCH_SIGNALING_PATHWAY	Details ...	47	-0.384747	-1.36745	0.128834	0.197428	0.911	9603	tags=53%, list=25%, signal=71%
KEGG_NICOTINATE_AND_NICOTINAMIDE_METABOLISM	KEGG_NICOTINATE_AND_NICOTINAMIDE_METABOLISM	Details ...	24	-0.416228	-1.36586	0.120724	0.195244	0.915	4096	tags=29%, list=11%, signal=33%
KEGG_PATHWAYS_IN_CANCER	KEGG_PATHWAYS_IN_CANCER	Details ...	325	-0.302091	-1.34665	0.107724	0.208249	0.933	7840	tags=34%, list=20%, signal=42%
KEGG_PROSTATE_CANCER	KEGG_PROSTATE_CANCER	Details ...	89	-0.341936	-1.34599	0.131687	0.205336	0.933	7662	tags=37%, list=20%, signal=46%
KEGG_VASOPRESSIN_REGULATED_WATER_REABSORPTION	KEGG_VASOPRESSIN_REGULATED_WATER_REABSORPTION	Details ...	44	-0.370869	-1.34287	0.139721	0.2045	0.939	6476	tags=36%, list=17%, signal=44%
KEGG_ABC_TRANSPORTERS	KEGG_ABC_TRANSPORTERS	Details ...	44	-0.364615	-1.29974	0.159363	0.240689	0.968	8342	tags=34%, list=22%, signal=43%
KEGG_NON_SMALL_CELL_LUNG_CANCER	KEGG_NON_SMALL_CELL_LUNG_CANCER	Details ...	54	-0.341679	-1.29069	0.16499	0.246116	0.977	7350	tags=35%, list=19%, signal=43%
KEGG_FATTY_ACID_METABOLISM	KEGG_FATTY_ACID_METABOLISM	Details ...	42	-0.406681	-1.26073	0.264113	0.273332	0.985	9081	tags=43%, list=24%, signal=56%
KEGG_LYSOSOME	KEGG_LYSOSOME	Details ...	121	-0.355434	-1.25593	0.20404	0.273817	0.987	9616	tags=43%, list=25%, signal=57%
KEGG_LONG_TERM_DEPRESSION	KEGG_LONG_TERM_DEPRESSION	Details ...	70	-0.308092	-1.25078	0.152174	0.274727	0.988	6186	tags=26%, list=16%, signal=31%
KEGG_FOCAL_ADHESION	KEGG_FOCAL_ADHESION	Details ...	199	-0.315954	-1.20498	0.240891	0.321993	0.996	7312	tags=27%, list=19%, signal=33%
KEGG_PANTOTHENATE_AND_COA_BIOSYNTHESIS	KEGG_PANTOTHENATE_AND_COA_BIOSYNTHESIS	Details ...	16	-0.412727	-1.20496	0.220408	0.317326	0.996	5608	tags=38%, list=15%, signal=44%
KEGG_SELENOAMINO_ACID_METABOLISM	KEGG_SELENOAMINO_ACID_METABOLISM	Details ...	26	-0.375297	-1.19957	0.237805	0.31871	0.996	7432	tags=46%, list=19%, signal=57%
KEGG_INSULIN_SIGNALING_PATHWAY	KEGG_INSULIN_SIGNALING_PATHWAY	Details ...	137	-0.291012	-1.19747	0.225673	0.316262	0.996	8671	tags=31%, list=22%, signal=39%
KEGG_NEUROACTIVE_LIGAND_RECEPTOR_INTERACTION	KEGG_NEUROACTIVE_LIGAND_RECEPTOR_INTERACTION	Details ...	270	-0.257328	-1.18531	0.153693	0.325686	0.997	8303	tags=27%, list=22%, signal=34%
KEGG_THYROID_CANCER	KEGG_THYROID_CANCER	Details ...	29	-0.341759	-1.17346	0.249497	0.335565	0.998	5806	tags=28%, list=15%, signal=32%
KEGG_REGULATION_OF_ACTIN_CYTOSKELETON	KEGG_REGULATION_OF_ACTIN_CYTOSKELETON	Details ...	213	-0.277593	-1.16343	0.267223	0.34288	0.998	5529	tags=22%, list=14%, signal=25%
KEGG_VALINE_LEUCINE_AND_ISOLEUCINE_DEGRADATION	KEGG_VALINE_LEUCINE_AND_ISOLEUCINE_DEGRADATION	Details ...	44	-0.366994	-1.13573	0.338552	0.373485	0.998	9081	tags=43%, list=24%, signal=56%
KEGG_OTHER_GLYCAN_DEGRADATION	KEGG_OTHER_GLYCAN_DEGRADATION	Details ...	16	-0.432685	-1.13374	0.330677	0.370525	0.998	5536	tags=31%, list=14%, signal=36%
KEGG_CALCIUM_SIGNALING_PATHWAY	KEGG_CALCIUM_SIGNALING_PATHWAY	Details ...	178	-0.270278	-1.13024	0.286585	0.369695	0.998	6655	tags=25%, list=17%, signal=30%
KEGG_HISTIDINE_METABOLISM	KEGG_HISTIDINE_METABOLISM	Details ...	29	-0.334596	-1.1242	0.314961	0.372208	0.998	2791	tags=17%, list=7%, signal=19%
KEGG_WNT_SIGNALING_PATHWAY	KEGG_WNT_SIGNALING_PATHWAY	Details ...	151	-0.255256	-1.11865	0.287449	0.373766	0.998	6680	tags=26%, list=17%, signal=31%
KEGG_RENIN_ANGIOTENSIN_SYSTEM	KEGG_RENIN_ANGIOTENSIN_SYSTEM	Details ...	17	-0.363475	-1.11176	0.32	0.377111	0.998	6363	tags=35%, list=16%, signal=42%
KEGG_BETA_ALANINE_METABOLISM	KEGG_BETA_ALANINE_METABOLISM	Details ...	22	-0.364187	-1.10503	0.327198	0.380691	0.998	2423	tags=14%, list=6%, signal=15%
KEGG_TGF_BETA_SIGNALING_PATHWAY	KEGG_TGF_BETA_SIGNALING_PATHWAY	Details ...	86	-0.287286	-1.09001	0.354839	0.395549	0.998	7840	tags=29%, list=20%, signal=36%
KEGG_ERBB_SIGNALING_PATHWAY	KEGG_ERBB_SIGNALING_PATHWAY	Details ...	87	-0.271317	-1.08957	0.318872	0.391221	0.998	9071	tags=33%, list=24%, signal=43%
KEGG_NITROGEN_METABOLISM	KEGG_NITROGEN_METABOLISM	Details ...	23	-0.329805	-1.07397	0.350394	0.406633	0.999	2352	tags=17%, list=6%, signal=19%
KEGG_BASAL_CELL_CARCINOMA	KEGG_BASAL_CELL_CARCINOMA	Details ...	55	-0.288085	-1.05461	0.359756	0.426044	1	5374	tags=22%, list=14%, signal=25%
KEGG_DILATED_CARDIOMYOPATHY	KEGG_DILATED_CARDIOMYOPATHY	Details ...	90	-0.316178	-1.0481	0.407332	0.428959	1	6228	tags=21%, list=16%, signal=25%
KEGG_GLYCOSAMINOGLYCAN_DEGRADATION	KEGG_GLYCOSAMINOGLYCAN_DEGRADATION	Details ...	21	-0.339958	-1.03303	0.403194	0.443889	1	9384	tags=43%, list=24%, signal=57%
KEGG_MELANOMA	KEGG_MELANOMA	Details ...	71	-0.262849	-1.02035	0.416	0.456606	1	7503	tags=28%, list=19%, signal=35%
KEGG_SYSTEMIC_LUPUS_ERYTHEMATOSUS	KEGG_SYSTEMIC_LUPUS_ERYTHEMATOSUS	Details ...	135	-0.289263	-1.0137	0.43295	0.460429	1	8021	tags=28%, list=21%, signal=35%
KEGG_BUTANOATE_METABOLISM	KEGG_BUTANOATE_METABOLISM	Details ...	34	-0.313631	-1.01205	0.420732	0.457723	1	3442	tags=18%, list=9%, signal=19%
KEGG_SPHINGOLIPID_METABOLISM	KEGG_SPHINGOLIPID_METABOLISM	Details ...	39	-0.283791	-1.00654	0.439842	0.459951	1	4457	tags=21%, list=12%, signal=23%
KEGG_EPITHELIAL_CELL_SIGNALING_IN_HELICOBACTER_PYLORI_INFECTION	KEGG_EPITHELIAL_CELL_SIGNALING_IN_HELICOBACTER_PYLORI_INFECTION	Details ...	68	-0.25823	-0.984774	0.4926	0.484038	1	9116	tags=37%, list=24%, signal=48%
KEGG_TIGHT_JUNCTION	KEGG_TIGHT_JUNCTION	Details ...	131	-0.236885	-0.972363	0.459839	0.496132	1	7691	tags=26%, list=20%, signal=32%
KEGG_ARRHYTHMOGENIC_RIGHT_VENTRICULAR_CARDIOMYOPATHY_ARVC	KEGG_ARRHYTHMOGENIC_RIGHT_VENTRICULAR_CARDIOMYOPATHY_ARVC	Details ...	74	-0.273702	-0.968367	0.502994	0.495933	1	3203	tags=14%, list=8%, signal=15%
KEGG_COMPLEMENT_AND_COAGULATION_CASCADES	KEGG_COMPLEMENT_AND_COAGULATION_CASCADES	Details ...	69	-0.369829	-0.928649	0.588822	0.546322	1	9797	tags=43%, list=25%, signal=58%
KEGG_HYPERTROPHIC_CARDIOMYOPATHY_HCM	KEGG_HYPERTROPHIC_CARDIOMYOPATHY_HCM	Details ...	83	-0.284432	-0.916929	0.577689	0.557305	1	6228	tags=18%, list=16%, signal=22%
KEGG_GLYCEROLIPID_METABOLISM	KEGG_GLYCEROLIPID_METABOLISM	Details ...	49	-0.238618	-0.8984	0.585216	0.578463	1	9554	tags=31%, list=25%, signal=41%
KEGG_NUCLEOTIDE_EXCISION_REPAIR	KEGG_NUCLEOTIDE_EXCISION_REPAIR	Details ...	44	-0.280182	-0.884032	0.564797	0.592938	1	4698	tags=20%, list=12%, signal=23%
KEGG_DRUG_METABOLISM_CYTOCHROME_P450	KEGG_DRUG_METABOLISM_CYTOCHROME_P450	Details ...	69	-0.244714	-0.883977	0.594378	0.586992	1	6575	tags=16%, list=17%, signal=19%
KEGG_METABOLISM_OF_XENOBIOTICS_BY_CYTOCHROME_P450	KEGG_METABOLISM_OF_XENOBIOTICS_BY_CYTOCHROME_P450	Details ...	67	-0.244292	-0.876755	0.614173	0.591707	1	1941	tags=7%, list=5%, signal=8%
KEGG_TYROSINE_METABOLISM	KEGG_TYROSINE_METABOLISM		42	-0.248009	-0.84502	0.655832	0.630645	1	2312	tags=10%, list=6%, signal=10%
KEGG_ECM_RECEPTOR_INTERACTION	KEGG_ECM_RECEPTOR_INTERACTION		84	-0.249473	-0.817883	0.638037	0.662415	1	7906	tags=26%, list=20%, signal=33%
KEGG_GLYCOSAMINOGLYCAN_BIOSYNTHESIS_CHONDROITIN_SULFATE	KEGG_GLYCOSAMINOGLYCAN_BIOSYNTHESIS_CHONDROITIN_SULFATE		22	-0.209599	-0.603617	0.878193	0.915006	1	10313	tags=32%, list=27%, signal=43%
