# Supplementary material for: Immunometabolism characteristics and a potential prognostic risk model associated with TP53 mutations in breast cancer
Source: Front Immunol. 2022 Jul 22;13:946468. doi: 10.3389/fimmu.2022.946468 (PMC9353309; doi:10.3389/fimmu.2022.946468)
Supplement: Supplementary file 2 [file DataSheet_2.zip › Suppl_Table/Supplementary Table 7.xls]

## Sheet: PanImmune_MS
TCGA Participant Barcode	TCGA Study	Immune Subtype	TCGA Subtype	Leukocyte Fraction	Stromal Fraction	Intratumor Heterogeneity	TIL Regional Fraction	Proliferation	Wound Healing	Macrophage Regulation	Lymphocyte Infiltration Signature Score	IFN-gamma Response	TGF-beta Response	SNV Neoantigens	Indel Neoantigens	Silent Mutation Rate	Nonsilent Mutation Rate	Number of Segments	Fraction Altered	Aneuploidy Score	Homologous Recombination Defects	BCR Evenness	BCR Shannon	BCR Richness	TCR Shannon	TCR Richness	TCR Evenness	CTA Score	Th1 Cells	Th2 Cells	Th17 Cells	OS	OS Time	PFI	PFI Time	B Cells Memory	B Cells Naive	Dendritic Cells Activated	Dendritic Cells Resting	Eosinophils	Macrophages M0	Macrophages M1	Macrophages M2	Mast Cells Activated	Mast Cells Resting	Monocytes	Neutrophils	NK Cells Activated	NK Cells Resting
TCGA-01-0639	OV	NA	NA	NA	NA	NA	NA	NA	NA	NA	NA	NA	NA	NA	NA	NA	NA	NA	NA	NA	NA	NA	NA	NA	NA	NA	NA	NA	NA	NA	NA	NA	NA	NA	NA	NA	NA	NA	NA	NA	NA	NA	NA	NA	NA	NA	NA	NA	NA
TCGA-02-0007	GBM	NA	GBM_LGG.Classic-like	0.0476602	NA	NA	NA	NA	NA	NA	NA	NA	NA	NA	NA	NA	NA	161	0.903696	4	18	NA	NA	NA	NA	NA	NA	NA	NA	NA	NA	1	705	1	518	NA	NA	NA	NA	NA	NA	NA	NA	NA	NA	NA	NA	NA	NA
TCGA-02-0011	GBM	NA	GBM_LGG.LGm6-GBM	0.0620993	NA	NA	NA	NA	NA	NA	NA	NA	NA	NA	NA	NA	NA	107	0.938565	5	12	NA	NA	NA	NA	NA	NA	NA	NA	NA	NA	1	630	1	145	NA	NA	NA	NA	NA	NA	NA	NA	NA	NA	NA	NA	NA	NA
TCGA-02-0023	GBM	NA	GBM_LGG.	NA	NA	NA	NA	NA	NA	NA	NA	NA	NA	NA	NA	NA	NA	423	0.188328	8	6	NA	NA	NA	NA	NA	NA	NA	NA	NA	NA	1	612	1	435	NA	NA	NA	NA	NA	NA	NA	NA	NA	NA	NA	NA	NA	NA
TCGA-02-0025	GBM	NA	GBM_LGG.	NA	NA	NA	NA	NA	NA	NA	NA	NA	NA	NA	NA	NA	NA	600	0.362993	9	36	NA	NA	NA	NA	NA	NA	NA	NA	NA	NA	1	1300	1	656	NA	NA	NA	NA	NA	NA	NA	NA	NA	NA	NA	NA	NA	NA
TCGA-02-0051	GBM	NA	GBM_LGG.	NA	NA	NA	NA	NA	NA	NA	NA	NA	NA	NA	NA	NA	NA	446	0.601357	14	12	NA	NA	NA	NA	NA	NA	NA	NA	NA	NA	1	459	1	89	NA	NA	NA	NA	NA	NA	NA	NA	NA	NA	NA	NA	NA	NA
TCGA-02-0071	GBM	NA	GBM_LGG.Mesenchymal-like	0.165459	NA	NA	NA	NA	NA	NA	NA	NA	NA	NA	NA	NA	NA	204	0.141049	5	3	NA	NA	NA	NA	NA	NA	NA	NA	NA	NA	1	167	1	8	NA	NA	NA	NA	NA	NA	NA	NA	NA	NA	NA	NA	NA	NA
TCGA-02-0116	GBM	NA	GBM_LGG.Classic-like	0.0513327	NA	NA	NA	NA	NA	NA	NA	NA	NA	NA	NA	NA	NA	137	0.192885	9	7	NA	NA	NA	NA	NA	NA	NA	NA	NA	NA	1	1489	1	1231	NA	NA	NA	NA	NA	NA	NA	NA	NA	NA	NA	NA	NA	NA
TCGA-02-2470	GBM	NA	GBM_LGG.Mesenchymal-like	0.325147	0.47	0	NA	NA	NA	NA	NA	NA	NA	NA	NA	0.454066	1.30544	104	0.114035	4	12	NA	NA	NA	NA	NA	NA	NA	NA	NA	NA	1	393	1	183	NA	NA	NA	NA	NA	NA	NA	NA	NA	NA	NA	NA	NA	NA
TCGA-02-2485	GBM	C4	GBM_LGG.Classic-like	0.0495006	0.13	0.03	NA	0.3223	0.15	0.0189	-1.1057	1.3247	-0.2922	20	2	0.509148	1.35773	215	0.188346	8	3	NA	NA	NA	2.35167	11	0.980724	3.83463	405.946	-7.33864	-4563.18	0	470	1	186	0.0164857	0	0	0	0.0112715	0.00617191	0.0745228	0.342673	0.0949941	0	0.0734331	0	0.105907	0
TCGA-04-1371	OV	NA	NA	0.0257935	0.11	0.16	NA	NA	NA	NA	NA	NA	NA	NA	NA	0	0	415	0.754601	18	41	NA	NA	NA	NA	NA	NA	NA	NA	NA	NA	0	2506	0	2506	NA	NA	NA	NA	NA	NA	NA	NA	NA	NA	NA	NA	NA	NA
TCGA-04-1542	OV	NA	OVCA.Proliferative	0.0282827	0.06	0.2	NA	NA	NA	NA	NA	NA	NA	NA	NA	0.352535	1.95497	266	0.755597	23	37	NA	NA	NA	NA	NA	NA	NA	NA	NA	NA	1	2561	1	1020	NA	NA	NA	NA	NA	NA	NA	NA	NA	NA	NA	NA	NA	NA
TCGA-04-1638	OV	NA	OVCA.Differentiated	0.038361	0.08	0.03	NA	NA	NA	NA	NA	NA	NA	NA	NA	0.33049	1.23934	256	0.922026	23	23	NA	NA	NA	NA	NA	NA	NA	NA	NA	NA	1	1686	1	298	NA	NA	NA	NA	NA	NA	NA	NA	NA	NA	NA	NA	NA	NA
TCGA-05-4410	LUAD	C3	LUAD.3	0.428618	0.76	0.39	0	-0.2923	-0.166	0.9173	1.8069	0.7625	0.0366	276	47	8.58249	28.0615	95	0.452831	17	32	0.706299	3.51017	144	3.33294	35	0.937443	NA	-49.7659	-133.258	2783.17	0	0	0	0	0	0.0913156	0	0	0	0.00442403	0.0878824	0.153652	0	0.0230746	0.00115276	0.00357424	0.0111225	0.017419
TCGA-05-4424	LUAD	C2	LUAD.5	0.3262	0.76	0.45	4.43867	0.3447	0.02	0.9873	0.9145	0.6653	0.3044	395	421	5.33619	18.3248	111	0.621673	15	29	0.88658	3.3944	46	3.09814	23	0.988086	6.21383	-503.666	203.277	1689.07	0	913	1	153	0	0.0785124	0.00321373	0	0	0.0667439	0.0484615	0.397625	0	0.033189	0.0152606	0.0123119	0.0122652	0
TCGA-05-4425	LUAD	C6	LUAD.4	0.228394	0.39	0.08	0	-0.0918	-0.017	1.1021	0.9734	0.6359	0.2405	NA	NA	0.382437	1.02964	83	0.235235	9	10	0.842613	2.3873	17	3.12739	27	0.94889	2.02214	-89.5966	-457.059	1403.12	0	669	0	669	0.0148886	0.0168083	0	0.0332405	0	0.135275	0.0464626	0.39919	0.0269966	0.00345697	0.0294144	0	0	0.0149035
TCGA-06-0152	GBM	NA	GBM_LGG.	0.221232	0.33	0.03	NA	NA	NA	NA	NA	NA	NA	19	NA	0.282503	0.692132	162	0.667136	8	4	NA	NA	NA	NA	NA	NA	NA	NA	NA	NA	1	375	1	299	NA	NA	NA	NA	NA	NA	NA	NA	NA	NA	NA	NA	NA	NA
TCGA-06-0156	GBM	C4	GBM_LGG.	NA	NA	NA	NA	0.4888	0.138	0.7848	-0.5092	-0.3308	0.0911	NA	NA	NA	NA	NA	NA	NA	NA	0.714157	1.48505	8	2.48491	12	1	4.37853	-295.857	560.632	-3725.96	1	178	1	178	0.0241984	0.000202984	0.000141736	0	0	0	0.012357	0.465043	0.0822277	0	0.0381484	0.0792356	0	0.066256
TCGA-06-0175	GBM	NA	GBM_LGG.	NA	NA	NA	NA	NA	NA	NA	NA	NA	NA	NA	NA	NA	NA	175	0.26325	10	18	NA	NA	NA	NA	NA	NA	NA	NA	NA	NA	1	123	1	39	NA	NA	NA	NA	NA	NA	NA	NA	NA	NA	NA	NA	NA	NA
TCGA-06-0410	GBM	NA	GBM_LGG.	NA	NA	NA	NA	NA	NA	NA	NA	NA	NA	NA	NA	NA	NA	176	0.740825	21	13	NA	NA	NA	NA	NA	NA	NA	NA	NA	NA	1	143	1	143	NA	NA	NA	NA	NA	NA	NA	NA	NA	NA	NA	NA	NA	NA
TCGA-06-0644	GBM	C4	GBM_LGG.	NA	0.53	0.39	NA	0.448	0.2675	0.8678	-0.5004	-0.4114	0.7319	26	23	0.590821	1.26604	97	0.297542	8	4	NA	0	1	3.30878	28	0.99297	3.07593	1276.29	201.05	-2766.65	1	384	1	85	0.0208027	0	0	0.0129474	0	0.0852401	0.00907986	0.565924	0	0.0389842	0.031571	0.0168299	0	0
TCGA-06-0650	GBM	NA	GBM_LGG.LGm6-GBM	0.359797	0.77	0	NA	NA	NA	NA	NA	NA	NA	NA	NA	0.202309	0.895939	51	0.12168	6	0	NA	NA	NA	NA	NA	NA	NA	NA	NA	NA	1	717	1	351	NA	NA	NA	NA	NA	NA	NA	NA	NA	NA	NA	NA	NA	NA
TCGA-06-0876	GBM	NA	GBM_LGG.Mesenchymal-like	0.226802	0.24	0.27	NA	NA	NA	NA	NA	NA	NA	NA	NA	0.665007	1.63481	195	0.15657	6	8	NA	NA	NA	NA	NA	NA	NA	NA	NA	NA	0	1405	1	424	NA	NA	NA	NA	NA	NA	NA	NA	NA	NA	NA	NA	NA	NA
TCGA-06-0879	GBM	NA	GBM_LGG.Classic-like	0.143977	0.23	0.05	NA	NA	NA	NA	NA	NA	NA	NA	NA	0.578463	1.21202	106	0.219632	9	6	NA	NA	NA	NA	NA	NA	NA	NA	NA	NA	1	1229	1	699	NA	NA	NA	NA	NA	NA	NA	NA	NA	NA	NA	NA	NA	NA
TCGA-06-1801	GBM	NA	GBM_LGG.LGm6-GBM	0.0923903	0.25	0.01	NA	NA	NA	NA	NA	NA	NA	NA	NA	2.71938	8.95796	183	0.18389	4	10	NA	NA	NA	NA	NA	NA	NA	NA	NA	NA	1	360	1	232	NA	NA	NA	NA	NA	NA	NA	NA	NA	NA	NA	NA	NA	NA
TCGA-06-5412	GBM	C4	GBM_LGG.Mesenchymal-like	0.65665	0.71	0.11	NA	-0.3585	0.086	1.2892	-0.8063	0.258	0.2429	24	185	0.461164	1.46996	56	0.185223	6	0	NA	NA	NA	2.16396	9	0.984859	3.01674	1242.74	-873.415	-3461.93	1	138	1	88	0.00748607	0	0.00303216	0	0	0	0.000951329	0.533977	0.128684	0	0.155577	0.0455735	0.0164904	0.0185822
TCGA-06-5415	GBM	C4	GBM_LGG.Classic-like	0.0841485	0.17	0.04	NA	0.1448	0.0245	-0.0017	-1.1987	0.1145	-0.2375	25	77	0.455091	1.19461	208	0.260674	9	13	NA	NA	NA	3.10292	28	0.93119	3.35712	160.647	53.1885	-4716.64	0	260	0	260	0.0264015	0.00435906	0	0	0	0	0.0194584	0.516671	0	0.0360802	0.031534	0	0.00698029	0.0141672
TCGA-06-5416	GBM	C4	GBM_LGG.	0.0712746	NA	NA	NA	0.8412	0.3735	-0.668	-1.5491	-0.6362	-0.3705	6243	154	111.281	330.035	111	0.781714	5	8	NA	NA	NA	1.09861	3	1	4.00705	-224.325	764.822	-2664.68	0	204	0	204	0.00456437	0	0	0	0	0.288256	0.0165877	0.359028	0.0812535	0	0	0	0.0295918	0
TCGA-08-0349	GBM	NA	GBM_LGG.	NA	NA	NA	NA	NA	NA	NA	NA	NA	NA	NA	NA	NA	NA	131	0.254657	6	7	NA	NA	NA	NA	NA	NA	NA	NA	NA	NA	1	298	1	93	NA	NA	NA	NA	NA	NA	NA	NA	NA	NA	NA	NA	NA	NA
TCGA-08-0385	GBM	NA	GBM_LGG.	NA	NA	NA	NA	NA	NA	NA	NA	NA	NA	NA	NA	NA	NA	NA	NA	NA	NA	NA	NA	NA	NA	NA	NA	NA	NA	NA	NA	1	82	1	82	NA	NA	NA	NA	NA	NA	NA	NA	NA	NA	NA	NA	NA	NA
TCGA-08-0390	GBM	NA	GBM_LGG.	NA	NA	NA	NA	NA	NA	NA	NA	NA	NA	NA	NA	NA	NA	181	0.223112	5	10	NA	NA	NA	NA	NA	NA	NA	NA	NA	NA	1	425	1	425	NA	NA	NA	NA	NA	NA	NA	NA	NA	NA	NA	NA	NA	NA
TCGA-08-0525	GBM	NA	GBM_LGG.	NA	NA	NA	NA	NA	NA	NA	NA	NA	NA	NA	NA	NA	NA	116	0.576083	11	18	NA	NA	NA	NA	NA	NA	NA	NA	NA	NA	1	486	1	343	NA	NA	NA	NA	NA	NA	NA	NA	NA	NA	NA	NA	NA	NA
TCGA-12-0662	GBM	NA	GBM_LGG.	NA	0.31	0.33	NA	NA	NA	NA	NA	NA	NA	NA	NA	0.110862	1.07167	204	0.310993	5	7	NA	NA	NA	NA	NA	NA	NA	NA	NA	NA	1	1161	1	600	NA	NA	NA	NA	NA	NA	NA	NA	NA	NA	NA	NA	NA	NA
TCGA-12-0692	GBM	NA	GBM_LGG.	NA	0.13	0.09	NA	NA	NA	NA	NA	NA	NA	NA	NA	0.540989	1.8033	84	0.258571	6	8	NA	NA	NA	NA	NA	NA	NA	NA	NA	NA	1	111	1	35	NA	NA	NA	NA	NA	NA	NA	NA	NA	NA	NA	NA	NA	NA
TCGA-12-0707	GBM	NA	GBM_LGG.	NA	0.2	0.04	NA	NA	NA	NA	NA	NA	NA	NA	NA	0.734846	2.38825	124	0.211926	10	6	NA	NA	NA	NA	NA	NA	NA	NA	NA	NA	1	864	0	864	NA	NA	NA	NA	NA	NA	NA	NA	NA	NA	NA	NA	NA	NA
TCGA-12-0826	GBM	NA	GBM_LGG.LGm6-GBM	0.0952009	0.51	0.33	NA	NA	NA	NA	NA	NA	NA	NA	NA	0.554996	1.87311	140	0.644269	22	6	NA	NA	NA	NA	NA	NA	NA	NA	NA	NA	1	845	0	845	NA	NA	NA	NA	NA	NA	NA	NA	NA	NA	NA	NA	NA	NA
TCGA-12-1096	GBM	NA	GBM_LGG.	0.395925	NA	NA	NA	NA	NA	NA	NA	NA	NA	NA	NA	NA	NA	105	0.339766	10	2	NA	NA	NA	NA	NA	NA	NA	NA	NA	NA	1	277	1	270	NA	NA	NA	NA	NA	NA	NA	NA	NA	NA	NA	NA	NA	NA
TCGA-12-1097	GBM	NA	GBM_LGG.	0.12993	NA	NA	NA	NA	NA	NA	NA	NA	NA	NA	NA	NA	NA	100	0.298736	6	7	NA	NA	NA	NA	NA	NA	NA	NA	NA	NA	1	442	1	166	NA	NA	NA	NA	NA	NA	NA	NA	NA	NA	NA	NA	NA	NA
TCGA-12-3644	GBM	NA	GBM_LGG.Mesenchymal-like	0.159697	0.17	0.08	NA	NA	NA	NA	NA	NA	NA	NA	NA	1.20486	3.38665	154	0.326049	8	2	NA	NA	NA	NA	NA	NA	NA	NA	NA	NA	1	1818	1	1142	NA	NA	NA	NA	NA	NA	NA	NA	NA	NA	NA	NA	NA	NA
TCGA-13-0757	OV	NA	OVCA.Proliferative	0.0951986	0.23	0.45	NA	NA	NA	NA	NA	NA	NA	NA	NA	0.848529	2.54559	393	0.866804	22	39	NA	NA	NA	NA	NA	NA	NA	NA	NA	NA	1	340	1	293	NA	NA	NA	NA	NA	NA	NA	NA	NA	NA	NA	NA	NA	NA
TCGA-13-0761	OV	NA	OVCA.Differentiated	0.143141	NA	NA	NA	NA	NA	NA	NA	NA	NA	NA	NA	NA	NA	297	0.598984	6	61	NA	NA	NA	NA	NA	NA	NA	NA	NA	NA	1	1156	1	424	NA	NA	NA	NA	NA	NA	NA	NA	NA	NA	NA	NA	NA	NA
TCGA-13-0797	OV	NA	OVCA.Differentiated	0.110501	NA	NA	NA	NA	NA	NA	NA	NA	NA	NA	NA	NA	NA	354	0.890904	6	50	0.84664	3.4942	62	NA	NA	NA	NA	NA	NA	NA	0	2121	1	525	NA	NA	NA	NA	NA	NA	NA	NA	NA	NA	NA	NA	NA	NA
TCGA-13-0799	OV	C2	OVCA.Proliferative	0.0709284	NA	NA	NA	1.1689	0.4635	-1.1715	-1.3201	1.4681	-0.7488	NA	NA	NA	NA	291	0.938417	4	56	NA	NA	NA	3.45302	35	0.971219	2.83609	-1742.83	82.1457	-850.077	0	2535	1	1262	0.0898589	0	0.215901	0	0	0.0359462	0.0534043	0.0668981	0.0202207	0	0.0466419	0	0.0779672	0
TCGA-13-0802	OV	NA	OVCA.Proliferative	0.0434343	NA	NA	NA	NA	NA	NA	NA	NA	NA	NA	NA	NA	NA	351	0.594466	13	43	NA	NA	NA	NA	NA	NA	NA	NA	NA	NA	1	1552	1	510	NA	NA	NA	NA	NA	NA	NA	NA	NA	NA	NA	NA	NA	NA
TCGA-13-0888	OV	NA	OVCA.Proliferative	0.0453158	0.21	0.25	NA	NA	NA	NA	NA	NA	NA	84	NA	1.91677	4.7463	470	0.933954	22	28	NA	NA	NA	NA	NA	NA	NA	NA	NA	NA	1	2811	0	2811	NA	NA	NA	NA	NA	NA	NA	NA	NA	NA	NA	NA	NA	NA
TCGA-13-1411	OV	NA	OVCA.Mesenchymal	0.373256	0.61	0.17	NA	NA	NA	NA	NA	NA	NA	26	NA	0.632132	1.73004	178	0.64336	20	29	0.836893	4.85322	330	4.3607	172	0.84715	NA	NA	NA	NA	1	531	1	238	0.0181893	0.0142791	0	0	0	0.127538	0.0562576	0.383801	0.0271716	0	0.0166223	0.0175833	0.0538432	0
TCGA-13-1482	OV	NA	OVCA.Differentiated	0.0782425	0.14	0.08	NA	NA	NA	NA	NA	NA	NA	22	NA	0.49534	1.67177	262	0.856872	3	51	NA	NA	NA	NA	NA	NA	NA	NA	NA	NA	1	1877	1	602	NA	NA	NA	NA	NA	NA	NA	NA	NA	NA	NA	NA	NA	NA
TCGA-13-1483	OV	NA	OVCA.Mesenchymal	0.17084	0.23	0.37	NA	NA	NA	NA	NA	NA	NA	NA	NA	0.514333	2.02708	202	0.63459	6	54	NA	NA	NA	NA	NA	NA	NA	NA	NA	NA	1	895	1	297	NA	NA	NA	NA	NA	NA	NA	NA	NA	NA	NA	NA	NA	NA
TCGA-13-1484	OV	NA	OVCA.Immunoreactive	0.371503	0.51	0.21	NA	NA	NA	NA	NA	NA	NA	NA	NA	0.418571	1.16602	170	0.78941	25	22	NA	NA	NA	NA	NA	NA	NA	NA	NA	NA	1	3785	1	497	NA	NA	NA	NA	NA	NA	NA	NA	NA	NA	NA	NA	NA	NA
TCGA-13-1485	OV	NA	OVCA.Mesenchymal	0.0655572	NA	NA	NA	NA	NA	NA	NA	NA	NA	NA	NA	NA	NA	111	0.84614	10	4	NA	NA	NA	NA	NA	NA	NA	NA	NA	NA	1	629	1	170	NA	NA	NA	NA	NA	NA	NA	NA	NA	NA	NA	NA	NA	NA
TCGA-13-1487	OV	NA	OVCA.Mesenchymal	0.0939956	0.15	0.25	NA	NA	NA	NA	NA	NA	NA	NA	NA	0.515501	1.80425	514	0.947041	15	29	NA	NA	NA	NA	NA	NA	NA	NA	NA	NA	1	681	1	412	NA	NA	NA	NA	NA	NA	NA	NA	NA	NA	NA	NA	NA	NA
TCGA-14-0783	GBM	NA	GBM_LGG.	0.102531	NA	NA	NA	NA	NA	NA	NA	NA	NA	NA	NA	NA	NA	153	0.499821	14	6	NA	NA	NA	NA	NA	NA	NA	NA	NA	NA	1	189	1	189	NA	NA	NA	NA	NA	NA	NA	NA	NA	NA	NA	NA	NA	NA
TCGA-14-0866	GBM	NA	GBM_LGG.	0.0777118	0.24	0	NA	NA	NA	NA	NA	NA	NA	NA	NA	3.42425	12.0856	109	0.146841	8	1	NA	NA	NA	NA	NA	NA	NA	NA	NA	NA	1	801	1	97	NA	NA	NA	NA	NA	NA	NA	NA	NA	NA	NA	NA	NA	NA
TCGA-14-1450	GBM	NA	GBM_LGG.Classic-like	0.241178	0.32	0.02	NA	NA	NA	NA	NA	NA	NA	NA	NA	0.464946	1.4239	155	0.188184	8	0	NA	NA	NA	NA	NA	NA	NA	NA	NA	NA	0	1788	1	826	NA	NA	NA	NA	NA	NA	NA	NA	NA	NA	NA	NA	NA	NA
TCGA-14-1454	GBM	NA	GBM_LGG.	0.0347337	NA	NA	NA	NA	NA	NA	NA	NA	NA	NA	NA	NA	NA	134	0.481058	14	2	NA	NA	NA	NA	NA	NA	NA	NA	NA	NA	1	918	1	291	NA	NA	NA	NA	NA	NA	NA	NA	NA	NA	NA	NA	NA	NA
TCGA-14-1795	GBM	NA	GBM_LGG.Classic-like	0.25006	0.32	0	NA	NA	NA	NA	NA	NA	NA	NA	NA	4.54104	12.0226	106	0.102763	4	3	NA	NA	NA	NA	NA	NA	NA	NA	NA	NA	1	60	1	60	NA	NA	NA	NA	NA	NA	NA	NA	NA	NA	NA	NA	NA	NA
TCGA-14-1827	GBM	NA	GBM_LGG.Mesenchymal-like	0.13871	0.22	0.05	NA	NA	NA	NA	NA	NA	NA	NA	NA	0.861231	1.47127	168	0.14226	5	3	NA	NA	NA	NA	NA	NA	NA	NA	NA	NA	1	179	0	179	NA	NA	NA	NA	NA	NA	NA	NA	NA	NA	NA	NA	NA	NA
TCGA-15-1447	GBM	NA	GBM_LGG.	0.0931294	NA	NA	NA	NA	NA	NA	NA	NA	NA	NA	NA	NA	NA	132	0.957564	17	19	NA	NA	NA	NA	NA	NA	NA	NA	NA	NA	0	1618	1	340	NA	NA	NA	NA	NA	NA	NA	NA	NA	NA	NA	NA	NA	NA
TCGA-15-1449	GBM	NA	GBM_LGG.	0.104348	NA	NA	NA	NA	NA	NA	NA	NA	NA	NA	NA	NA	NA	174	0.570453	20	5	NA	NA	NA	NA	NA	NA	NA	NA	NA	NA	1	404	1	74	NA	NA	NA	NA	NA	NA	NA	NA	NA	NA	NA	NA	NA	NA
TCGA-16-0848	GBM	NA	GBM_LGG.	0.126462	0.19	0.13	NA	NA	NA	NA	NA	NA	NA	NA	NA	3.65936	8.64171	183	0.250538	6	1	NA	NA	NA	NA	NA	NA	NA	NA	NA	NA	1	535	1	129	NA	NA	NA	NA	NA	NA	NA	NA	NA	NA	NA	NA	NA	NA
TCGA-17-Z013	LUAD	NA	NA	0.108714	NA	NA	NA	NA	NA	NA	NA	NA	NA	NA	NA	0.421832	1.78467	NA	NA	NA	NA	NA	NA	NA	NA	NA	NA	NA	NA	NA	NA	NA	NA	NA	NA	NA	NA	NA	NA	NA	NA	NA	NA	NA	NA	NA	NA	NA	NA
TCGA-17-Z020	LUAD	NA	NA	0.702437	NA	NA	NA	NA	NA	NA	NA	NA	NA	NA	NA	1.03576	3.38977	NA	NA	NA	NA	NA	NA	NA	NA	NA	NA	NA	NA	NA	NA	NA	NA	NA	NA	NA	NA	NA	NA	NA	NA	NA	NA	NA	NA	NA	NA	NA	NA
TCGA-17-Z022	LUAD	NA	NA	0.257411	NA	NA	NA	NA	NA	NA	NA	NA	NA	NA	NA	10.8162	34.2624	NA	NA	NA	NA	NA	NA	NA	NA	NA	NA	NA	NA	NA	NA	NA	NA	NA	NA	NA	NA	NA	NA	NA	NA	NA	NA	NA	NA	NA	NA	NA	NA
TCGA-17-Z038	LUAD	NA	NA	0.0620936	NA	NA	NA	NA	NA	NA	NA	NA	NA	NA	NA	NA	NA	NA	NA	NA	NA	NA	NA	NA	NA	NA	NA	NA	NA	NA	NA	NA	NA	NA	NA	NA	NA	NA	NA	NA	NA	NA	NA	NA	NA	NA	NA	NA	NA
TCGA-17-Z048	LUAD	NA	NA	0.213481	NA	NA	NA	NA	NA	NA	NA	NA	NA	NA	NA	0.3259	0.918445	NA	NA	NA	NA	NA	NA	NA	NA	NA	NA	NA	NA	NA	NA	NA	NA	NA	NA	NA	NA	NA	NA	NA	NA	NA	NA	NA	NA	NA	NA	NA	NA
TCGA-17-Z050	LUAD	NA	NA	0.214665	NA	NA	NA	NA	NA	NA	NA	NA	NA	NA	NA	1.56518	4.48484	NA	NA	NA	NA	NA	NA	NA	NA	NA	NA	NA	NA	NA	NA	NA	NA	NA	NA	NA	NA	NA	NA	NA	NA	NA	NA	NA	NA	NA	NA	NA	NA
TCGA-18-3419	LUSC	C2	LUSC.basal	0.335695	NA	NA	NA	0.8609	0.2345	0.4009	1.1536	0.1976	-0.1502	NA	NA	NA	NA	256	0.329152	10	30	0.863677	4.09055	114	3.23588	32	0.933677	4.56538	-1032.67	670.296	-2585.43	0	2811	0	2811	0	0.0366859	0	0.00490722	0	0.0630307	0.0939004	0.160093	0.0453124	0	0.0135993	0.0498839	0.00643454	0.0280217
TCGA-19-5952	GBM	NA	GBM_LGG.Mesenchymal-like	0.214689	0.31	0	NA	NA	NA	NA	NA	NA	NA	NA	NA	0.375133	0.981117	76	0.162569	6	6	NA	NA	NA	NA	NA	NA	NA	NA	NA	NA	1	575	0	575	NA	NA	NA	NA	NA	NA	NA	NA	NA	NA	NA	NA	NA	NA
TCGA-21-5783	LUSC	C1	NA	0.20293	0.43	0.08	5.78295	1.125	0.2595	-0.3413	-0.2353	-0.7157	0.982	200	325	3.87305	11.1581	389	0.502759	16	34	0.879762	3.34896	45	1.38629	4	1	6.86102	-1346.88	986.482	39.0212	1	2680	0	2680	0	0.198947	0	0	0	0.274599	0.0370452	0.178635	0.0143585	0	0	0.000827874	0	0
TCGA-22-4604	LUSC	C1	LUSC.classical	0.0552811	0.16	0.41	NA	0.5055	0.224	0.9524	1.2289	0.1908	0.6864	123	302	1.54608	5.72321	377	0.664223	18	34	0.855237	4.41711	175	3.99424	70	0.940153	4.158	-553.266	553.662	-1704.78	1	399	1	306	0	0.0679312	0	0.0148788	0	0.141506	0.0952252	0.29245	0.0620803	0	0	0	0	0.023714
TCGA-22-5478	LUSC	C1	LUSC.secretory	0.306704	0.6	0.19	NA	0.3969	0.2085	0.2286	0.9262	-0.5816	0.8135	71	118	1.51384	4.696	197	0.694861	22	22	0.837387	4.10761	135	3.74505	43	0.995706	7.0438	-733.149	265.082	-1810.36	1	24	0	24	0.0948294	0.0241118	0	0.00493603	0	0.231699	0.0503961	0.301963	0	0.0226925	0.0248649	0	0.00773758	0.00479636
TCGA-22-5485	LUSC	C4	LUSC.classical	0.11834	0.28	0.01	NA	0.8929	0.269	0.1084	-0.8071	-0.3468	0.2652	103	128	1.923	5.70696	179	0.667191	12	24	NA	NA	NA	2.54004	13	0.990287	5.10908	-1161.85	638.569	-825.356	1	916	1	840	0.0441267	0	0.0112393	0.079995	0	0.0237906	0.0108152	0.490922	0	0.133451	0.0635188	0	0.0207545	0
TCGA-22-5489	LUSC	C2	LUSC.secretory	0.377386	0.57	0.14	NA	0.8208	0.2445	1.0557	1.9845	1.4913	0.6459	130	183	2.06904	6.32883	225	0.399115	11	31	0.709067	3.40054	121	4.31137	89	0.960508	5.2008	-17.1262	926.294	-1547.34	1	1912	1	428	0	0.0515382	0	0	0	0.0656383	0.0802849	0.268245	0	0.0222899	0.0163553	0.00473921	0.0417718	0
TCGA-22-5492	LUSC	C2	LUSC.secretory	0.326544	0.44	0.01	NA	0.6494	0.106	0.9076	1.592	0.5914	0.4942	94	37	1.87979	6.11727	161	0.353991	7	33	0.744698	4.09678	245	4.24246	76	0.979616	5.51106	-409.685	397.454	-239.268	1	506	0	506	0	0.0735718	0.00588466	0.0444421	0	0	0.0526701	0.266911	0	0.0420831	0	0.0210788	0.0675764	0
TCGA-23-1028	OV	NA	OVCA.Differentiated	0.222647	NA	NA	NA	NA	NA	NA	NA	NA	NA	NA	NA	NA	NA	322	0.96335	4	74	0.745263	1.33533	6	NA	NA	NA	NA	NA	NA	NA	0	1503	1	133	NA	NA	NA	NA	NA	NA	NA	NA	NA	NA	NA	NA	NA	NA
TCGA-23-1119	OV	NA	OVCA.Proliferative	0.180309	NA	NA	NA	NA	NA	NA	NA	NA	NA	NA	NA	NA	NA	285	0.868589	16	60	0.737241	3.13216	70	NA	NA	NA	NA	NA	NA	NA	0	3953	1	3378	NA	NA	NA	NA	NA	NA	NA	NA	NA	NA	NA	NA	NA	NA
TCGA-23-1121	OV	NA	OVCA.Proliferative	0.081564	0.04	0.28	NA	NA	NA	NA	NA	NA	NA	NA	NA	2.27868	10.1136	920	0.946811	12	79	NA	NA	NA	NA	NA	NA	NA	NA	NA	NA	0	194	0	194	NA	NA	NA	NA	NA	NA	NA	NA	NA	NA	NA	NA	NA	NA
TCGA-23-2077	OV	C2	OVCA.Immunoreactive	0.106573	0.53	0.38	NA	0.1284	0.1835	0.2516	-0.4086	1.1873	0.0639	NA	NA	0.898083	3.01499	282	0.896155	12	73	0.796123	1.28131	5	3.57486	39	0.975788	3.71524	-1682.86	-1474.63	656.88	0	3525	1	1232	0.0793028	0	0.0278455	0	0	0	0.0258196	0.546376	0	0.00334718	0.0423084	0.0036019	0.0389145	0
TCGA-23-2647	OV	NA	NA	0.172094	NA	NA	NA	NA	NA	NA	NA	NA	NA	NA	NA	0.483711	1.64462	NA	NA	NA	NA	NA	NA	NA	NA	NA	NA	NA	NA	NA	NA	0	135	0	135	NA	NA	NA	NA	NA	NA	NA	NA	NA	NA	NA	NA	NA	NA
TCGA-24-0975	OV	C1	OVCA.Mesenchymal	0.279523	NA	NA	NA	0.3989	0.3025	-0.1314	0.1347	-0.047	0.6562	NA	NA	NA	NA	107	0.380026	6	62	0.913231	2.97539	26	3.39595	39	0.926952	3.80729	-1191.92	233.583	-1109.66	1	663	1	663	0	0.146354	0	0	0	0.0309412	0.0620086	0.206277	0.00628112	0	0.0423203	0	0.060553	0
TCGA-24-0979	OV	NA	OVCA.Differentiated	0.0718272	NA	NA	NA	NA	NA	NA	NA	NA	NA	NA	NA	NA	NA	413	0.759154	10	68	NA	NA	NA	NA	NA	NA	NA	NA	NA	NA	1	1264	1	428	NA	NA	NA	NA	NA	NA	NA	NA	NA	NA	NA	NA	NA	NA
TCGA-24-1423	OV	C2	OVCA.Differentiated	0.0638272	0.07	0.23	NA	0.1342	0.018	-0.2793	-1.0171	1.4129	0.0884	24	NA	0.689141	2.30712	299	0.712827	13	55	0.992842	1.09075	3	3.67123	42	0.982224	3.35037	-1133.72	-1193.86	1590.29	0	190	0	190	0.120065	0	0	0	0	0.213555	0.0828535	0.174506	0	0.00486948	0.0832996	0	0.108585	0
TCGA-24-1425	OV	NA	OVCA.Mesenchymal	0.138633	0.34	0.15	NA	NA	NA	NA	NA	NA	NA	49	NA	0.865157	2.11814	258	0.913994	9	59	0.799308	3.27264	60	3.83951	48	0.991814	NA	NA	NA	NA	0	181	0	181	0	0.0527433	0.021134	0	0	0.0868745	0.042612	0.377376	0.0132851	0	0.0161132	0.00657531	0.0143396	0.041177
TCGA-24-1464	OV	NA	OVCA.Differentiated	0.12573	0.15	0.25	NA	NA	NA	NA	NA	NA	NA	23	NA	0.500193	1.41231	210	0.724674	7	25	NA	NA	NA	NA	NA	NA	NA	NA	NA	NA	1	379	1	323	NA	NA	NA	NA	NA	NA	NA	NA	NA	NA	NA	NA	NA	NA
TCGA-24-1471	OV	NA	OVCA.Differentiated	0.0452646	0.11	0.19	NA	NA	NA	NA	NA	NA	NA	30	NA	0.240525	1.20263	173	0.917023	21	8	0.87124	0.957155	3	NA	NA	NA	NA	NA	NA	NA	0	36	0	36	NA	NA	NA	NA	NA	NA	NA	NA	NA	NA	NA	NA	NA	NA
TCGA-24-1474	OV	C4	OVCA.Immunoreactive	0.0816957	0.21	0.35	NA	1.1363	0.334	0.2827	-1.5959	0.8302	-0.2941	45	NA	0.457872	2.19778	431	0.954997	24	36	NA	NA	NA	2.75555	17	0.972588	2.8078	-1174.7	293.096	1101.76	1	676	1	332	0.0239917	0	0.00443747	0	0	0	0.0231591	0.452886	0	0.108565	0.0594489	0.0407372	0.00644796	0
TCGA-24-1550	OV	C2	OVCA.Mesenchymal	0.266514	0.23	0.06	NA	0.649	0.2985	0.4361	0.2484	0.7201	0.774	25	NA	0.798433	5.50032	458	0.924144	6	64	0.678026	3.61572	207	3.9928	67	0.949606	4.83414	-367.391	308.822	-1210.34	1	1249	1	892	0	0.0898391	0	0	0	0.220218	0.0308391	0.408191	0.0323838	0	0.00379797	0.0146846	0.0048816	0.00308054
TCGA-24-1614	OV	NA	OVCA.Proliferative	0.0269852	NA	NA	NA	NA	NA	NA	NA	NA	NA	NA	NA	NA	NA	301	0.840204	14	75	NA	NA	NA	NA	NA	NA	NA	NA	NA	NA	1	1470	1	644	NA	NA	NA	NA	NA	NA	NA	NA	NA	NA	NA	NA	NA	NA
TCGA-24-2020	OV	C1	OVCA.Proliferative	0.0496286	NA	NA	NA	1.0238	0.284	-0.9578	-1.5146	-1.1338	-0.3111	NA	NA	NA	NA	504	0.914371	19	69	NA	NA	NA	1.5466	5	0.960956	2.97217	-2768.85	570.315	-3305.92	1	4624	1	723	0.0614256	0	0	0	0	0.355646	0.000514465	0.190446	0.0986769	0	0.0811577	0	0	0.113127
TCGA-24-2030	OV	NA	OVCA.Proliferative	0.0763969	0.14	0.09	NA	NA	NA	NA	NA	NA	NA	NA	NA	0.660629	2.12869	623	0.655392	6	56	NA	NA	NA	NA	NA	NA	NA	NA	NA	NA	1	1701	1	646	NA	NA	NA	NA	NA	NA	NA	NA	NA	NA	NA	NA	NA	NA
TCGA-25-1314	OV	C2	OVCA.Differentiated	0.0682891	0.17	0.28	NA	0.502	0.1815	-0.2524	-0.1076	2.0518	-0.137	NA	NA	0.640466	2.06696	353	0.715364	7	59	0.782428	3.5548	94	4.1543	68	0.984547	2.50771	-1670.05	-474.021	-1187.35	1	1004	1	274	0	0.0575749	0.015367	0	0	0.0502997	0.0771192	0.224354	0	0.0870554	0.0701984	0.0133532	0.0424558	0
TCGA-25-1326	OV	C1	OVCA.Mesenchymal	0.130034	NA	NA	NA	0.5829	0.205	0.5298	-0.0442	0.0685	0.411	118	NA	1.64483	6.34436	NA	NA	NA	NA	0.756048	3.23336	72	4.18261	70	0.984493	3.74823	-854.955	-64.3604	-1008.71	1	1249	1	396	0.0260806	0.00526025	0	0.00738059	0	0.0615756	0.0949011	0.317292	0	0.0286984	0.0374572	0.00961502	0.0472941	0
TCGA-25-1633	OV	C2	OVCA.Mesenchymal	0.186211	NA	NA	NA	-0.3773	0.0665	0.4663	0.4571	1.199	0.6365	NA	NA	NA	NA	231	0.989027	16	33	0.701622	1.61554	10	4.62696	124	0.959893	3.60893	-883.909	-278.578	-2716.05	1	1891	1	616	0	0.0546489	0.00515946	0	0	0	0.0665315	0.287084	0.0236753	0	0.0512983	0.0107228	0	0
TCGA-25-1634	OV	C1	OVCA.Proliferative	0.0487972	NA	NA	NA	0.1344	0.1595	-1.8906	-2.8561	-1.3378	-0.3312	NA	NA	NA	NA	278	0.744621	24	24	NA	NA	NA	NA	0	NA	3.4645	-2037.88	-783.288	1638.95	1	1091	1	380	0	0.269314	0	0	0	0.0639374	0	0.188312	0	0	0.0639386	0	0.0696266	0
TCGA-25-1870	OV	C4	OVCA.Proliferative	0.0475505	NA	NA	NA	-0.506	-0.04	0.0565	-1.3576	0.0475	-0.1501	NA	NA	NA	NA	343	0.750886	22	15	NA	NA	NA	2.3979	11	1	4.42414	-742.611	-1638.76	1836.86	1	455	1	243	0.0492758	0	0	0	0	0	0.00409519	0.518157	0.181219	0	0.00159482	0.00398347	0.0915114	0
TCGA-25-2396	OV	C2	OVCA.Immunoreactive	0.0722676	0.14	0.22	NA	0.8039	0.1895	0.1468	0.043	1.784	-0.1942	14	NA	0.438693	0.789647	355	0.627132	12	29	0.756517	3.16955	66	3.4635	58	0.852987	3.22721	-824.361	-118.209	2160.64	1	92	0	92	0	0.0473543	0	0	0	0	0.0656516	0.279396	0.0165046	0	0.0434133	0.00868141	0.115572	0
TCGA-26-6173	GBM	NA	GBM_LGG.Mesenchymal-like	0.32509	0.43	0.01	NA	NA	NA	NA	NA	NA	NA	NA	NA	0.351645	0.791201	143	0.273633	7	11	NA	NA	NA	NA	NA	NA	NA	NA	NA	NA	0	241	0	241	NA	NA	NA	NA	NA	NA	NA	NA	NA	NA	NA	NA	NA	NA
TCGA-27-1832	GBM	C4	GBM_LGG.Mesenchymal-like	0.346746	0.4	0.22	NA	0.2267	0.0525	0.8821	-0.3602	0.6384	0.0737	12	14	0.246645	0.767339	264	0.257597	6	9	NA	NA	NA	2.66436	16	0.960964	3.89252	-455.233	-223.937	-4790.59	1	300	1	176	0.0213974	0.00639479	0	0	0	0	0.0184306	0.433583	0	0.0410423	0.175679	0.00874887	0.0253057	0.0556356
TCGA-27-1837	GBM	C4	GBM_LGG.Mesenchymal-like	0.146174	0.18	0	NA	0.218	-0.037	0.3198	-1.8959	1.1243	-0.1722	20	8	0.257928	0.945735	143	0.102648	4	2	NA	NA	NA	0	1	NA	3.19242	512.797	-25.6176	-3197.52	1	427	1	136	0	0.00280156	0	0.00179828	0	0.0300817	0.0513701	0.248931	0	0.160622	0.0493835	0.0108853	0.0538341	0.146964
TCGA-28-1745	GBM	NA	GBM_LGG.Mesenchymal-like	0.438428	NA	NA	NA	NA	NA	NA	NA	NA	NA	NA	NA	0.546175	2.41878	NA	NA	NA	NA	NA	NA	NA	NA	NA	NA	NA	NA	NA	NA	0	345	1	317	NA	NA	NA	NA	NA	NA	NA	NA	NA	NA	NA	NA	NA	NA
TCGA-28-1747	GBM	C4	GBM_LGG.Mesenchymal-like	0.16726	0.2	0	NA	-0.0578	-0.054	0.7829	-1.058	1.8089	-0.5423	23	47	0.25325	1.12556	244	0.109183	3	6	NA	NA	NA	2.8571	18	0.98849	2.85933	125.466	-466.723	-3550.95	1	77	0	77	0	0.00461723	0.00821762	0	0	0	0.0220032	0.558108	0	0.0216072	0.0597264	0.0169757	0.0528092	0.0205006
TCGA-28-1751	GBM	NA	GBM_LGG.Mesenchymal-like	0.530684	0.62	0	NA	NA	NA	NA	NA	NA	NA	NA	NA	1.3819	3.24934	120	0.184342	10	2	NA	NA	NA	NA	NA	NA	NA	NA	NA	NA	0	232	1	219	NA	NA	NA	NA	NA	NA	NA	NA	NA	NA	NA	NA	NA	NA
TCGA-28-2501	GBM	NA	GBM_LGG.Mesenchymal-like	0.214178	0.68	0.03	NA	NA	NA	NA	NA	NA	NA	NA	NA	0.54928	1.12908	118	0.157789	6	12	NA	NA	NA	NA	NA	NA	NA	NA	NA	NA	NA	NA	NA	NA	NA	NA	NA	NA	NA	NA	NA	NA	NA	NA	NA	NA	NA	NA
TCGA-28-5216	GBM	C4	GBM_LGG.Mesenchymal-like	0.106328	0.12	0.61	NA	0.1653	0.183	0.3138	-1.874	-0.6707	0.1022	21	32	0.363056	1.20088	180	0.526763	6	2	NA	NA	NA	1.09861	3	1	3.82207	44.9465	209.391	-4246.92	0	415	0	415	0.00789536	0	0	0	0.0157966	0	0	0.360079	0.0792891	0	0.164542	0.0309188	0.00835559	0.10158
TCGA-28-5219	GBM	NA	GBM_LGG.Mesenchymal-like	0.0765948	0.26	0.08	NA	NA	NA	NA	NA	NA	NA	NA	NA	0.306607	1.22643	119	0.291396	8	6	NA	NA	NA	NA	NA	NA	NA	NA	NA	NA	0	690	1	258	NA	NA	NA	NA	NA	NA	NA	NA	NA	NA	NA	NA	NA	NA
TCGA-29-1695	OV	C4	OVCA.Mesenchymal	0.132454	0.34	0.16	NA	0.6953	0.2755	0.6305	-0.2416	0.3811	0.3829	23	NA	0.59159	1.50856	398	0.730519	22	29	0.696303	1.12066	5	3.94247	58	0.970945	3.39048	-1221.1	451.906	-389.869	1	1229	0	1229	0.00321751	0.00357324	0	0	0	0.391648	0.032158	0.389508	0.0646151	0	0	0	0.0105016	0
TCGA-29-1696	OV	C2	OVCA.Differentiated	0.0310399	0.05	0.01	NA	0.2135	0.3115	-0.4774	-1.0049	0.8916	-0.6453	25	NA	0.421595	1.44547	177	0.974726	1	52	NA	NA	NA	3.22687	30	0.948747	3.37515	-1188.19	-1072.74	652.589	1	1032	1	342	0	0.0370753	0.0342976	0	0.0010459	0.0270375	0.0575904	0.380965	0.0923219	0	0.0478409	0	0.0196562	0
TCGA-29-1699	OV	C2	OVCA.Immunoreactive	0.136788	0.39	0.33	NA	0.4276	0.2215	0.6956	0.2549	2.5541	0.0601	41	NA	0.508896	1.72459	353	0.765721	16	40	0.56474	3.15322	266	4.45789	101	0.965931	5.03097	-898.906	-318.47	-218.124	1	1106	0	1106	0	0.0622264	0.145179	0	0	0	0.0429711	0.377518	0	0.0266368	0.0474994	0.0238122	0.0229934	0.0316748
TCGA-29-1704	OV	NA	NA	0.283329	NA	NA	NA	NA	NA	NA	NA	NA	NA	NA	NA	NA	NA	545	0.577222	6	61	NA	NA	NA	NA	NA	NA	NA	NA	NA	NA	0	1587	1	568	NA	NA	NA	NA	NA	NA	NA	NA	NA	NA	NA	NA	NA	NA
TCGA-29-1784	OV	C2	OVCA.Immunoreactive	0.159675	0.28	0.38	NA	0.6613	0.363	0.6876	1.2825	1.128	-0.4978	84	NA	0.764641	3.72762	349	0.717878	11	75	0.728991	4.78909	713	3.90914	153	0.777096	5.20886	-953.607	-511.714	-1413.73	0	163	0	163	0.0404173	0.00766367	0	0	0	0	0.0625658	0.350028	0.0277883	0	0.0416306	0	0.0144593	0
TCGA-2A-A8VX	PRAD	NA	NA	0.0363933	0.1	0.05	3.2724	NA	NA	NA	NA	NA	NA	13	1	0.185881	0.867445	402	0.0758331	2	6	NA	NA	NA	NA	NA	NA	NA	NA	NA	NA	0	1378	0	1378	NA	NA	NA	NA	NA	NA	NA	NA	NA	NA	NA	NA	NA	NA
TCGA-2A-A8W3	PRAD	C3	PRAD.2-ETV1	0.0784232	0.56	0.01	2.67356	-0.977	-0.1585	-0.9596	-1.0524	-1.2072	-0.3144	14	7	0.367301	0.97947	117	0.077593	1	11	NA	NA	NA	1.03972	3	0.946395	1.5789	-1812.78	-756.07	3094.83	0	863	1	198	0.0669241	0.0183805	0	0.0205339	0	1.08479e-05	0.0357461	0.163489	0	0.192785	0.0243587	0	0.0778666	0
TCGA-2G-AAFI	TGCT	C2	NA	0.229	0.21	0.33	NA	1.2932	0.604	0.0383	0.3601	0.3278	-0.0305	3	NA	0.0486451	0.19458	121	0.835713	24	15	0.772917	1.24396	5	2.56495	13	1	2.74808	-36.8412	1709.3	-3338.16	0	675	0	675	0	0.0721359	0	0	0	0.132981	0.0794295	0.210671	0.0107525	0	0.0449411	0	0.0755171	0
TCGA-2G-AAFM	TGCT	C2	NA	0.471	0.61	0.51	NA	0.9018	0.6125	0.709	1.9372	1.1706	-0.2792	9	0	0.073923	0.344974	64	0.350226	9	28	0.879327	3.07457	33	3.57832	37	0.990973	4.84832	406.523	785.722	-3321.74	0	503	0	503	0.0392926	0	0	0.0161013	0	0.0417239	0.100741	0.148506	0	0.0362088	0.0381113	0	0.0547916	0
TCGA-2G-AAFY	TGCT	C2	NA	0.471	0.71	0.16	NA	1.0636	0.456	0.9502	1.6948	0.7936	0.1333	4	NA	0.0986181	0.147927	52	0.500449	20	10	0.847779	3.63736	73	3.80134	50	0.971707	3.12214	-295.201	1178.29	-2065.38	0	1099	0	1099	0	0.0415375	0	0.00113197	0	0.0614608	0.113126	0.245118	0	0.0499853	0.0661845	0	0.106863	0
TCGA-2G-AAG0	TGCT	C2	NA	0.361	0.57	0.11	NA	1.2083	0.577	0.486	0.8745	0.61	-0.2035	8	2	0.10095	0.454277	137	0.542881	14	26	0.874239	2.52687	18	2.25386	10	0.978838	3.72227	-112.368	1129.67	-2706.4	0	1529	1	90	0	0.0520407	0.00873856	0	0	0.049147	0.14516	0.294174	0	0	0.039846	0	0.0575957	0.00240454
TCGA-2G-AAG9	TGCT	C2	NA	0.36	0.45	0.06	NA	1.0511	0.398	1.1308	1.6673	-0.6575	-0.501	12	NA	0.173899	0.347797	100	0.645675	20	19	0.866503	4.02438	104	0.524326	53	0.132062	4.98949	-708.214	1425.54	-2177.07	0	2234	0	2234	0	0.117875	0	0.0115008	0	0.321294	0.0532564	0.140663	0.00674004	0	0.0546768	0	0.0480146	0
TCGA-2G-AAGG	TGCT	C2	NA	0.257	0.29	0.34	NA	0.7202	0.173	0.4833	1.5839	1.0748	0.3728	20	NA	0.150525	0.727536	191	0.883781	12	17	0.884859	3.59292	58	3.46799	33	0.991845	3.35542	-233.781	702.672	-2279.22	0	2611	0	2611	0	0.0840627	0	0	0	0.201297	0.0625656	0.266977	0.00918797	0	0	0	0.00182188	0.0231941
TCGA-2G-AAGP	TGCT	C2	NA	0.456	0.64	0.11	NA	0.7633	0.2305	0.9194	1.9987	0.7756	0.65	10	0	0.148849	0.446546	104	0.648635	16	33	0.80629	4.21347	186	3.95692	53	0.996633	3.49384	63.8281	1209.49	-2357.94	0	4018	0	4018	0	0.0922854	0	0.00105153	0	0.081483	0.0912019	0.155684	0	0.0165627	0.0346176	0	0.0364472	0.0125575
TCGA-2G-AAGT	TGCT	C1	NA	0.105	0.19	0.15	NA	0.9854	0.3675	-0.0182	-0.0284	-0.9406	-0.0263	9	4	0.1514	0.353267	219	0.842398	12	25	0.945484	3.36152	35	2.48491	12	1	4.34194	-216.855	928.994	-3532.57	0	4406	1	15	0.00703828	0.0135762	0	0.0368961	0	0.153313	0.0685509	0.419634	0	0.0286786	0	0	0.0385208	0
TCGA-2G-AAKD	TGCT	C2	NA	0.226	0.41	0.07	NA	1.1189	0.582	0.1407	0.4927	0.3144	-0.1137	7	102	0.150126	0.275231	109	0.518522	17	22	NA	NA	NA	2.02533	8	0.973976	2.62239	150.204	1195.3	-2743.52	0	6340	0	6340	0	0.0614282	0	0.0010784	0	0.0974942	0.0998007	0.135703	0	0	0.0375805	0	0.115506	0
TCGA-2G-AAKH	TGCT	C2	NA	0.37	0.6	0.53	NA	1.2693	0.494	0.4471	1.2351	0.8043	-0.1804	27	28	0.271353	0.9374	105	0.5006	16	37	0.927218	4.24175	97	3.19315	25	0.992007	5.18932	-75.0176	1318.41	-2665.04	0	6862	0	6862	0	0.178012	0	0.00183566	0	0.0630395	0.154323	0.0874582	0	0.0219575	0.0567046	0	0.0708627	0
TCGA-2J-AAB4	PAAD	C1	NA	0.25691	0.7	0.03	7.96624	-0.3023	-0.1665	0.5352	0.1113	1.1549	0.6669	15	1	0.393471	0.702627	69	0.224024	6	29	NA	NA	NA	2.2783	12	0.916856	2.60026	1133.96	-312.988	715.872	0	729	0	729	0.00720086	0.00470327	0.0197295	0.0502015	0	0.0280933	0.0513058	0.295327	0	0.0557007	0.125728	0	0	0
TCGA-2J-AAB6	PAAD	C2	NA	0.174346	0.46	0.02	2.1488	0.0563	0.0925	0.2067	-0.6455	1.5115	0.9847	27	4	0.469426	1.54634	175	0.999644	11	14	NA	NA	NA	0.693147	2	1	2.80956	583.238	-260.673	1558.45	1	293	1	169	0.0422962	0	0	0	0	0.107606	0.061641	0.572252	0	0.0427667	0.0287884	0	0	0.00536538
TCGA-2J-AAB8	PAAD	C2	NA	0.473415	0.71	0.44	9.81088	-0.2898	-0.072	0.2627	0.4389	0.9378	0.8022	16	24	0.394182	1.09808	128	0.228617	8	27	0.96764	1.88294	7	2.02533	8	0.973976	2.07934	228.51	-114.841	-389.452	0	80	0	80	0.0708712	0.0178623	0.0220736	0.0128974	0	0.0461688	0.0181255	0.340024	0.0271323	0	0.019099	0.00945302	0	0
TCGA-2J-AAB9	PAAD	C3	NA	0.346996	0.67	0.27	7.44253	-0.5822	-0.1635	0.4948	0.8176	-0.0171	0.796	9	NA	0.25418	0.338906	46	0.00790392	0	0	0.715431	2.10654	19	2.04319	8	0.982568	3.25012	-77.7942	-351.219	1813.86	1	627	1	521	0	0.0336545	0	0.0396016	0	0.0576816	0.0207948	0.249802	0	0.0860731	0.0526577	0	0.030215	0
TCGA-2J-AABV	PAAD	C1	NA	0.113963	0.74	0.04	4.19983	-0.9281	0.0595	-0.0354	0.3132	-0.3314	0.0096	4	NA	0	0.0812616	76	0.00403944	0	2	NA	NA	NA	1.03972	3	0.946395	1.85158	-436.868	-901.542	2146.68	1	652	1	126	0.0289563	0	0.0031032	0.0449447	0	0	0.00475259	0.114548	0	0.113696	0.117426	0.00256038	0.0708455	0
TCGA-2Y-A9GV	LIHC	C3	NA	0.310645	0.36	0.01	NA	-1.6165	-0.405	0.0244	-0.0641	-0.1261	-0.7467	35	5	NA	NA	85	0.0927907	2	19	NA	NA	NA	2.19722	9	1	0.863333	-474.823	-406.815	3796.59	1	2532	1	1745	0	0.00178987	0	0	0	0	0.0218848	0.603135	0	0.0332001	0.00313717	0	0.0553563	0
TCGA-2Y-A9HA	LIHC	C4	NA	0.144465	0.21	0.18	NA	-0.3566	-0.0475	-0.6502	-1.1484	0.5932	-0.6149	42	10	0.918871	3.21605	215	0.364929	5	21	NA	NA	NA	1.09861	3	1	5.29187	-1100.93	-888.379	3662.55	1	36	1	36	0	0.0335155	0	0.0247324	0.0235025	0.168971	0.0311847	0.320399	0	0.12082	0.104726	0	0.0373134	0.0465895
TCGA-2Z-A9J3	KIRP	C3	NA	0.0852653	0.1	0.03	NA	-0.3912	-0.0815	-1.356	-2.0714	-0.8972	-0.3925	32	61	0.821953	2.9391	89	0.94756	10	4	NA	NA	NA	NA	0	NA	2.28156	-1090.82	-1278.09	0.968404	1	1771	1	790	0.144763	0	0.0226223	0	0	0.0357788	0	0.214187	0	0.12185	0.0506277	0.00514513	0.0187554	0.0138709
TCGA-2Z-A9J8	KIRP	C4	NA	0.136084	0.14	0	NA	-1.1773	-0.0135	-0.0053	-0.9497	-0.1765	-0.559	7	72	0.0737093	0.687953	90	0.37856	2	10	NA	NA	NA	2.42602	12	0.9763	2.44991	-757.424	-1686.12	-1343.31	0	2790	1	506	0.00858219	0	0	0	0	0	0.0993925	0.49291	0	0.0128187	0.0639575	0.00239741	0.0396253	0
TCGA-32-1982	GBM	C4	GBM_LGG.Classic-like	0.255434	0.42	0	NA	-0.3998	0.006	0.8304	-0.1391	-0.2453	-0.1058	34	0	0.729074	1.71052	86	0.131541	6	1	NA	NA	NA	2.61563	14	0.991123	3.84775	192.226	-901.832	-4502.84	1	142	1	142	0.00682826	0.0036254	0	0	0.0133008	0	0.0123634	0.56002	0.0999212	0	0.0293909	0.0374127	0.0599251	0
TCGA-32-2616	GBM	C4	GBM_LGG.	0.176997	0.17	0.02	NA	0.4034	0.116	0.3421	-1.4945	0.8491	-0.0804	NA	NA	11.4423	26.5371	122	0.168322	4	8	NA	NA	NA	2.30259	10	1	3.07973	-225.993	534.197	-4407.27	1	224	1	182	0.0411373	0	0	0	0	0.105952	0.00331656	0.515183	0	0.0123005	0.0249702	0.0264427	0.0179744	0.0291264
TCGA-32-4211	GBM	NA	GBM_LGG.Classic-like	0.230705	0.35	0.14	NA	NA	NA	NA	NA	NA	NA	NA	NA	0.563927	1.5508	212	0.238088	6	6	NA	NA	NA	NA	NA	NA	NA	NA	NA	NA	1	383	1	383	NA	NA	NA	NA	NA	NA	NA	NA	NA	NA	NA	NA	NA	NA
TCGA-32-4719	GBM	NA	GBM_LGG.Classic-like	0.168725	0.18	0.13	NA	NA	NA	NA	NA	NA	NA	NA	NA	0.314266	1.25706	171	0.769829	2	2	NA	NA	NA	NA	NA	NA	NA	NA	NA	NA	1	330	1	330	NA	NA	NA	NA	NA	NA	NA	NA	NA	NA	NA	NA	NA	NA
TCGA-34-2596	LUSC	C1	LUSC.classical	0.278598	0.35	0.13	3.26934	0.738	0.206	0.4299	1.3346	0.0067	0.4684	52	20	2.09198	5.9367	211	0.934178	14	34	0.94073	3.44642	39	3.81335	47	0.990443	3.20284	-1361.41	444.829	-946.175	1	80	0	80	0.0344886	0.14388	0.00889734	0	0	0.0185973	0.0346856	0.289415	0	0.0022502	0.0208233	0.0126629	0.0135249	0.00388204
TCGA-34-5240	LUSC	C2	LUSC.classical	0.12396	0.36	0.14	0.802204	0.7145	0.419	0.2326	0.2682	0.3753	-0.0052	89	263	1.53884	3.9326	140	0.818739	23	27	0.781699	2.70916	32	2.09827	9	0.954966	2.79651	-529.018	401.498	-1378	0	1541	0	1541	0.00463954	0.0280613	0	0.010563	0	0.132517	0.0329663	0.411917	0	0.0799796	0.0258088	0.00795128	0	0
TCGA-34-5928	LUSC	C1	LUSC.secretory	0.231994	0.6	0.15	10.2601	0.3282	0.1985	0.3931	0.3258	0.2791	1.2274	177	3	2.77707	8.44574	236	0.65264	24	61	0.816825	2.26472	16	3.59822	39	0.982166	5.42351	-438.887	600.702	-818.654	0	1196	0	1196	0	0.0495066	0	0	0	0.12589	0.157273	0.230521	0.0386277	0	0.0165494	0.0122724	0	0.000131588
TCGA-34-8456	LUSC	C1	NA	0.184523	0.36	0.35	NA	0.3955	0.139	0.0565	0.6414	-0.3784	0.3433	16	NA	0.24281	0.849834	124	0.742147	20	39	0.815345	3.1392	47	2.07944	8	1	4.82436	-1652	531.256	-1392.45	0	804	0	804	0.00970681	0.0378541	0	0.00435473	0	0.171594	0.0275141	0.284039	0	0.0300947	0	0.00187125	0	0.0315168
TCGA-34-A5IX	LUSC	C1	NA	0.439841	0.64	0.11	6.523	0.7677	0.335	-0.1181	0.0867	-1.3133	0.2241	101	139	2.02761	6.89386	297	0.761383	25	41	NA	0	1	0	1	NA	4.34561	-541.007	647.573	-733.424	0	1031	0	1031	0	0.0414656	0	0.036994	0	0.307307	0.0734989	0.148774	0	0.00398886	0.0205957	0.0027047	0.0613443	0.00668884
TCGA-36-1570	OV	C4	OVCA.Differentiated	0.0476916	NA	NA	NA	0.7354	0.309	-0.3618	-1.5718	1.7838	-0.4803	NA	NA	NA	NA	392	0.495225	5	59	NA	NA	NA	2.75021	18	0.951509	3.80174	-1687.77	-382.621	170.974	0	655	1	375	0	0	0.127268	0	0	0	0.0352381	0.458356	0.0227751	0	0.0694648	0.00218806	0.0803165	0
TCGA-36-1574	OV	C2	OVCA.Immunoreactive	0.0676046	NA	NA	NA	0.9089	0.3955	0.0811	-0.5961	1.4219	0.273	NA	NA	NA	NA	330	0.938824	6	63	0.814186	1.95233	11	3.65263	40	0.990173	2.4815	-827.793	755.177	-1844.18	0	686	1	648	0.00577262	0.0221349	0.0794746	0.00477383	0	0.100585	0.113883	0.262097	0.0310529	0	0.0221585	0	0.00265568	0.0202439
TCGA-36-1577	OV	C1	OVCA.Proliferative	0.103558	NA	NA	NA	1.0503	0.511	-0.7104	-1.4219	-0.4697	-0.1425	NA	NA	NA	NA	316	0.957747	6	71	NA	NA	NA	1.38629	4	1	3.93878	-1364.51	656.215	-1317.38	0	783	0	783	0.0347163	0	0	0	0	0.244301	0	0.301562	0	0.0125303	0.115412	0.0150772	0.123215	0
TCGA-37-4141	LUSC	C2	LUSC.primitive	0.225083	0.24	0.17	3.53679	1.0212	0.462	0.3827	1.2386	0.1803	-0.1387	174	266	1.97524	8.51302	147	0.847247	14	22	0.745185	3.14431	68	3.29704	29	0.979135	5.48959	-892.621	1201.5	-3898.68	0	12	0	12	0	0.0746098	0	0	0	0.0451438	0.0589558	0.318566	0.023511	0	0.00892626	0	0.00799467	0.000860096
TCGA-3A-A9I5	PAAD	C1	NA	0.362156	0.67	0.09	3.20077	-0.2903	0.1045	-0.137	0.5837	-0.8553	0.3305	6	8	0.210685	0.658392	99	0.275833	4	25	0.89739	1.24405	4	1.38629	4	1	2.7826	-241.1	-701.78	1381.77	0	1794	0	1794	0.0101399	0.172557	0.00572382	0	0	0.143684	0.00439303	0.162483	0	0.0114187	0.019509	0.0156041	0.0416263	0
TCGA-3A-A9IB	PAAD	C1	NA	0.308233	0.6	0.25	2.28341	-0.1925	0.0365	0.5328	-0.2992	0.5232	1.0088	17	1	0.335395	0.866436	178	0.377409	9	32	NA	0	1	1.24245	4	0.896241	2.10057	420.446	27.7445	-314.396	1	224	0	224	0.0433659	0	0	0.00132271	0	0.170367	0.0352479	0.423133	0	0.0975481	0.0159755	0	0.0264255	0
TCGA-3B-A9HQ	SARC	C2	NA	0.233744	0.22	0.02	NA	0.4589	-0.001	0.757	1.0477	0.9074	-0.0563	25	34	0.24388	1.10855	95	0.26158	5	15	0.997201	0.691207	2	3.56018	37	0.985948	1.15618	-788.318	276.124	-1916.95	0	2085	0	2085	0.0129509	0.00496737	0	0.030864	0	0	0.0500462	0.219141	0	0.241468	0.0813046	0	0.0321365	0
TCGA-3H-AB3K	MESO	C6	NA	0.14918	0.23	0	NA	-0.8242	0.0505	0.9209	0.5774	-0.2436	0.3579	8	2	0.107297	0.42919	71	0.0967472	3	14	0.618433	0.428665	2	1.38629	4	1	0.587212	-507.414	-698.78	-472.497	1	1715	1	841	0.0237582	0.000576498	0	0	0	0.670641	0.0328759	0.101919	0	0.0285485	0.0408683	0	0.0124555	0
TCGA-3P-A9WA	OV	C4	NA	0.0767659	0.15	0.21	NA	0.6828	0.1895	-0.7432	-1.4774	1.1054	-0.6665	37	NA	0.723189	2.32777	371	0.935085	9	41	0.714727	0.495411	2	1.74931	21	0.574576	4.54059	-1645.73	-418.571	-778.325	0	420	0	420	0.0914525	0	0.0866052	0	0	0.225577	0.00490848	0.292037	0.0150509	0	0.0289529	0	0.0291375	0
TCGA-42-2593	OV	NA	NA	0.0929531	0.16	0.34	NA	NA	NA	NA	NA	NA	NA	NA	NA	0.372512	1.11753	1024	0.559028	16	38	NA	NA	NA	NA	NA	NA	NA	NA	NA	NA	1	45	1	45	NA	NA	NA	NA	NA	NA	NA	NA	NA	NA	NA	NA	NA	NA
TCGA-43-2576	LUSC	C1	NA	NA	0.73	0.42	13.9458	0.0937	0.117	0.8744	1.5804	-0.2804	0.5377	189	110	3.56541	13.0351	293	0.561748	28	39	0.837241	4.04246	125	3.16571	29	0.940134	6.28402	-190.784	123.075	738.35	0	1223	0	1223	0.0207171	0.011641	0	0	0	0.116816	0.0638653	0.257093	0	0.0477708	0.0152496	0.00210924	0.0675748	0
TCGA-43-2578	LUSC	C1	LUSC.primitive	0.684284	0.41	0.38	22.9985	0.9842	0.4465	0.254	0.9389	-0.5417	0.1827	195	255	2.61335	8.12104	225	0.735335	7	53	0.810313	3.77884	106	3.47241	34	0.984702	3.70847	-914.476	786.969	-2747.77	1	684	0	684	0	0.0697908	0.00503929	0	0	0	0.124643	0.325399	0	0.0636447	0.0155604	0	0.0265561	0.00266528
TCGA-43-6770	LUSC	C1	LUSC.classical	0.254356	0.31	0.4	6.94461	0.8118	0.2945	0.2143	-0.0049	-1.0163	0.732	86	191	1.74429	5.49023	246	0.708695	7	69	0.881428	3.78173	73	3.33577	29	0.990638	5.48462	-1211.33	990.799	-1952.54	0	653	0	653	0	0.0310488	0	0.0197389	0	0.308792	0.00505923	0.312312	0	0.102523	0	0	0	0.0416893
TCGA-44-3917	LUAD	NA	NA	0.364403	0.62	0.04	3.76977	NA	NA	NA	NA	NA	NA	NA	NA	1.73555	5.69382	256	0.646741	16	48	NA	NA	NA	NA	NA	NA	NA	NA	NA	NA	0	1183	0	1183	NA	NA	NA	NA	NA	NA	NA	NA	NA	NA	NA	NA	NA	NA
TCGA-44-7660	LUAD	NA	NA	0.212074	0.42	0.25	1.75376	NA	NA	NA	NA	NA	NA	147	173	2.85878	9.10143	288	0.776566	22	41	0.895596	2.98431	28	NA	NA	NA	NA	NA	NA	NA	0	592	1	253	NA	NA	NA	NA	NA	NA	NA	NA	NA	NA	NA	NA	NA	NA
TCGA-49-4510	LUAD	C3	LUAD.1	0.131529	0.36	0.48	3.8102	-1.5092	-0.029	0.1	0.7584	-0.7169	0.0766	19	2	0.360545	1.29195	184	0.65319	21	21	0.843414	3.42463	58	1.90615	7	0.97957	2.53542	-630.096	-1516.01	1527.65	1	896	1	502	0	0.177479	0.0158111	0.00496424	0	0	0.00673759	0.21956	0	0.0408016	0.0142308	0.00504909	0.0138587	0
TCGA-49-AAR0	LUAD	C2	NA	0.33529	0.49	0.59	7.15848	0.0866	0.185	0.8226	1.7454	0.0115	0.1002	66	8	1.27946	3.38143	254	0.520671	13	38	0.880404	3.57483	58	3.33577	29	0.990638	4.8616	-190.02	-690.969	2001.35	0	4765	0	4765	0.098034	0.00539095	0.00707816	0.0025553	0	0.0420352	0.0182035	0.252305	0	0.0838648	0.0289769	0.00153491	0.0496375	0
TCGA-4G-AAZO	CHOL	C4	NA	0.0586465	0.21	0.01	NA	-1.3763	-0.2645	-0.2876	-0.7886	1.0146	-0.3227	10	28	0.313635	0.699647	112	0.946477	7	26	NA	NA	NA	0	1	NA	1.23806	-872.733	-1365.53	-474.977	0	1177	1	424	0.0357907	0	0.024908	0	0	0	0.0513676	0.263478	0	0.0494612	0.0803327	0	0.19315	0
TCGA-4H-AAAK	BRCA	C1	BRCA.LumA	0.146107	0.53	0	0.22958	-0.1923	-0.049	0.0034	-0.0104	0.5535	0.7173	10	NA	0.101816	0.356355	109	0.236803	7	16	0.957786	3.12056	26	2.91249	19	0.989151	1.18522	-633.296	48.8736	777.948	0	348	0	348	0	0.0707852	0	0	0	0	0.0420165	0.351723	0	0.145727	0.00228361	0.00783268	0.0362101	0
TCGA-4V-A9QI	THYM	NA	NA	NA	0.74	0.22	NA	0.9748	0.1	0.4647	3.0575	-0.3673	-1.1675	2	17	0.0220498	0.0440997	45	3.40415e-05	0	0	NA	NA	NA	5.66069	307	0.988447	NA	-787.935	674.82	3684.17	0	2936	0	2936	0.0766372	0	0	0.0564564	0	0	0.00834921	0.0145166	0	0.00936805	0	0.00871551	0.0257013	0
TCGA-4V-A9QS	THYM	NA	NA	NA	0.82	0.3	NA	1.0319	0.2605	0.6127	2.7219	-0.2651	-0.7203	4	NA	0.0650271	0.173406	58	0.146759	30	22	0.931169	3.03384	26	6.61764	767	0.996259	NA	-844.367	776.346	2581.31	0	774	1	752	0	0	0	0.114375	0	0	0.0153341	0.00521377	0.0181626	0	0.0352949	0	0.00488294	0
TCGA-4Z-AA7O	BLCA	C1	NA	0.144518	0.16	0.01	15.7388	0.5634	0.052	-0.4002	0.4391	-0.0648	0.0705	72	35	1.96542	4.72928	136	0.486974	4	12	0.937898	3.50555	42	2.07944	8	1	2.41438	-1545.2	258.364	-1869.1	0	512	0	512	0.036509	0	0.0591237	0.0144522	0	0	0.0607433	0.134186	0	0.0204969	0.0233352	0	0.0464866	0
TCGA-4Z-AA7S	BLCA	C1	NA	0.0675636	0.13	0.04	2.83964	0.514	0.1675	-1.59	-1.1045	-1.6472	-0.4389	23	8	0.534264	1.69707	193	0.337969	12	10	NA	NA	NA	0.693147	2	1	1.27552	-2146.01	510.628	460.018	1	1064	0	1064	0.10205	0	0.0646521	0	0	0	0	0.139348	0.004919	0.030584	0.0169159	0	0	0
TCGA-4Z-AA7W	BLCA	C2	NA	0.530957	0.68	0.15	23.4035	0.6469	0.416	0.806	2.139	1.66	-0.0862	178	91	4.19535	14.4709	172	0.50974	16	55	0.814701	3.30805	58	3.46352	39	0.945397	3.02553	411.796	10.4375	-578.466	0	840	1	760	0	0.0222512	0.0269346	0.0088391	0	0	0.0476053	0.137178	0	0	0.00678021	0	0.107296	0
TCGA-50-5049	LUAD	C2	LUAD.6	0.568416	0.74	0.49	NA	0.017	0.1185	1.7417	2.8005	0.6184	0.3579	465	779	6.15152	21.9206	132	0.469644	14	26	0.718685	4.06488	286	4.65462	112	0.986462	4.7147	543.6	-376.552	-463.13	0	3094	1	1568	0	0.0418225	0	0.0128204	0.00170899	0.0634664	0.0538246	0.208263	0.00341601	0	0.0222213	0.00481218	0.0151356	0
TCGA-50-6673	LUAD	C6	LUAD.5	0.286284	0.65	0.27	1.81845	-0.1573	-0.119	0.5619	0.6024	0.3517	0.5746	21	91	0.358886	1.46545	197	0.49712	16	16	0.835595	3.39289	58	2.48491	12	1	6.35969	666.121	-388.361	1793.85	1	22	0	22	0	0.0351117	0.0516099	0.0229871	0	0.0936784	0.0166507	0.394583	0.0204456	0	0.032273	0.00332036	0.0142015	0
TCGA-55-6543	LUAD	C3	LUAD.5	0.187906	0.35	0	2.19948	-1.1502	-0.153	0.8145	0.2996	0.1477	0.3165	13	38	0.120501	0.632633	70	0.356415	9	4	0.908137	2.57295	17	2.30259	10	1	1.32656	-768.031	-1067.61	796.785	0	435	0	435	0	0.10497	0.0097333	0	0	0.108353	0.0276598	0.345052	0.0152983	0.0169838	0.0272493	0.0281223	0.0145515	0
TCGA-55-6982	LUAD	C2	LUAD.5	0.33134	0.75	0.29	0.754104	0.0868	0.0315	0.856	1.0041	0.9151	0.5963	102	30	2.09008	5.47542	127	0.446819	20	19	0.76187	2.68663	34	1.60944	5	1	2.76351	596.278	-371.161	571.781	1	995	1	183	0.0273482	0.0222691	0.00474757	0.0229744	0	0.0572693	0.120875	0.41859	0	0.040326	0.0131717	0	0	0
TCGA-55-6987	LUAD	NA	NA	0.610384	0.84	0.2	10.1729	NA	NA	NA	NA	NA	NA	116	51	1.39752	5.52932	125	0.182828	6	17	0.861773	4.70858	236	NA	NA	NA	NA	NA	NA	NA	0	2137	0	2137	NA	NA	NA	NA	NA	NA	NA	NA	NA	NA	NA	NA	NA	NA
TCGA-55-7724	LUAD	C2	LUAD.6	0.393258	0.72	0.5	2.14347	0.1098	0.031	1.1688	1.0181	0.6742	0.176	104	12	1.65271	5.9069	45	0.33881	10	16	0.921027	3.6392	52	2.83413	18	0.98054	3.84963	2.79547	519.259	-1693.67	0	705	0	705	0	0.0719735	0.00844888	0.0420336	0	0.0557473	0.070324	0.344559	0	0.0477993	0.000876471	0.0304141	0.0124225	0
TCGA-55-7910	LUAD	NA	NA	0.209257	0.42	0.13	3.47474	NA	NA	NA	NA	NA	NA	155	14	2.12721	8.7311	263	0.769927	18	42	0.920966	2.43048	14	NA	NA	NA	NA	NA	NA	NA	0	1040	1	1018	NA	NA	NA	NA	NA	NA	NA	NA	NA	NA	NA	NA	NA	NA
TCGA-55-7913	LUAD	C1	NA	0.497364	0.65	0.21	1.94402	0.6277	0.0905	-0.2109	0.0741	-0.7107	-0.1321	178	80	2.73886	8.81854	136	0.538708	18	32	0.873378	3.05377	33	2.45831	12	0.989297	3.60786	-1022.4	-130.318	2844.66	1	561	1	480	0	0.144201	0	0.0469228	0	0.213702	0.00704344	0.0859193	0.0546783	0	0.0378083	0.0116402	0	0.0105938
TCGA-55-8089	LUAD	C2	NA	0.52071	0.67	0.25	18.5575	0.5063	0.0975	1.5183	2.2159	1.0227	0.3275	507	128	9.89315	30.9569	125	0.256168	10	24	0.832087	3.73494	89	3.54833	48	0.916595	2.14193	506.287	644.8	101.83	1	702	0	702	0	0.102804	0	0.031765	0	0.0248195	0.139005	0.159651	0	0.0562486	0.0266721	0	0.0773294	0
TCGA-55-A490	LUAD	C1	NA	0.216741	0.42	0.11	2.50492	0.009	0.007	0.2796	0.8179	-1.0121	0.4663	528	621	10.4167	35.3667	300	0.589189	15	54	0.869625	3.31037	45	2.21107	10	0.960255	4.78162	-382.098	-752.254	5298.99	1	99	0	99	0	0.07134	0.00623333	0.0445732	0	0.111652	0.00165636	0.221982	0.0130504	0	0.0118018	0.00861396	0	0
TCGA-56-7222	LUSC	C2	NA	0.228589	0.47	0.11	12.0817	1.0725	0.325	-0.5849	-1.076	0.5252	0.4529	171	507	3.46565	10.1257	130	0.907235	23	30	0.931804	2.88025	22	NA	0	NA	2.53297	-58.4236	741.354	-539.911	1	562	1	427	0.0184494	0.0084829	0.1598	0	0.0231561	0.185634	0	0.107544	0.336242	0	0	0.021131	0.00873654	0
TCGA-57-1586	OV	NA	OVCA.Proliferative	0.0761928	0.16	0.11	NA	NA	NA	NA	NA	NA	NA	3	NA	0.0996384	0.166064	404	0.999919	21	41	0.650506	3.0397	107	NA	NA	NA	NA	NA	NA	NA	0	679	1	259	NA	NA	NA	NA	NA	NA	NA	NA	NA	NA	NA	NA	NA	NA
TCGA-59-2352	OV	C2	OVCA.Proliferative	0.124038	0.33	0.24	NA	0.0035	0.0605	0.0028	0.4554	1.8937	0.1292	46	NA	0.796844	2.35988	366	0.868676	15	41	0.739411	4.34191	355	4.1421	75	0.959378	5.07613	-312.104	-1252.37	-359.729	1	286	1	286	0.0386768	0.0464185	0.0272998	0	0	0.0757671	0.129332	0.140862	0.00816604	0	0.0173087	0.00207072	0.109869	0
TCGA-59-2363	OV	C2	OVCA.Proliferative	0.0707535	0.08	0.13	NA	0.9916	0.3635	-0.7355	-1.314	0.1908	0.0526	45	NA	0.822867	2.27871	491	0.948159	12	55	0.632353	0.438314	2	1.90615	7	0.97957	4.04874	-2319.72	132.275	-3144.7	0	165	0	165	0.169554	0	0.0729221	0	0	0.0146592	0.0230064	0.2451	0	0	0.065486	0.020789	0.108536	0
TCGA-5C-A9VH	LIHC	C4	NA	0.090842	0.2	0.33	NA	-0.6065	-0.1535	-0.7449	-0.6985	0.1232	-0.208	54	44	0.538964	2.20485	82	0.341938	6	12	NA	NA	NA	2.19722	9	1	0.616695	-810.487	-798.967	3674.58	0	322	0	322	0.0269851	0.00664691	0	0.00556467	0	0.084456	0.0655597	0.0907428	0	0.163569	0.0523726	0.00291353	0.0322779	0
TCGA-5M-AAT5	COAD	C1	GI.CIN	0.0841576	0.17	0.2	NA	0.8923	0.356	-1.3539	-0.7616	-1.4133	-0.2645	19	3	0.743864	1.72768	133	0.765042	7	19	0.928244	2.03956	9	1.09861	3	1	NA	-705.208	326.392	-1253.57	NA	NA	NA	NA	0	0.263198	0.0071282	0.00414199	0	0.0219807	0	0.0898329	0.0342632	0	0.0060346	0	0	0.0124724
TCGA-5P-A9JZ	KIRP	C4	NA	0.20585	0.24	0	NA	-1.6944	-0.171	0.0474	-1.1511	-0.5371	-0.3848	20	36	0.312565	0.937694	176	0.0485663	2	0	NA	NA	NA	2.04319	8	0.982568	1.35782	-886.187	-1971.67	1537.27	0	2744	0	2744	0.0302258	0	0	0	0	0	0	0.684016	0	0.0626777	0.0131748	0.000440508	0.0364678	0
TCGA-5P-A9KF	KIRP	C3	NA	0.114033	NA	NA	NA	-1.8093	-0.1865	-0.1085	-0.9391	-0.8779	-0.5182	NA	NA	NA	NA	NA	NA	NA	NA	NA	NA	NA	1.60944	5	1	1.87451	-1254.07	-1956.48	567.51	0	845	1	728	0	0.00322342	0	0	0	0.0152964	0	0.546983	0	0.062569	0.0432914	0	0.042184	0
TCGA-60-2697	LUSC	C3	NA	0.662048	0.82	0.01	NA	-0.0934	-0.02	1.2664	2.76	-0.1282	0.5311	6	NA	0.0878988	0.205097	78	0.0169681	1	0	0.843238	4.83457	309	4.78295	126	0.988973	2.69783	617.893	71.126	-293.898	1	372	1	200	0.0811676	0.0771469	0.010912	0	0	0.0260036	0.0295941	0.108665	0	0.0542981	0.0236151	0	0.015026	0
TCGA-60-2716	LUSC	C1	NA	0.0194528	0.32	0	6.33058	0.0763	0.0765	-1.08	-1.2657	-1.0911	-0.28	6	10	0.138417	0.415251	81	4.86477e-05	0	0	NA	0	1	1.79176	6	1	2.52234	-2388.4	-409.06	328.007	0	1475	0	1475	0	0.0533147	0.0507723	0.0240488	0	0.0289194	0.0212103	0.332461	0	0.0440169	0.0276924	0.0182721	0.0450405	0
TCGA-60-2724	LUSC	C2	LUSC.basal	0.0296732	0.53	0.22	1.84541	0.6359	0.4005	-0.0311	-0.6665	0.8216	0.8567	138	186	2.70088	8.32771	145	0.467259	10	21	NA	NA	NA	0.693147	2	1	5.92955	-463.168	379.028	-1712.41	0	717	0	717	0	0	0.0683431	0	0	0.26546	0	0.374267	0.0431032	0	0.00672141	0.0671667	0	0.0254766
TCGA-61-1721	OV	C3	OVCA.Mesenchymal	0.0557718	NA	NA	NA	-1.6109	-0.1675	0.3343	-0.1012	0.144	0.3082	NA	NA	NA	NA	89	5.00072e-05	NA	NA	NA	NA	NA	3.55519	38	0.977349	2.69853	-407.097	-642.302	-3145.89	0	338	0	338	0	0.036323	0	0	0	0	0.00338166	0.558098	0	0.0739728	0.0569861	0	0	0
TCGA-61-1907	OV	C2	OVCA.Immunoreactive	0.118593	0.24	0.27	NA	0.3303	0.2475	0.5339	1.1491	2.2418	-0.7772	69	NA	0.876533	2.80491	222	0.731142	12	64	0.878025	4.25332	127	5.15976	194	0.979481	3.73759	-561.495	-933.766	1252.19	0	952	1	743	0	0.0236416	0	0	0	0.0125457	0.0623072	0.285576	0.00730446	0	0.0383525	0.000311338	0.0633468	0
TCGA-61-2087	OV	NA	NA	0.0540333	0.07	0.05	NA	NA	NA	NA	NA	NA	NA	NA	NA	0.777363	2.33209	381	0.984305	7	56	NA	NA	NA	NA	NA	NA	NA	NA	NA	NA	0	146	0	146	NA	NA	NA	NA	NA	NA	NA	NA	NA	NA	NA	NA	NA	NA
TCGA-61-2111	OV	C2	OVCA.Proliferative	0.1046	NA	NA	NA	0.369	0.098	-0.0294	0.2302	0.1548	-0.2308	46	NA	0.581238	2.90619	216	0.607072	NA	NA	0.919219	3.12644	30	4.02162	58	0.990438	4.56247	-1597.89	-1274.17	-974.174	0	3825	1	2205	0	0.0953595	0	0	0	0.0382461	0.0135191	0.262479	0	0.107708	0.0450487	0.00848224	0.116321	0
TCGA-62-8402	LUAD	C2	NA	0.272187	0.5	0.22	NA	0.4312	0.0675	0.7131	1.3326	1.5995	-0.0166	20	0	0.636577	1.01274	95	0.76877	27	19	0.855753	3.34773	50	3.59396	43	0.955537	2.43422	300.277	-551.999	-512.352	1	1498	1	772	0	0.0210329	0	0.00155362	0	0.140111	0.275876	0.122274	0	0.0164255	0	0	0.00843843	0.0164848
TCGA-63-7020	LUSC	C1	NA	0.272528	0.52	0.33	13.8931	0.4523	0.082	0.493	0.8946	0.7187	0.6991	97	10	1.38729	4.94599	129	0.731642	27	25	0.918593	3.61175	51	2.92898	23	0.934136	4.18502	-759.512	124.675	-377.891	0	2133	0	2133	0	0.153958	0.0230368	0.00348632	0	0.0488313	0.0420665	0.177175	0	0.0452981	0.0178911	0.0150511	0.0751407	0
TCGA-63-A5M9	LUSC	C1	NA	0.196599	0.4	0.09	23.3571	1.1122	0.3355	0.1794	0.5677	-0.8491	0.3201	41	45	0.846904	2.65753	206	0.81809	17	69	0.84205	3.34318	53	2.22003	11	0.925822	NA	-1341.63	605.406	-2029.66	0	0	0	0	0	0.0563645	0.00874983	0.0178505	0	0.0222478	0.103863	0.240987	0	0.12454	0.0353122	0	0.0181099	0.0141568
TCGA-63-A5MJ	LUSC	C2	NA	0.201517	0.56	0.22	14.4809	0.8965	0.3235	-0.0321	-0.1334	1.1812	0.5848	53	75	1.60506	4.4831	165	0.679189	22	47	0.905074	2.24902	12	2.16396	9	0.984859	1.91221	-570.821	466.882	-1050.93	0	1824	0	1824	0	0.0289496	0.0281791	0	0	0.186393	0.0970608	0.308938	0.0250583	0	0	0	0	0.0161237
TCGA-63-A5MN	LUSC	C6	NA	0.603101	0.8	0.17	33.7271	-0.0441	0	1.3392	2.1772	0.5826	0.7272	19	12	0.294563	0.942602	43	0.127373	3	12	0.860142	4.72835	244	3.8597	52	0.976832	4.16829	441.151	-368.002	671.991	1	345	1	320	0	0.0154728	0.0136649	0.00675094	0	0	0.0954106	0.243877	0	0.0511813	0.025065	0.0081805	0.0308927	0
TCGA-63-A5MS	LUSC	C6	NA	0.432643	0.8	0.49	21.801	0.2288	-0.046	0.8837	1.2894	0.415	0.7184	176	116	2.85584	10.1279	80	0.449148	22	56	0.887999	4.01534	92	0.693147	2	1	5.92684	-141.527	-26.3747	-1618.88	0	2381	0	2381	0	0.126435	0	0.00325785	0	0.0867631	0.0523636	0.327727	0	0.00878025	0	0	0	0
TCGA-64-1678	LUAD	C1	LUAD.2	0.241163	NA	NA	2.43856	1.1597	0.601	-0.7854	0.2891	-1.1996	-0.6174	NA	NA	NA	NA	270	0.55557	10	40	0.926775	2.8647	22	1.74787	6	0.975504	2.84668	-742.915	506.111	-1284.14	0	1189	0	1189	0	0.104379	0.031061	0	0	0	0.00580648	0.158664	0	0.0235885	0.000559699	0.00273588	0.0298811	0.0186616
TCGA-64-5774	LUAD	C1	LUAD.2	0.150211	0.24	0.09	6.14677	0.7054	0.141	-0.4666	0.5766	-0.2956	0.0864	32	4	1.16596	3.74335	223	0.799862	15	42	0.807948	3.91385	127	2.36938	11	0.988109	5.05427	-1184.81	240.954	2057.42	0	2676	1	246	0	0.14484	0.00867996	0.000738739	0	0.0592025	0	0.125338	0	0.0222189	0	0.0217006	0.0663234	0
TCGA-66-2754	LUSC	C1	LUSC.primitive	0.0934284	0.13	0.21	3.40527	1.3287	0.5305	-0.451	-0.5414	-0.9838	-0.5553	137	53	2.18202	7.57474	589	0.917968	9	42	0.829942	2.52678	21	1.60944	5	1	6.97353	-1834.82	1687.05	-2792.42	0	61	0	61	0	0.0456182	0.0203354	0.00115644	0	0.0739961	0.0433814	0.406521	0.0510081	0	0.00813171	0	0.0360208	0
TCGA-66-2767	LUSC	C2	LUSC.secretory	0.364985	0.73	0.28	10.3908	0.589	0.184	1.385	2.3854	1.0237	0.3571	152	81	2.37846	7.8629	172	0.550735	18	45	0.904518	4.80142	202	4.66339	126	0.964251	4.78552	-304.886	456.219	-2135.41	0	61	0	61	0.0501124	0.00781942	0	0.0262112	0	0.0705266	0.0843437	0.276478	0	0.0309546	0.00983785	0.0049301	0.032465	0.00150312
TCGA-67-3771	LUAD	C2	LUAD.2	0.349555	0.54	0.26	7.05702	0.1245	0.049	0.9292	1.4723	0.1151	0.0033	521	629	8.59027	27.2688	231	0.703393	20	51	0.882257	4.36608	141	2.79851	17	0.987752	6.75405	-290.901	-466.99	2749.51	0	610	0	610	0	0.104919	0	0.0116247	0	0.0705195	0.0941519	0.250498	0	0.0337869	0.0350795	0.000627599	0.00484522	0.00944825
TCGA-70-6722	LUSC	C2	LUSC.secretory	0.377737	0.68	0.36	1.3655	0.674	0.143	0.6162	0.7299	0.9182	0.878	161	240	2.02036	7.67735	182	0.482704	19	40	0.832975	4.09822	137	3.56462	36	0.994727	3.01104	452.861	302.579	-636.689	0	367	1	293	0	0.096653	0.0571979	0	0	0.0692196	0.0722695	0.347092	0.0125067	0	0	0.00710627	0.0131645	0.00854874
TCGA-70-6723	LUSC	C2	LUSC.classical	0.0519927	0.14	0.11	0.814023	1.0407	0.1415	-0.9753	-1.1121	0.3024	0.1158	49	55	0.893242	2.9477	355	0.956399	12	56	NA	0	1	1.99624	10	0.866956	3.73322	-1439.25	726.183	-2623.31	0	375	1	312	0	0.00425031	0.000619505	0	0	0	0.118303	0.19843	0	0.0369425	0.0434393	0	0.133269	0.020951
TCGA-71-8520	LUAD	C2	NA	0.149931	NA	NA	1.23925	0.0233	-0.037	0.2158	-0.4298	1.1587	0.5624	35	26	0.664874	2.19698	NA	NA	NA	NA	0.980242	2.15381	9	1.90615	7	0.97957	2.27858	183.544	-544.948	3467.49	1	210	1	179	0	0.187166	0.0236952	0	0	0.227314	0.0116847	0.272888	0	0.0478826	0.0034122	0.00536402	0	0
TCGA-74-6575	GBM	NA	GBM_LGG.Mesenchymal-like	0.25031	0.37	0.08	NA	NA	NA	NA	NA	NA	NA	NA	NA	1.05299	2.22298	215	0.217742	7	15	NA	NA	NA	NA	NA	NA	NA	NA	NA	NA	0	636	1	93	NA	NA	NA	NA	NA	NA	NA	NA	NA	NA	NA	NA	NA	NA
TCGA-74-6581	GBM	NA	GBM_LGG.	0.0789804	0.11	0	NA	NA	NA	NA	NA	NA	NA	NA	NA	0.40258	0.920184	111	0.163756	6	7	NA	NA	NA	NA	NA	NA	NA	NA	NA	NA	0	250	0	250	NA	NA	NA	NA	NA	NA	NA	NA	NA	NA	NA	NA	NA	NA
TCGA-76-4927	GBM	C4	GBM_LGG.Classic-like	0.168354	NA	NA	NA	0.2055	0.059	0.5775	-1.5841	-0.1755	0.2272	19	NA	0.467105	1.04412	NA	NA	NA	NA	NA	NA	NA	1.74787	6	0.975504	2.91816	177.325	4.54686	-4206.35	1	535	1	416	0.0017154	0.00339223	0	0	0	0	0.00833158	0.544579	0	0.00943257	0.0662242	0.0260302	0	0.0986727
TCGA-76-4931	GBM	C4	GBM_LGG.Mesenchymal-like	0.0378979	0.07	0.12	NA	0.4136	0.101	-0.1712	-2.1904	-0.8444	-0.2059	13	NA	0.45126	0.987131	168	0.478212	5	5	NA	NA	NA	0.867563	3	0.78969	3.07497	176.499	353.499	-3690.88	1	279	1	112	0.00259715	0.00527049	0	0	0	0.178501	0.00400676	0.37738	0	0.0464118	0.0309107	0.0373512	0	0.111708
TCGA-76-6286	GBM	NA	GBM_LGG.Classic-like	0.062391	0.06	0.05	NA	NA	NA	NA	NA	NA	NA	NA	NA	0.677686	1.73841	120	0.878076	8	1	NA	NA	NA	NA	NA	NA	NA	NA	NA	NA	1	638	1	180	NA	NA	NA	NA	NA	NA	NA	NA	NA	NA	NA	NA	NA	NA
TCGA-76-6663	GBM	NA	GBM_LGG.Classic-like	0.202317	0.42	0.06	NA	NA	NA	NA	NA	NA	NA	NA	NA	0.555728	1.34545	69	0.122388	6	2	NA	NA	NA	NA	NA	NA	NA	NA	NA	NA	1	567	1	567	NA	NA	NA	NA	NA	NA	NA	NA	NA	NA	NA	NA	NA	NA
TCGA-77-6845	LUSC	C1	NA	0.0659662	0.22	0.18	4.0199	0.7932	0.3265	-0.6668	-1.0907	-1.522	0.1984	97	118	2.02472	6.07415	254	0.782089	16	70	0.585797	0.643564	3	1.38629	4	1	5.49407	-981.813	615.776	-1547.34	1	708	0	708	0.0127683	0.0215661	0.073193	0	0	0.0125139	0.00228708	0.411173	0.00130096	0.0267219	0.0279014	0.0160411	0	0.0571049
TCGA-77-7337	LUSC	C1	NA	0.29799	0.48	0.22	15.4586	0.9131	0.341	0.2877	0.2484	-0.1595	0.8806	176	127	2.88441	8.47482	169	0.578212	13	54	0.877917	3.54946	57	2.87148	18	0.993463	2.13445	-159.629	1137.35	-1602	1	3253	0	3253	0	0.0490602	0.0442748	0.00263839	0	0.128922	0.111607	0.218733	0.0376574	0	0.0116733	0.015157	0	0.0590393
TCGA-77-8009	LUSC	C1	NA	0.0701746	0.33	0.28	2.52941	1.1981	0.362	-0.135	-1.0198	0.2879	0.3703	74	40	1.09735	4.63324	467	0.869789	21	64	NA	NA	NA	1.33218	4	0.960964	2.95229	-715.699	765.776	-927.184	1	1695	1	607	0.0533324	0	0	0.0125494	0.00132278	0.244696	0.150184	0.323138	0.0350753	0	0.00377994	0	0.00673885	0.0273012
TCGA-77-8133	LUSC	C2	NA	0.383994	0.6	0.41	5.18332	0.7894	0.0395	0.7432	2.077	-0.3911	0.1895	154	149	3.17664	9.93478	116	0.62484	19	19	0.893979	3.01029	29	3.76873	45	0.990036	2.82757	-1174.54	472.871	-580.953	1	1640	0	1640	0.0931026	0.223725	0	0.00603288	0	0.212481	0.0213663	0.101967	0.0146065	0	0	0	0	0.0288593
TCGA-77-8136	LUSC	C2	NA	0.504166	0.66	0.28	16.5321	0.8362	0.2565	0.8383	1.4716	1.5987	0.889	158	106	3.91177	11.3965	133	0.6745	14	42	0.857824	4.08511	117	3.62925	40	0.983836	5.12572	100.914	1020.36	-1189.56	1	1189	1	301	0	0.0621359	0.000470724	0.00273389	0	0.103515	0.137676	0.157774	0.0110187	0	0.0237215	0	0	0.0657226
TCGA-77-8140	LUSC	C1	NA	0.352467	0.47	0.05	12.0239	0.3778	0.098	-0.5071	0.2716	-1.3273	0.1328	221	177	2.94388	9.81292	191	0.47782	13	31	0.929782	3.19286	31	NA	0	NA	6.74377	-1249.52	-95.3538	-1209.19	1	351	0	351	0	0.0971204	0.025876	0.0126836	0	0.0450303	0.00114673	0.107206	0	0.0540315	0.00769387	0.0242922	0.0043989	0.02374
TCGA-77-8144	LUSC	C1	NA	0.213689	0.43	0.15	11.5581	1.0796	0.6035	-0.4471	-0.7239	-0.5374	0.1291	157	81	3.10684	10.6912	192	0.843696	12	39	0.95183	2.5776	15	1.09861	3	1	4.58333	-1322.23	881.31	-1459.06	0	833	0	833	0.0143854	0	0	0.0105832	0	0.236022	0.107951	0.212637	0.114849	0	0	0.00164623	0.0150178	0.0118822
TCGA-77-A5G3	LUSC	C1	NA	0.171904	0.35	0.5	8.24769	0.8689	0.2555	-0.2674	0.051	-0.7686	0.2784	277	104	5.36611	15.5464	240	0.650909	15	52	0.777725	1.51338	7	1.90615	7	0.97957	5.27599	-1041.32	237.009	-170.568	0	4570	0	4570	0	0.0865078	0.0211543	0.0147604	0	0.0392988	0.0554192	0.277822	0	0.0177063	0.00703195	0	0.0160143	0.00542192
TCGA-77-A5GF	LUSC	C2	NA	0.207604	0.44	0.48	6.17083	0.7282	0.175	0.0416	0.8071	0.9037	0.3179	74	248	0.815686	3.11169	185	0.918389	23	37	0.972736	3.34036	31	2.19722	9	1	2.94403	-1507.66	378.24	-960.501	1	840	1	722	0	0.139686	0.00600146	0	0	0.0326416	0.0828318	0.2282	0	0.0259348	0.0189534	0	0.0214666	0.0032489
TCGA-78-7147	LUAD	C2	LUAD.3	0.17666	0.38	0.11	10.5053	0.1755	0.118	0.1835	0.4762	0.7192	-0.0694	154	125	3.21071	8.54171	400	0.633952	19	40	0.913055	1.46951	5	2.62505	15	0.96935	2.8451	-263.943	-8.13745	2184.01	1	586	1	578	0	0.0706478	0.00277819	0.0108396	0	0.032504	0.147414	0.210595	0	0.0736731	0.0217748	0	0.0491636	0
TCGA-78-8648	LUAD	C3	NA	0.523066	NA	NA	0.72069	-0.3052	-0.225	1.6134	2.2773	-0.1714	0.8778	7	NA	0.0287845	0.201492	45	1.53668e-05	NA	NA	0.862139	4.56789	200	3.28172	28	0.98485	2.93572	294.711	-121.418	524.483	1	1209	1	720	0.00913629	0.0155137	0	0	0	0.276199	0.0183627	0.26095	0	0.0209784	0.000382398	0	0.0172374	0.00809439
TCGA-80-5608	LUAD	C1	LUAD.2	0.25635	0.52	0.27	4.48533	0.1412	0.054	0.0918	0.6989	-0.1392	-0.0029	87	71	1.38025	4.3508	149	0.512244	12	26	0.919966	3.93439	72	3.06136	25	0.951065	2.13352	-718.838	-330.59	3081.41	0	2832	0	2832	0	0.110975	0.0345747	0.0165701	0	0.00747498	0.0518267	0.209459	0	0.0401692	0.0241024	0.0173472	0.0819053	0
TCGA-81-5910	GBM	NA	GBM_LGG.Mesenchymal-like	0.0827149	0.1	0	NA	NA	NA	NA	NA	NA	NA	NA	NA	0.427812	1.13065	113	0.148133	4	6	NA	NA	NA	NA	NA	NA	NA	NA	NA	NA	1	49	1	49	NA	NA	NA	NA	NA	NA	NA	NA	NA	NA	NA	NA	NA	NA
TCGA-85-8351	LUSC	C1	NA	0.259701	0.51	0.22	2.91061	0.4573	0.269	0.0073	-0.3711	-0.3188	0.4861	85	52	1.52947	3.53877	188	0.43494	12	20	NA	0	1	1.973	8	0.948813	4.98923	-771.408	307.11	-814.017	0	510	0	510	0	0.0651786	0.0804818	0.0229508	0	0.0624579	0.0659381	0.393081	0	0.0308984	0.0134644	0.00606313	0.0438263	0.00461525
TCGA-85-8354	LUSC	C1	NA	0.103884	0.25	0.25	4.12532	1.0448	0.357	-0.5589	-0.1213	-1.3378	-0.0787	83	26	1.95492	5.13531	410	0.716529	13	57	0.800779	1.98986	12	0.693147	2	1	5.64172	-1298.84	597.064	-1200.93	0	995	0	995	0.0574265	0	0	0.00361078	0.000343349	0.18302	0.0403257	0.205732	0.0616681	0	0	0.00961453	0.0138347	0
TCGA-85-8479	LUSC	C1	NA	0.287685	0.33	0.18	8.12831	0.6612	0.128	-1.0588	-1.1332	-1.1444	0.1478	43	11	1.27673	2.66952	169	0.921809	10	39	NA	NA	NA	0	1	NA	2.24696	-440.24	-27.4575	-2215.29	0	468	0	468	0.0526746	0	0.0365191	0	0	0.299864	0	0.205611	0.122139	0	0.0164064	0.00492886	0	0.0402007
TCGA-85-8481	LUSC	C2	NA	0.432434	0.71	0.5	17.2027	0.2624	0.0525	0.3404	0.5621	1.1804	1.1645	115	107	2.44312	7.44434	117	0.296443	12	41	0.853893	3.89746	96	2.56495	13	1	5.61165	459.328	-23.4082	-850.816	1	236	0	236	0	0.145744	0.0171189	0	0	0.158025	0.0169518	0.228076	0.0639895	0	0	0.0141379	0.00849311	0.00414622
TCGA-85-8664	LUSC	C1	NA	0.200068	0.35	0.28	0.883144	0.8471	0.333	-0.833	-0.161	-1.5497	0.3362	93	41	1.6419	5.51208	148	0.729336	21	31	NA	NA	NA	1.56071	5	0.969724	4.38477	-2362.43	631.638	-3119.06	1	550	1	434	0	0.0703201	0	0	0	0.405346	0.0317721	0.0851505	0	0.0261699	0.00175964	0	0.0623569	0
TCGA-85-A511	LUSC	C2	NA	0.428876	0.75	0.46	19.2081	0.8711	0.204	0.4713	1.2823	0.9426	0.7636	74	21	1.52462	4.71768	102	0.539006	16	44	0.934692	4.85899	181	2.99982	23	0.956728	4.91114	-50.8603	597.47	-1754.73	1	455	1	390	0	0.148075	0.0466261	0	0	0.100956	0.0579585	0.135302	0.0280228	0	0.036205	0	0	0.0213826
TCGA-86-7713	LUAD	C2	LUAD.2	0.12889	0.35	0.09	1.81984	0.2741	-0.0385	-0.2984	-0.0645	0.3772	-0.2286	70	177	1.14595	4.13144	182	0.853181	13	35	0.817963	3.63392	85	2.87148	18	0.993463	2.08691	-100.102	34.1289	2913.59	0	1157	0	1157	0	0.0465551	0.0390396	0	9.91758e-05	0	0.0529492	0.256873	0.0090262	0	0.0585577	0.00983779	0.000615133	0.00362668
TCGA-86-8073	LUAD	C3	NA	0.324003	0.57	0.25	10.5298	-0.1193	-0.0625	0.6861	0.3248	0.0634	0.1581	718	523	11.9278	38.0011	108	0.247798	9	22	0.606717	1.08709	6	2.8944	19	0.983005	2.28958	-323.935	224.064	1258.16	0	740	0	740	0.0464097	0.00450877	0	0.00776532	0	0	0.0333523	0.554473	0	0.0964428	0.0311625	0.00739582	0.000921694	0
TCGA-86-8075	LUAD	C1	NA	0.27326	0.7	0.19	17.256	0.0981	0	0.8046	0.5239	1.1394	0.8809	25	23	0.424956	1.50369	156	0.697626	24	29	0.916821	4.56277	145	3.04482	22	0.985046	3.0951	828.54	321.704	691.104	1	694	1	199	0	0.0282269	0.0706292	0.0642988	0	0.0708386	0.0465945	0.34129	0.0460906	0	0.0101898	0.0174198	0	0.02095
TCGA-86-8359	LUAD	C3	NA	0.338175	0.56	0.25	1.6404	-0.6064	-0.16	0.3419	1.5924	0.0064	0.4472	50	61	1.33454	3.97461	114	0.662224	12	44	0.822233	3.18303	48	3.43246	44	0.907054	2.94863	-104.652	-748.761	3037.32	1	444	0	444	0	0.149709	0	0	0	0.0511228	0.0113885	0.0472128	0.0173323	0	0.0263029	0.02842	0.0648468	0
TCGA-86-8585	LUAD	C2	NA	0.463755	0.71	0.23	7.23908	0.3752	0.078	0.8775	1.8629	-0.4336	0.106	242	554	3.75926	14.6131	94	0.626361	17	52	0.919135	3.31892	37	3.12029	23	0.995151	5.26338	-1351.73	-227.333	-193.773	0	353	0	353	0.0492703	0.0411838	0	0.00315921	0	0.141324	0.0655341	0.20278	0	0.00887162	0.0130417	0.00463263	0.0278856	0.0183698
TCGA-86-A456	LUAD	C2	NA	0.350796	0.64	0.43	20.1732	-0.8112	-0.117	0.9091	0.7419	2.0196	0.024	104	41	2.89443	9.25615	62	0.403173	6	25	0.81114	1.78226	9	3.17608	25	0.986706	2.76034	1431.01	-1405.05	1828.38	0	896	0	896	0.0129634	0	0.0224066	0	0	0.148191	0.0477314	0.363171	0.106851	0	0	0	0.0236949	0
TCGA-86-A4JF	LUAD	C2	NA	0.354276	0.75	0.07	3.77715	0.4194	0.173	0.6061	0.8778	1.7153	-0.0222	514	1528	11.5847	33.349	75	0.172954	14	19	0.849644	3.43515	57	2.14584	9	0.976615	1.60312	662.562	-176.061	2276.64	1	737	1	436	0	0.0142172	0.0488207	0	0	0.00872772	0.103978	0.275961	0	0.0827996	0.0587764	0.00635997	0.0767072	0
TCGA-90-7767	LUSC	C2	NA	0.285415	0.46	0.22	NA	1.0246	0.2985	0.5503	1.1868	1.0946	0.6712	59	93	0.966808	2.74936	160	0.772105	18	43	0.812911	2.02001	12	3.92309	53	0.988111	3.0298	-303.203	947.633	-2545.37	0	89	0	89	0	0.0456203	0	0.0286879	0	0.178623	0.101852	0.173106	0	0.00712988	0	0	0.0441009	0
TCGA-90-A4ED	LUSC	C3	NA	0.226152	0.62	0.44	8.92429	0.2416	-0.0975	-0.0799	0.6778	-1.1404	0.3131	904	80	26.011	45.2828	71	0.591775	16	28	0.816748	4.5129	251	1.94591	7	1	5.62634	-948.47	747.133	-2261.93	0	615	0	615	0	0.172414	0	0	0	0.0564638	0.0579992	0.249919	0	0.0265095	0	0	0.0197636	0.0106233
TCGA-90-A4EE	LUSC	C2	NA	0.470952	0.58	0.17	48.8316	0.735	0.2325	1.351	2.2692	0.7147	0.258	144	19	2.66498	9.12015	185	0.935468	14	33	0.903544	4.10507	94	4.10247	65	0.982773	2.73329	-317.115	688.208	-1920.33	0	688	0	688	0.0119798	0.0266842	0	0.0208382	0	0.071576	0.0987167	0.110509	0	0.0524471	0.0341058	0.00247467	0.0886148	0
TCGA-91-6831	LUAD	NA	NA	0.25301	0.5	0.35	NA	NA	NA	NA	NA	NA	NA	139	69	1.93331	7.23525	224	0.625805	14	39	0.811902	3.48343	73	NA	NA	NA	NA	NA	NA	NA	0	310	0	310	NA	NA	NA	NA	NA	NA	NA	NA	NA	NA	NA	NA	NA	NA
TCGA-91-6847	LUAD	C2	LUAD.3	0.0727747	0.15	0.56	NA	0.7155	0.196	-1.2716	-1.0363	0.3841	-0.075	31	70	0.83349	1.66698	335	0.779781	22	24	NA	NA	NA	NA	0	NA	1.63157	-1348.14	676.315	-545.725	0	842	1	772	0	0.0403714	0	0.0683029	0	0.116714	0.0672402	0.0458548	0	0.0496398	0.0240866	0	0.0904363	0.106355
TCGA-91-8497	LUAD	C3	NA	0.312204	0.55	0.09	NA	-1.3873	-0.326	1.0104	2.0989	-0.0764	0.0394	20	57	0.433295	1.06879	81	0.0960349	1	20	0.935911	4.68951	150	3.4545	32	0.996758	2.6167	-138.928	-1425.21	4097.82	1	434	0	434	0.02934	0.0789285	0.00657975	0.0243349	0	0	0.00319789	0.209383	0	0.0906324	0.006705	0	0.064747	0
TCGA-94-A5I4	LUSC	C2	NA	0.188977	0.41	0.29	12.0163	0.8388	0.285	-0.3065	-0.2078	0.8175	0.2688	103	11	1.72166	6.0545	220	0.882455	21	46	0.881353	2.80099	24	1.79176	6	1	2.86404	-1283.19	698.97	-520.025	0	491	1	314	0	0.158807	0.0169392	0	0	0.22679	0.00922118	0.189065	0.0469442	0	0.00720634	0.0125783	0	0.0261262
TCGA-95-7948	LUAD	C1	LUAD.3	0.112548	NA	NA	11.7797	-0.7164	-0.0285	-0.2547	-0.0363	0.323	0.107	76	2	0.783057	4.03575	127	0.928174	15	25	0.947526	3.94065	64	1.90615	7	0.97957	2.34723	-1146.66	-1549.83	2451.48	0	476	0	476	0	0.146419	0.00910493	0.0213156	0	0	0.0179499	0.235642	0	0.0643505	0.0270242	0.00273766	0.0530306	0
TCGA-96-7545	LUSC	C6	NA	0.347848	0.6	0.21	7.37261	0.1634	0.0225	0.9083	1.2912	-0.2465	0.4234	47	15	0.921364	2.97214	132	0.534745	9	35	0.539746	1.79854	28	3.64595	39	0.995192	2.17861	-470.419	273.148	297.787	1	1736	1	1693	0.0369987	0.0625623	0.0144465	0.0282543	0	0.0374435	0.0315889	0.329122	0.00405439	0.0545265	0.020883	0.00920247	0	0.0166618
TCGA-96-8169	LUSC	C1	NA	0.360064	0.58	0.24	14.0403	0.1735	0.0915	0.3493	0.8242	0.6706	0.817	89	18	1.45878	4.11375	93	0.516762	13	22	0.922778	5.00195	226	2.63906	14	1	5.89411	290.905	54.589	840.442	0	557	0	557	0	0.160161	0.00366829	0.060216	0	0.0709848	0.0448259	0.2226	0	0.0285656	0.0192299	0.0164368	0	0
TCGA-97-8172	LUAD	C3	NA	0.335549	0.68	0.07	4.40312	-1.1603	-0.328	1.0691	2.1718	-0.1035	0.251	131	97	2.0304	7.13625	85	0.33238	12	7	0.717159	3.5838	148	4.4843	90	0.996554	2.02492	-725.069	-1120.72	2258.73	0	545	0	545	0.188229	0.0104198	0.0028865	0.00246355	0	0	0.0182012	0.300942	0	0.116067	0.024799	0	0.00665667	0
TCGA-97-8175	LUAD	C2	NA	0.358448	0.57	0.29	9.13707	-0.0859	0.078	0.7898	0.5562	1.0743	0.1553	9	12	0.230962	0.721755	149	0.23569	8	11	NA	NA	NA	2.30259	10	1	1.86063	-528.473	-864.71	2626.13	0	551	1	294	0.0434333	0	0.0560267	0.185666	0	0.0642205	0.0291851	0.348041	0.0103156	0.00804298	0.0302595	0.0151852	0.0132049	0.00710251
TCGA-97-A4M2	LUAD	C3	NA	0.436969	0.63	0.17	11.059	-1.2387	-0.265	1.3069	1.8922	0.1009	-0.1022	15	NA	0.177768	0.681444	74	0.059076	1	3	0.920896	4.24088	100	3.45011	37	0.955467	2.41581	111.961	-1275.65	1529.19	0	624	0	624	0	0.0700239	0.00805974	0.0173235	0	0.105278	0.0280854	0.199384	0	0.0758023	0.0567926	0	0.0320017	0.0184664
TCGA-98-8021	LUSC	C1	NA	0.265663	0.59	0.39	9.66585	0.3281	0.0135	0.0939	0.5689	-0.4298	0.8099	597	164	9.3918	28.045	158	0.772278	10	20	0.876267	4.2448	127	2.19722	9	1	5.24295	-1293.04	-71.1962	-1165.31	0	937	1	918	0	0.231658	0.00479854	0.0144805	0	0.0600953	0.0219127	0.249614	0.0270747	0	0	0	0	0.0130437
TCGA-98-A53D	LUSC	C6	NA	0.536453	NA	NA	17.1449	-1.0128	-0.2405	1.1443	1.7207	-0.5213	0.7617	NA	NA	NA	NA	57	2.94395e-05	0	0	0.7056	2.76032	50	3.20017	27	0.970975	1.28085	749.048	-207.235	539.002	1	645	1	413	0.126434	0.0602032	0.0325506	0	0	0.0206318	0.000226751	0.341598	0	0.0151585	0.046385	0.0189491	0.0102314	0.0323714
TCGA-99-7458	LUAD	C3	LUAD.5	0.329517	0.64	0.38	2.78981	-0.5917	-0.1605	1.0104	1.6622	0.5703	0.3843	205	213	3.66947	11.9041	72	0.294533	10	12	0.779376	2.81426	37	4.56518	104	0.982946	2.33988	22.0399	-541.981	2867.92	0	747	0	747	0	0.0933246	0	0.0440817	0	0.0112559	0.0556492	0.174308	0	0.0650737	0.0309951	0	0.0467222	0
TCGA-99-8028	LUAD	C3	NA	0.512026	0.82	0.54	3.80926	-0.4756	-0.038	1.6229	2.6466	0.6889	0.6754	210	112	3.38981	10.6954	104	0.0651918	2	13	0.881694	5.10497	327	4.37495	85	0.984762	2.57657	1588.82	-279.807	1224.09	0	1118	0	1118	0	0.0274119	0	0	0	0.0423634	0.109429	0.273242	0	0.0287115	0	0	0.0188806	0
TCGA-A1-A0SM	BRCA	C1	BRCA.LumA	0.144645	0.4	0.01	2.26462	0.1385	-0.0325	0.1103	-0.8213	-0.3067	0.6972	12	3	0.2141	0.489372	117	0.180791	3	14	NA	NA	NA	0	1	NA	1.96189	-407.749	919.896	3328.84	0	242	0	242	0.0375884	0.00511216	0.0085319	0	0	0.0119842	0.00287414	0.494421	0	0.0863913	0.0257347	0.00640391	0	0.0244896
TCGA-A2-A0CO	BRCA	C2	BRCA.LumA	0.269042	0.37	0.41	0.25357	-1.3427	-0.279	0.6069	1.9276	1.1278	0.4972	NA	NA	0	0	62	0.180855	7	13	0.766473	1.68411	9	3.6907	44	0.975294	1.8509	380.358	-332.434	2325.11	1	3492	0	3492	0.0260546	0.0992824	0	0	0	0	0.0866477	0.150989	0.0239899	0	0.0209973	0	0.0360419	0
TCGA-A2-A0CQ	BRCA	C4	BRCA.LumA	0.120546	0.2	0.01	1.31735	-0.208	-0.0625	0.1061	-0.7211	-0.0583	0.0635	24	NA	0.327213	0.818032	47	0.119759	5	4	NA	NA	NA	2.48491	12	1	1.08594	-1159.99	553.02	1335.4	0	2695	0	2695	0.0446069	0	0	0.00666075	0	0	0	0.51737	0	0.0592806	0.0654567	0.00290192	0	0.0169949
TCGA-A2-A0EU	BRCA	C1	BRCA.LumA	0.0782533	0.34	0.17	1.29563	0.0983	0.0595	-0.5454	-0.6947	0.3564	0.2129	24	28	0.302274	1.2091	99	0.545335	22	3	NA	NA	NA	1.73513	6	0.968393	2.75651	-750.463	592.676	-2379.69	0	1043	0	1043	0.022699	0.00746408	0	0.0104108	0	0.107179	0.102353	0.179734	0	0.22498	0.0313939	0	0	0
TCGA-A2-A0SX	BRCA	C2	BRCA.Basal	0.383384	0.43	0.34	1.34298	0.699	0.086	0.9031	1.8628	1.3334	0.4784	12	NA	0.239183	0.584669	218	0.661002	10	36	0.651888	3.66858	278	4.9201	152	0.979343	2.58303	-329.909	685.267	1250.73	0	1534	1	1239	0.0227411	0.0305328	0	0	0	0.221086	0.0903359	0.155592	0	0.00118047	0	0	0	0
TCGA-A2-A0SY	BRCA	C3	BRCA.LumA	0.198242	0.35	0	0.786439	-0.227	-0.021	0.4823	1.406	-0.2059	0.4941	65	105	1.07537	2.98415	148	0.104252	2	10	0.901054	3.0025	28	4.24613	75	0.983473	1.37084	-867.18	660.5	1682.86	0	1347	0	1347	0.0164046	0.0829616	0	0.0281257	0.00160796	0.0215769	0.0761593	0.165032	0	0.0930618	0.0541533	0	0.0297769	0
TCGA-A2-A0T2	BRCA	C1	BRCA.Basal	0.133386	0.3	0.04	4.96122	0.0382	0.1345	-0.1015	-0.2053	0.232	0.3107	11	24	0.207356	0.740556	220	0.946279	30	26	NA	NA	NA	2.81336	17	0.992991	4.46363	-1024.66	370.02	1916.78	1	255	1	255	0	0.0396894	0	0	0	0.0888682	0.103069	0.36549	0	0.00567524	0.0133607	0.00502018	0.0330487	0
TCGA-A2-A0T5	BRCA	C1	BRCA.LumA	0.122634	0.4	0	0.397151	-0.0528	0.027	-0.4046	-0.395	-1.0013	0.4874	7	112	0.0549471	0.412103	75	0.115305	5	3	NA	NA	NA	1.97225	8	0.94845	1.39213	-733.288	735.312	2041.97	0	531	0	531	0.0374043	0.0130982	0	0.00344367	0	0.136549	0.0428688	0.259677	0	0.0833588	0.0280515	0	0	0
TCGA-A2-A0YK	BRCA	C3	BRCA.Normal	0.372037	0.6	0.04	0.400371	-0.5819	-0.2175	0.7927	2.1871	0.4959	0.3773	151	58	3.02384	7.9546	59	0.189785	6	6	0.790912	2.63548	28	4.77392	139	0.967463	1.63486	222.445	38.819	2735.59	0	588	0	588	0	0.170724	0	0.0724148	0	0	0.0574148	0.0919907	0	0.0366114	0.00587166	0	0.0142379	0
TCGA-A2-A1G4	BRCA	C1	BRCA.LumB	0.125213	0.22	0	5.44146	0.4743	0.0045	-0.2555	0.0154	-0.6793	-0.1146	13	128	0.348888	0.784998	135	0.153131	4	11	0.924361	4.17977	92	3.09104	22	1	1.29255	-851.65	1356.83	1438.25	0	595	0	595	0.00841898	0.11325	0	0.00190891	0.00469526	0	0.0603102	0.380846	0	0.0380566	0.0277733	0	0	0.0376439
TCGA-A3-3319	KIRC	C3	KIRC.3	0.323327	0.45	0.19	NA	-0.0892	-0.1175	0.8962	0.4245	0.198	-0.0008	32	28	0.526631	1.80163	203	0.403346	14	9	0.661874	1.52402	10	3.29468	30	0.968684	2.06123	528.996	-880.899	457.923	0	1130	0	1130	0	0.0229392	0.00356132	0	0	0	0.0508277	0.321093	0	0.06599	0.0509989	0.0137458	0	0.0498947
TCGA-A3-3323	KIRC	C3	KIRC.2	0.299217	0.44	0.09	NA	-1.3329	-0.446	1.0479	0.4005	0.3247	0.2388	NA	NA	0.307719	1.11898	81	0.051297	1	6	NA	NA	NA	3.45477	34	0.979699	1.40294	-132.553	-1078.73	3543.64	0	1106	0	1106	0	0.0201558	0	0	0	0	0.0890828	0.351802	0	0.044321	0.0967062	0.00666044	0.0070182	0.0338828
TCGA-A3-3335	KIRC	C3	NA	0.231267	NA	NA	NA	-1.3712	-0.135	0.5691	0.4773	0.0079	-0.1716	NA	NA	NA	NA	97	0.146144	3	4	NA	NA	NA	3.09104	22	1	2.47941	764.114	-1656.38	2346.65	0	1886	1	1098	0.0562529	0	0.0235276	0	0	0.00998452	0.0211439	0.388275	0.000557075	0	0.0246549	0.0332037	0	0.0199511
TCGA-A3-3383	KIRC	C2	KIRC.	0.15697	0.36	0	NA	-0.9724	-0.057	0.8031	0.9751	0.8502	-0.1984	20	132	0.412523	1.18256	71	0.0802596	1	2	NA	NA	NA	2.37546	14	0.900119	1.71705	493.919	-1465.29	2972.06	0	861	0	861	0	0	0	0.0566075	0	0	0.078758	0.267838	0	0.0372189	0.0741662	0.0010214	0.0262364	0
TCGA-A3-A6NJ	KIRC	C3	NA	0.345177	0.61	0	NA	-1.6378	-0.2785	0.9911	1.3254	0.544	-0.0334	26	36	0.303636	1.11333	110	0.0512638	1	4	0.976388	0.676781	2	2.77208	26	0.850829	1.54217	804.924	-1263.18	2018.77	0	468	0	468	0	0.0092282	0	0.00305297	0	0	0.0794716	0.21973	0	0.0108029	0.0455937	0	0.0600701	0
TCGA-A3-A8OX	KIRC	C3	NA	0.42302	0.06	0	NA	-0.9658	-0.1925	0.8168	1.0913	0.1409	0.3272	26	NA	0.397233	0.868948	53	0.000191754	0	0	0.601048	1.49355	12	3.63168	49	0.933158	NA	503.455	-712.364	2916.09	0	0	0	0	0	0.0422988	0	0.0105961	0	0	0.0984467	0.238274	0	0.0349605	0.0418904	0	0.0368579	0
TCGA-A4-7828	KIRP	NA	NA	0.194807	0.48	0	NA	NA	NA	NA	NA	NA	NA	9	12	0.201806	0.778395	51	7.98135e-06	0	0	0.994626	0.689422	2	NA	NA	NA	NA	NA	NA	NA	0	238	0	238	NA	NA	NA	NA	NA	NA	NA	NA	NA	NA	NA	NA	NA	NA
TCGA-A4-8098	KIRP	C4	KIRP.C2b	0.152753	0.15	0	NA	-0.8797	-0.081	-0.0459	-0.1209	0.4626	-0.3446	12	4	0.722386	2.08047	85	0.277729	7	10	NA	NA	NA	2.3979	11	1	1.77285	-979.948	-1629.34	804.646	0	896	0	896	0.0211804	0.0599904	0.00242858	0	0	0.0322414	0.0660949	0.140912	0	0.16001	0.0501564	0	0.0962813	0
TCGA-A4-A772	KIRP	C3	NA	0.229695	0.27	0	NA	-1.4138	-0.1525	0.4845	-0.0866	-0.4134	-0.2402	23	142	0.384503	0.871541	86	0.629343	10	0	NA	NA	NA	3.03159	22	0.980766	NA	-835.246	-2259.45	1823.64	0	0	0	0	0.0350405	0	0	0	0	0.0902842	0.000831437	0.537836	0	0.0833179	0	0.00387232	0.00159421	0
TCGA-A5-A0GE	UCEC	C1	UCEC.CN_LOW	0.188362	0.4	0.01	0.356921	0.3762	0.237	-0.588	0.3759	-0.826	0.062	10	NA	0.208717	0.834868	89	0.142074	6	0	NA	NA	NA	NA	NA	NA	2.18094	-1629.78	-193.888	-2341.46	0	3205	0	3205	0	0.0788885	0.00200772	0	0	0.0500859	0.00239794	0.0556978	0	0.0915011	0.0137	0	0.126137	0
TCGA-A5-A0GM	UCEC	C1	UCEC.CN_LOW	0.0659992	0.19	0	2.20095	0.6058	0.254	-0.7895	-0.4381	-0.2911	0.1593	22	8	0.202305	1.15603	43	0.000171241	0	0	NA	NA	NA	NA	NA	NA	2.40979	-1208.17	344.991	-1587.86	0	1841	0	1841	0	0.0193018	0	0	0	0.31082	0.00229586	0.155633	0.00400672	0	0.00692734	0	0.0537622	0.0248219
TCGA-A5-A0R6	UCEC	C2	UCEC.CN_HIGH	0.129028	0.54	0.08	2.62136	0.3246	0.205	-0.7291	0.1002	0.5006	0.2284	29	NA	0.355779	1.20417	293	0.850598	14	20	NA	NA	NA	NA	NA	NA	2.90191	-742.654	-543.675	497.929	0	1153	1	961	0	0.0869029	0.00199232	0	0	0	0.0324069	0.0814834	0	0.0171449	0.0136583	0	0.092037	0
TCGA-A5-A7WJ	UCEC	C2	NA	0.0622995	NA	NA	8.42183	0.9651	0.2685	-1.4371	-1.6169	0.1883	-0.5944	NA	NA	NA	NA	74	0.0345846	NA	NA	NA	NA	NA	1.60944	5	1	2.54752	-661.367	321.891	1622.7	0	341	0	341	0.0930682	0.00867055	0.111471	0	0	0.0168436	0.00214656	0.195312	0.0516166	0	0.014166	0	0.123551	0
TCGA-A6-2671	COAD	C2	GI.CIN	0.0907804	0.27	0.29	0.196756	0.5382	0.252	-0.2334	-0.6621	0.4517	0.4229	20	52	0.930197	1.55033	182	0.860899	21	27	0.958901	3.43624	36	NA	NA	NA	0.851149	-1067.17	-723.801	-636.389	1	1331	1	535	0.0146864	0.0253339	0	0	0	0.171378	0.038385	0.342958	0.0959599	0	0.050932	0.0255681	0.0420206	0.0201666
TCGA-A6-2677	COAD	C1	NA	0.168731	0.12	0.23	6.45902	0.98	0.311	-0.9819	-0.8965	-0.8508	-0.5209	54	106	1.25134	2.88574	182	0.278616	7	17	NA	NA	NA	NA	NA	NA	2.62046	-1473.66	969.708	-129.354	1	740	0	740	0	0.106349	0	0.0287003	0	0.094488	0.0775159	0.188203	0.0673137	0	0.0261533	0	0	0.00499978
TCGA-A6-2685	COAD	C1	GI.CIN	0.285133	0.64	0	4.39127	0.0473	0.1365	0.5998	0.7588	0.4276	0.4969	17	NA	0.396756	1.08447	143	0.278501	11	16	0.980397	0.67956	2	2.75167	16	0.992454	1.1883	-442.703	-532.509	355.627	0	1133	1	948	0	0.0647129	0.00197437	0.00333502	0.0195507	0.0586657	0.0190126	0.44603	0.0874034	0.000197396	0.00739442	0.0150744	0.00287769	0
TCGA-A6-3807	COAD	C1	GI.CIN	0.227826	0.48	0.19	5.29747	0.5989	0.245	-0.0674	-0.1753	0.0759	0.1453	44	NA	NA	NA	221	0.480639	12	20	NA	NA	NA	NA	NA	NA	1.32385	-1247.55	-120.778	-1586.45	0	1054	0	1054	0.0147013	0.0307218	0.003738	0.0286261	0.0223036	0	0.0794462	0.207404	0.0630631	0	0.031881	0.0527585	0.0047626	0.0329031
TCGA-A6-6142	COAD	C1	GI.CIN	0.317582	0.55	0.34	0.107639	0.1244	0.0735	-0.1138	-0.7372	-0.1288	0.6792	25	37	0.581768	2.00974	123	0.567266	17	14	NA	0	1	1.56071	5	0.969724	3.84801	-32.8429	-398.288	-759.801	0	763	1	654	0	0.0845075	0	0	0.000898927	0.372461	0.0215092	0.184661	0.122631	0	0	0.0195278	0	0.00714036
TCGA-A6-6649	COAD	C1	GI.CIN	0.212222	0.57	0.48	11.5587	0.6536	0.0655	-0.0189	0.8778	-0.2187	0.3953	21	12	1.01554	2.78624	100	0.538949	17	11	0.736928	2.08787	17	3.19315	25	0.992007	1.31372	-613.545	371.268	1464.13	0	735	0	735	0.0553156	0.0320434	0.0570946	0.0172485	0	0.0538119	0.0209515	0.114348	0.081232	0	0.0709891	0	0	0.0111025
TCGA-A6-A565	COAD	C3	GI.HM-indel	0.463962	0.81	0.24	17.392	0.2679	-0.0015	0.573	1.9444	-0.3474	0.5221	167	363	3.42506	8.98757	55	0.00822489	0	9	0.904021	3.23958	36	3.57345	36	0.99719	1.69871	-474.306	-17.4679	56.9862	1	494	1	301	0.016275	0.192471	0.00565348	0	0	0.0272047	0.0244191	0.147979	0.0238497	0.025406	0.0216352	0	0	0.0442904
TCGA-A7-A6VY	BRCA	C2	BRCA.Basal	0.353043	0.41	0.1	1.18475	0.837	0.287	0.6199	1.0486	0.9655	0.5879	37	37	0.408918	1.88556	387	0.947902	4	76	0.764058	3.58446	109	3.07522	22	0.994881	2.79322	-470.436	520.797	965.183	0	266	0	266	0.0267732	0.00411202	0	0	0	0.154758	0.0851735	0.287204	0.0305705	0	0	0	0.00858698	0.0306571
TCGA-A8-A06N	BRCA	C4	BRCA.LumB	0.101587	0.17	0.08	3.6493	-0.2528	-0.1415	-1.0208	-1.8879	1.8244	-0.9891	17	9	0.267305	0.920717	117	0.625013	20	20	NA	NA	NA	1.09861	3	1	NA	-1252.06	875.772	2139.22	0	0	0	0	0.0624166	0	0.017971	0	0	0	0.000106266	0.557898	0.0118116	0.061168	0.0172849	0.00386409	0.0279064	0
TCGA-A8-A07C	BRCA	C2	BRCA.Basal	0.240848	NA	NA	12.3472	1.2436	0.1445	0.2856	0.7604	-0.4754	-0.175	53	36	1.09976	3.43674	NA	NA	NA	NA	0.768009	3.16968	62	3.67976	40	0.997528	1.7978	-802.125	1361.49	-3241.8	0	1034	0	1034	0.044104	0.0211324	0.00491137	0	0.00388596	0.0344048	0.0915502	0.311011	0	0.0467177	0.0193663	0	0	0
TCGA-A8-A081	BRCA	C2	BRCA.LumB	0.260801	0.31	0.08	1.3166	0.6637	0.126	0.336	1.1458	0.4005	-0.2528	50	16	0.628249	2.6925	291	0.92038	19	33	0.831231	3.7122	87	4.07301	77	0.937659	NA	-210.626	1198.17	2462.48	0	0	0	0	0	0.106765	0	0	0	0.0586614	0.0999713	0.163827	0	0.0314086	0.0183827	0	0.016113	0
TCGA-A8-A08A	BRCA	C3	BRCA.LumA	0.195322	0.3	0.01	0.178021	-0.4299	-0.096	0.1556	-0.5455	-0.3997	0.3295	10	32	0.234363	0.615202	70	0.0863693	3	11	0.550162	0.885451	5	2.52321	13	0.983727	1.23281	-868.467	314.634	2939.26	0	30	0	30	0.0138743	0.00227016	0.000340379	0.00799992	0	0.161082	0.0203051	0.432924	0	0.0528817	0.0193908	0	0	0.00953328
TCGA-A8-A08B	BRCA	C2	BRCA.Her2	0.185218	0.34	0.3	7.64404	0.6563	0.047	-0.3863	0.1578	1.8909	-0.1791	30	1	0.476862	1.19216	292	0.829912	18	26	0.999994	0.693143	2	1.34381	4	0.969354	2.34481	-140.684	1083.15	2255.61	0	1156	0	1156	0	0.0431657	0	0.0126885	0	0.118444	0.0820766	0.172316	0.0222195	0	0	0.00474247	0	0.04395
TCGA-A8-A08O	BRCA	C1	BRCA.LumA	0.082664	0.25	0.13	8.16277	0.0078	-0.0445	-0.6981	-0.5842	-0.4177	0.4108	11	0	0.254241	0.635604	412	0.752057	5	25	NA	NA	NA	1.38629	4	1	1.52728	-1156.38	689.473	-1148.84	0	943	1	762	0	0.145343	0	0.0129322	0	0.0257934	0.0412094	0.230289	0	0.123985	0.00816126	0.00172612	0.049424	0
TCGA-A8-A099	BRCA	C3	BRCA.LumA	0.0777622	0.14	0	1.15925	-0.6063	-0.25	-0.3175	-0.9172	-0.1499	-0.032	15	NA	0.125681	0.84835	86	0.396432	4	12	NA	NA	NA	2.25273	10	0.978347	1.2213	-798.747	161.013	3050.9	0	304	0	304	0	0.0500937	0	0.0269852	0	0	0.0507014	0.384059	0	0.0530911	0.0607477	0.0137414	0.00294951	0
TCGA-A8-A09X	BRCA	C2	BRCA.Her2	0.415114	0.7	0.18	0.065299	0.4951	0.16	0.8033	1.3469	0.5466	0.0935	25	0	0.506486	1.36118	138	0.572501	17	26	0.87606	3.58689	60	3.78168	53	0.952495	1.45448	450.26	1159.8	-2155.52	1	426	0	426	0	0.0519246	0	0.0234784	0	0.00137695	0.0884181	0.232272	0	0.0966536	0.0247932	0	0.043936	0
TCGA-A8-A0A2	BRCA	C3	BRCA.LumA	0.130924	0.35	0.23	3.81556	-0.4814	-0.0905	0.1125	0.4069	-0.5077	0.2851	13	1	0.497122	0.690447	108	0.601473	14	14	0.731485	3.43165	109	3.68344	41	0.991885	1.51414	-1249.18	167.788	2179.45	0	579	0	579	0	0.0105552	0	0	0	0	0.0477692	0.308958	0	0.112203	0.0234356	0.00222752	0.0374734	0
TCGA-AA-3510	COAD	C1	GI.HM-SNV	0.216615	0.42	0	NA	0.7233	0.313	-0.0243	0.4139	-0.6395	-0.0585	1721	13	20.0773	79.2882	79	0.000178376	0	0	NA	NA	NA	NA	NA	NA	0.629773	-1006.88	139.538	1417.01	0	1946	0	1946	0.0182411	0.0132161	0	0.0165534	0	0.0492857	0.0920778	0.342524	0.120583	0	0.0409057	0	0	0.0456071
TCGA-AA-3525	COAD	C1	NA	0.132143	NA	NA	11.4462	0.789	0.306	-0.312	0.2564	-0.2468	-0.1761	NA	NA	NA	NA	120	0.00176218	0	0	0.958551	4.42383	101	NA	NA	NA	0.36518	-1344.67	437.009	2224.56	0	245	0	245	0	0.187227	0	0	0	0.0916665	0.0410462	0.180102	0.0376916	0	0	0.0209906	0.0388153	0
TCGA-AA-3664	COAD	C2	GI.CIN	0.0643306	0.13	0.04	0.989275	1.0507	0.223	-0.4502	-0.3308	0.1882	-0.255	56	NA	1.18027	3.88627	220	0.255809	4	35	NA	NA	NA	NA	NA	NA	1.65162	-583.467	1323.51	-989.409	0	1643	0	1643	0	0.0140583	0	0	0	0.135223	0.0682048	0.208104	0.070789	0	0	0.00217868	0.0333849	0
TCGA-AA-3667	COAD	C1	GI.CIN	0.0888315	0.16	0.09	0.335213	0.0735	0.036	-0.7916	-0.3477	-1.5746	0.0506	39	NA	0.401682	1.92234	155	0.319538	10	5	NA	NA	NA	NA	NA	NA	1.14128	-1110.01	-1020.79	2611.1	0	426	0	426	0.042477	0.00845959	0	0.0260683	0	0.100718	0	0.123279	0.239058	0	0.0579813	0.0102961	0	0.115688
TCGA-AA-3684	COAD	C1	GI.GS	0.274835	0.7	0.22	22.467	-0.1947	-0.012	0.2034	0.8499	-0.6857	0.7277	52	76	0.99088	3.35151	77	0.147848	13	4	NA	NA	NA	NA	NA	NA	NA	12.4101	-672.252	1957.55	0	0	0	0	0	0.0723092	0	0.0216425	0	0.10555	0.023687	0.2051	0.0344773	0	0.0238573	0.0282684	0.013186	0.0106714
TCGA-AA-3812	COAD	C3	GI.CIN	0.173636	0.58	0	7.73243	-0.5463	-0.175	-0.1145	0.1661	-0.9984	0.5213	53	18	0.901843	3.05463	130	0.69953	12	4	NA	NA	NA	NA	NA	NA	3.12439	-669.435	-1372.29	1964.57	0	1066	1	762	0.0131016	0.00600716	0	0	0	0.715926	0.0101296	0.0200084	0.112918	0	0	0	0	0.0418983
TCGA-AA-3845	COAD	C2	GI.HM-indel	0.176774	0.41	0.05	10.9593	0.8689	0.271	-0.0315	0.7037	0.5521	0.0943	280	819	NA	NA	87	0.0891845	5	3	NA	NA	NA	NA	NA	NA	NA	-936.13	879.221	-1975.95	1	0	1	0	0	0.0455468	0.0200307	0	0.0238004	0.0390872	0.0713096	0.201742	0.0773953	0	0	0.0226907	0.0260252	0.011045
TCGA-AA-3855	COAD	C1	GI.GS	0.132583	0.37	0.16	11.9085	0.7575	0.233	-0.2429	0.5612	-0.6269	-0.117	96	294	NA	NA	109	0.327902	6	12	NA	NA	NA	NA	NA	NA	1.09259	-1107.01	753.481	-970.428	0	975	0	975	0.0197977	0.0032131	0	0.0164003	0	0.0314565	0.0224437	0.200543	0.0790498	0	0.0556734	0	0	0.0652737
TCGA-AA-3856	COAD	C2	GI.CIN	0.157233	0.45	0.11	14.1482	0.6164	0.252	0.2002	1.0433	0.076	-0.1801	27	82	0.543539	1.66081	121	0.503794	19	8	NA	NA	NA	NA	NA	NA	0.871995	-1335.59	212.919	-914.058	0	30	0	30	0.0256984	0.00902879	0	0.0439772	0	0.079305	0.07008	0.244213	0	0.0405385	0.0119686	0	0.044199	0
TCGA-AA-3867	COAD	C1	GI.CIN	0.117494	0.41	0.43	7.96913	0.4523	0.087	-0.21	0.2078	-0.6014	0.3208	36	64	NA	NA	232	0.881171	21	18	NA	NA	NA	NA	NA	NA	1.91956	-1669.78	-344.906	724.765	0	731	1	394	0.0162898	0.0529981	0	0.00224338	0	0.0435593	0.0401866	0.470936	0.0354361	0	0.026771	0	0	0
TCGA-AA-3975	COAD	C1	GI.CIN	0.0735568	0.21	0.04	10.2192	0.3976	0.104	-0.2249	0.0593	-0.7381	0.0731	62	1	1.01703	4.22221	189	0.260133	8	10	NA	NA	NA	NA	NA	NA	0.530472	-1278.27	-149.531	1277.82	0	1036	0	1036	0.0528596	0	0.0169018	0.00747011	0	0.181176	0	0.302409	0.0667429	0	0.0369033	0	0	0.0589291
TCGA-AA-3994	COAD	C1	GI.CIN	0.10895	0.24	0.02	2.56614	0.4976	0.23	-0.2875	-0.4736	-0.2791	0.1195	93	47	1.84224	4.8136	100	0.214409	6	9	NA	NA	NA	NA	NA	NA	1.78974	-1144.99	257.727	-2104.9	0	822	0	822	0	0.0220071	0	0.00179267	0.0198515	0.0694042	0.0142486	0.316872	0.0823288	0	0.0244078	0.00887184	0	0.0482676
TCGA-AA-A00U	COAD	C1	NA	0.135985	NA	NA	19.6416	0.9188	0.375	-0.9838	-0.4878	-0.4769	-0.1415	NA	NA	NA	NA	189	0.148208	5	9	NA	NA	NA	NA	NA	NA	0.132612	-1039.4	791.257	-65.8522	0	518	0	518	0	0	0	0	0	0.0407496	0.0478084	0.14961	0.0414703	0	0.014088	0	0.033975	0
TCGA-AA-A017	COAD	C1	NA	0.287799	0.42	0.04	3.05439	0.2217	0.036	-0.7415	-0.4788	-1.0642	0.0101	25	NA	0.458791	1.70408	99	0.231042	6	10	NA	NA	NA	NA	NA	NA	0.484876	-1528.31	-391.341	35.666	0	457	0	457	0	0.0385096	0.0198989	0	0	0.102946	0.0168236	0.143187	0.0477312	0	0.015992	0.0324661	0.0859885	0
TCGA-AA-A01K	COAD	C1	NA	0.279321	0.46	0.17	35.4815	0.499	0.138	-0.1913	0.1506	-0.4818	0.1622	NA	NA	0	0	147	0.859406	10	16	NA	NA	NA	NA	NA	NA	1.86754	-1278.28	310.902	-1793.4	0	943	0	943	0.0389068	0	0	0.00158591	0	0.165384	0.0214655	0.254899	0.145214	0	0	0	0	0.0102409
TCGA-AA-A01T	COAD	C1	GI.CIN	0.0451026	0.29	0.11	0.154092	0.2623	0.095	-1.6469	-1.2234	-0.3763	-0.3073	41	NA	0.683307	2.52526	141	0.910213	18	16	NA	NA	NA	NA	NA	NA	0.20091	-648.356	-530.437	214.07	0	1005	0	1005	0	0.0268776	0.00903188	0	0	0.0651265	0.0951968	0.109713	0.11349	0	0.0125526	0	0.000178512	0.0156784
TCGA-AA-A01Z	COAD	C1	GI.CIN	0.0523577	0.19	0.02	0.0445789	0.7146	0.237	-1.5344	-1.4695	-1.2055	-0.2954	34	3	0.791426	2.83594	259	0.179801	7	21	NA	NA	NA	0	1	NA	1.49064	-1284.42	-95.2753	-538.048	0	1126	1	1126	0.0105327	0.026895	0.00132082	0	0	0.076275	0.00393226	0.168603	0.179399	0	0.00566907	0	0.0111147	0.0211547
TCGA-AA-A02H	COAD	C1	GI.CIN	0.0690967	0.27	0.14	4.93067	0.1471	0.013	-0.8868	-0.7213	-1.0248	-0.0804	39	106	0.658097	2.32066	147	0.427054	9	26	NA	NA	NA	NA	NA	NA	0.374071	-1433.41	-108.812	-1597.88	1	61	1	61	0.0912952	0	0	0.0092448	0	0.0435601	0.0249917	0.247521	0.0320976	0	0.0273932	0	0	0.0547844
TCGA-AA-A02O	COAD	C1	GI.GS	0.0684592	0.2	0.03	0.0774138	0.4564	0.199	-0.8117	-0.2658	-0.9057	-0.0822	86	3	1.07584	4.47782	132	0.762788	11	6	NA	NA	NA	NA	NA	NA	1.23421	-652.097	-117.463	-363.831	0	28	0	28	0.0154793	0	0	0.00839448	0	0.0666556	0.00364477	0.153853	0.0724152	0	0.0360473	0	0.00434241	0.0139839
TCGA-AA-A03F	COAD	C3	GI.GS	0.209806	0.22	0	1.35587	-0.1685	-0.23	-0.9335	0.1368	-1.4081	-0.2469	48	13	1.05532	3.42267	73	3.59865e-05	0	3	NA	NA	NA	NA	NA	NA	0.814149	-1225.25	-593.879	3866.73	1	549	1	549	0.058473	0	0.0440154	0.00149994	0	0.0922402	0	0	0.246649	0	0.00281615	0.00513204	0	0.100195
TCGA-AB-2803	LAML	NA	AML.3	NA	0	0.16	NA	NA	NA	NA	NA	NA	NA	NA	NA	0.0936529	0.374612	67	2.31628e-05	0	0	NA	NA	NA	NA	NA	NA	NA	NA	NA	NA	1	792	NA	NA	NA	NA	NA	NA	NA	NA	NA	NA	NA	NA	NA	NA	NA	NA
TCGA-AB-2808	LAML	NA	AML.5	NA	0.37	0.01	NA	NA	NA	NA	NA	NA	NA	NA	NA	9.87262	31.4412	50	0.000206164	0	2	NA	NA	NA	NA	NA	NA	NA	NA	NA	NA	0	2861	NA	NA	NA	NA	NA	NA	NA	NA	NA	NA	NA	NA	NA	NA	NA	NA
TCGA-AB-2817	LAML	NA	AML.6	NA	0.05	0	NA	NA	NA	NA	NA	NA	NA	NA	NA	0.0308565	0.308565	85	0.0543784	2	0	NA	NA	NA	NA	NA	NA	NA	NA	NA	NA	1	273	NA	NA	NA	NA	NA	NA	NA	NA	NA	NA	NA	NA	NA	NA	NA	NA
TCGA-AB-2818	LAML	NA	AML.5	NA	0.2	0.15	NA	NA	NA	NA	NA	NA	NA	NA	NA	0.0923833	0.184767	75	0.000686289	0	0	0.961882	1.33345	4	NA	NA	NA	NA	NA	NA	NA	1	303	NA	NA	NA	NA	NA	NA	NA	NA	NA	NA	NA	NA	NA	NA	NA	NA
TCGA-AB-2826	LAML	NA	AML.7	NA	0.8	0.37	NA	NA	NA	NA	NA	NA	NA	NA	NA	5.5528	17.1917	65	8.51976e-05	0	20	NA	NA	NA	NA	NA	NA	NA	NA	NA	NA	1	731	NA	NA	NA	NA	NA	NA	NA	NA	NA	NA	NA	NA	NA	NA	NA	NA
TCGA-AB-2828	LAML	NA	AML.5	NA	0.16	0	NA	NA	NA	NA	NA	NA	NA	NA	NA	9.28821	29.089	63	0.000976115	0	0	NA	NA	NA	NA	NA	NA	NA	NA	NA	NA	0	2284	NA	NA	NA	NA	NA	NA	NA	NA	NA	NA	NA	NA	NA	NA	NA	NA
TCGA-AB-2829	LAML	NA	NA	NA	0.27	0.03	NA	NA	NA	NA	NA	NA	NA	NA	NA	0.0597156	0.537441	178	0.144556	2	12	NA	NA	NA	NA	NA	NA	NA	NA	NA	NA	1	273	NA	NA	NA	NA	NA	NA	NA	NA	NA	NA	NA	NA	NA	NA	NA	NA
TCGA-AB-2835	LAML	NA	AML.7	NA	0	0	NA	NA	NA	NA	NA	NA	NA	NA	NA	0.0298331	0.0596662	61	0.00052655	0	0	0.981093	1.36008	4	NA	NA	NA	NA	NA	NA	NA	0	1673	NA	NA	NA	NA	NA	NA	NA	NA	NA	NA	NA	NA	NA	NA	NA	NA
TCGA-AB-2839	LAML	NA	AML.4	NA	NA	NA	NA	NA	NA	NA	NA	NA	NA	NA	NA	0	0.279254	51	2.98978e-05	NA	NA	NA	NA	NA	NA	NA	NA	NA	NA	NA	NA	1	486	NA	NA	NA	NA	NA	NA	NA	NA	NA	NA	NA	NA	NA	NA	NA	NA
TCGA-AB-2850	LAML	NA	NA	NA	0.74	0	NA	NA	NA	NA	NA	NA	NA	NA	NA	0.0939615	0.407167	63	5.43889e-05	0	0	NA	NA	NA	NA	NA	NA	NA	NA	NA	NA	1	61	NA	NA	NA	NA	NA	NA	NA	NA	NA	NA	NA	NA	NA	NA	NA	NA
TCGA-AB-2859	LAML	NA	AML.4	NA	0.5	0.16	NA	NA	NA	NA	NA	NA	NA	NA	NA	0.0591064	0.413745	67	0.000285726	0	0	NA	NA	NA	NA	NA	NA	NA	NA	NA	NA	1	304	NA	NA	NA	NA	NA	NA	NA	NA	NA	NA	NA	NA	NA	NA	NA	NA
TCGA-AB-2866	LAML	NA	AML.7	NA	NA	NA	NA	NA	NA	NA	NA	NA	NA	NA	NA	0.0298998	0.298998	70	0.000265925	NA	NA	NA	0	1	NA	NA	NA	NA	NA	NA	NA	1	153	NA	NA	NA	NA	NA	NA	NA	NA	NA	NA	NA	NA	NA	NA	NA	NA
TCGA-AB-2876	LAML	NA	AML.4	NA	NA	NA	NA	NA	NA	NA	NA	NA	NA	NA	NA	0	0.213587	NA	NA	NA	NA	NA	NA	NA	NA	NA	NA	NA	NA	NA	NA	0	1219	NA	NA	NA	NA	NA	NA	NA	NA	NA	NA	NA	NA	NA	NA	NA	NA
TCGA-AB-2890	LAML	NA	AML.6	NA	0.33	0.02	NA	NA	NA	NA	NA	NA	NA	NA	NA	0.064169	0.160423	65	0.0483022	2	0	NA	NA	NA	NA	NA	NA	NA	NA	NA	NA	1	0	NA	NA	NA	NA	NA	NA	NA	NA	NA	NA	NA	NA	NA	NA	NA	NA
TCGA-AB-2901	LAML	NA	AML.4	NA	0.13	0.03	NA	NA	NA	NA	NA	NA	NA	NA	NA	0.0296911	0.207838	105	0.111946	4	1	NA	NA	NA	NA	NA	NA	NA	NA	NA	NA	0	59	NA	NA	NA	NA	NA	NA	NA	NA	NA	NA	NA	NA	NA	NA	NA	NA
TCGA-AB-2912	LAML	NA	AML.7	NA	0.22	0.02	NA	NA	NA	NA	NA	NA	NA	NA	NA	0.0627215	0.972183	129	0.050083	2	1	0.960904	2.30415	11	NA	NA	NA	NA	NA	NA	NA	1	274	NA	NA	NA	NA	NA	NA	NA	NA	NA	NA	NA	NA	NA	NA	NA	NA
TCGA-AB-2918	LAML	NA	AML.1	NA	NA	NA	NA	NA	NA	NA	NA	NA	NA	NA	NA	0.0991286	0.198257	NA	NA	NA	NA	0.844677	0.585485	2	NA	NA	NA	NA	NA	NA	NA	1	NA	NA	NA	NA	NA	NA	NA	NA	NA	NA	NA	NA	NA	NA	NA	NA	NA
TCGA-AB-2923	LAML	NA	AML.	NA	0.12	0	NA	NA	NA	NA	NA	NA	NA	NA	NA	0.060764	0.182292	53	0.0299925	0	6	NA	NA	NA	NA	NA	NA	NA	NA	NA	NA	1	31	NA	NA	NA	NA	NA	NA	NA	NA	NA	NA	NA	NA	NA	NA	NA	NA
TCGA-AB-2927	LAML	NA	AML.6	NA	0.33	0	NA	NA	NA	NA	NA	NA	NA	NA	NA	0.174968	0.46658	41	7.02774e-05	0	0	0.216771	0.421817	7	NA	NA	NA	NA	NA	NA	NA	1	90	NA	NA	NA	NA	NA	NA	NA	NA	NA	NA	NA	NA	NA	NA	NA	NA
TCGA-AB-2938	LAML	NA	AML.2	NA	0.41	0.08	NA	NA	NA	NA	NA	NA	NA	NA	NA	0.18169	0.999293	117	0.0837795	0	19	0.602703	1.98641	27	NA	NA	NA	NA	NA	NA	NA	1	304	NA	NA	NA	NA	NA	NA	NA	NA	NA	NA	NA	NA	NA	NA	NA	NA
TCGA-AB-2939	LAML	NA	AML.3	NA	0.04	0.01	NA	NA	NA	NA	NA	NA	NA	NA	NA	0.0915182	0.396579	142	0.366544	0	9	NA	NA	NA	NA	NA	NA	NA	NA	NA	NA	0	455	NA	NA	NA	NA	NA	NA	NA	NA	NA	NA	NA	NA	NA	NA	NA	NA
TCGA-AB-2945	LAML	NA	AML.	NA	0.21	0.16	NA	NA	NA	NA	NA	NA	NA	NA	NA	0	0.0917285	156	0.0471255	1	1	NA	NA	NA	NA	NA	NA	NA	NA	NA	NA	1	243	NA	NA	NA	NA	NA	NA	NA	NA	NA	NA	NA	NA	NA	NA	NA	NA
TCGA-AB-2968	LAML	NA	NA	NA	NA	NA	NA	NA	NA	NA	NA	NA	NA	NA	NA	NA	NA	45	0.000414536	NA	NA	NA	NA	NA	NA	NA	NA	NA	NA	NA	NA	1	458	NA	NA	NA	NA	NA	NA	NA	NA	NA	NA	NA	NA	NA	NA	NA	NA
TCGA-AB-2977	LAML	NA	AML.1	NA	NA	NA	NA	NA	NA	NA	NA	NA	NA	NA	NA	NA	NA	53	0.000121671	NA	NA	NA	NA	NA	NA	NA	NA	NA	NA	NA	NA	1	31	NA	NA	NA	NA	NA	NA	NA	NA	NA	NA	NA	NA	NA	NA	NA	NA
TCGA-AB-2981	LAML	NA	AML.5	NA	NA	NA	NA	NA	NA	NA	NA	NA	NA	NA	NA	NA	NA	NA	NA	NA	NA	NA	NA	NA	NA	NA	NA	NA	NA	NA	NA	0	487	NA	NA	NA	NA	NA	NA	NA	NA	NA	NA	NA	NA	NA	NA	NA	NA
TCGA-AB-2984	LAML	NA	AML.4	NA	NA	NA	NA	NA	NA	NA	NA	NA	NA	NA	NA	NA	NA	67	3.51688e-05	NA	NA	NA	NA	NA	NA	NA	NA	NA	NA	NA	NA	0	1157	NA	NA	NA	NA	NA	NA	NA	NA	NA	NA	NA	NA	NA	NA	NA	NA
TCGA-AB-2989	LAML	NA	AML.	NA	NA	NA	NA	NA	NA	NA	NA	NA	NA	NA	NA	NA	NA	41	0.000174596	NA	NA	NA	NA	NA	NA	NA	NA	NA	NA	NA	NA	1	365	NA	NA	NA	NA	NA	NA	NA	NA	NA	NA	NA	NA	NA	NA	NA	NA
TCGA-AB-2998	LAML	NA	AML.3	NA	NA	NA	NA	NA	NA	NA	NA	NA	NA	NA	NA	NA	NA	49	1.44168e-05	NA	NA	NA	NA	NA	NA	NA	NA	NA	NA	NA	NA	1	31	NA	NA	NA	NA	NA	NA	NA	NA	NA	NA	NA	NA	NA	NA	NA	NA
TCGA-AB-3009	LAML	NA	AML.3	NA	NA	NA	NA	NA	NA	NA	NA	NA	NA	NA	NA	NA	NA	81	0.000533837	NA	NA	NA	0	1	NA	NA	NA	NA	NA	NA	NA	1	577	NA	NA	NA	NA	NA	NA	NA	NA	NA	NA	NA	NA	NA	NA	NA	NA
TCGA-AC-A2B8	BRCA	C6	BRCA.LumA	0.291165	0.47	0.05	0.713863	-0.4828	-0.126	0.4851	0.1525	0.3194	0.6119	43	3	1.0484	2.25098	74	0.108801	3	19	0.99232	0.687824	2	3.80695	46	0.994333	1.17811	-534.101	971.278	2136.59	0	677	1	654	0	0.0517661	0	0.0038997	0	0.0580907	0.0654811	0.294922	0	0.126686	0.0112122	0.0142101	0.0205246	0
TCGA-AC-A2QI	BRCA	C3	BRCA.LumA	0.247209	0.42	0.09	1.79499	-1.0989	-0.193	0.3235	0.8548	-0.1739	0.5187	NA	NA	0	0	69	0.255801	5	11	0.958282	1.99269	8	3.00477	21	0.986942	0.774089	-968.054	25.1078	3741.65	0	588	0	588	0	0.0690459	0	0.000675669	0	0.0374784	0.100805	0.297183	0	0.0691394	0	0.00445415	0	0
TCGA-AC-A3W7	BRCA	C3	BRCA.LumA	0.14593	0.42	0.01	0.0399521	-0.4585	-0.176	-0.3468	-0.1769	-0.4142	0.5497	NA	NA	0	0	71	0.145361	7	8	NA	0	1	2.83899	18	0.982223	1.09868	-787.457	-111.735	3017.38	0	471	0	471	0	0.00958572	0	0.0281731	0	0	0.041291	0.324654	0	0.114715	0.0155273	0	0.0182086	0.014232
TCGA-AC-A62X	BRCA	C2	BRCA.Basal	0.0399397	0.21	0.08	0.224489	0.6016	0.145	-1.1772	-1.6206	2.6291	-0.1327	33	0	0.289057	1.13399	173	0.864475	25	24	NA	NA	NA	NA	0	NA	1.79677	-1220.46	936.575	271.273	0	417	0	417	0.114178	0	0.271142	0	0	0.191835	0.00588649	0	0	0.183612	0.0422452	0.00940166	0.0146288	0
TCGA-AD-A5EJ	COAD	C1	GI.HM-indel	0.242858	0.32	0	10.0223	0.9002	0.4025	-0.6945	-0.6096	-0.7535	0.1247	663	4125	12.2277	37.3896	66	0.0113783	0	1	0.968896	2.48517	13	0	1	NA	NA	-1012.91	770.824	-300.313	0	0	0	0	0.0114812	0	0	0	0	0.225176	0.0325553	0.195787	0.115537	0	0	0.00815472	0	0.107686
TCGA-AF-2690	READ	C2	GI.CIN	0.2639	0.63	0.25	9.48149	0.2119	0.0875	1.0644	1.6086	0.7536	0.5594	NA	NA	0.70816	1.78351	196	0.56228	21	15	0.783703	4.02494	170	3.91197	51	0.994949	1.5256	304.258	-144.762	-1209.39	1	524	0	524	0	0.0529758	0	0.0252242	0	0.0712855	0.0429453	0.320627	0.00881839	0.0403362	0.0376628	0.0113042	0.0148066	0
TCGA-AF-A56L	READ	C1	GI.CIN	0.203644	0.5	0.16	30.3563	0.7145	0.2505	-0.6293	-0.2792	-0.1127	0.1712	70	3	NA	NA	185	0.702463	16	12	0.924601	1.79919	7	2.48491	12	1	0.72906	-1566.17	77.724	-2229.39	0	2007	0	2007	0	0.0560463	4.68165e-05	0	0	0.103906	0.0756855	0.247897	0	0.0648136	0	0	0.0612975	0
TCGA-AG-3584	READ	C1	NA	0.0495307	0.23	0.05	7.79419	0.7743	0.273	-0.2262	0.2084	0.1914	0.0564	NA	NA	0.756033	3.02413	131	0.452962	12	23	NA	NA	NA	NA	NA	NA	0.666847	-1484.05	344.175	25.1094	1	730	1	730	0.0445121	0.0130741	0	0.0125538	0	0.207936	0.0242916	0.199298	0.120045	0	0	0	0.00119094	0.0279072
TCGA-AG-3601	READ	C1	NA	0.081705	NA	NA	16.3058	0.596	0.301	-0.6955	-1.0078	-0.2568	-0.099	NA	NA	NA	NA	425	0.666181	17	24	NA	NA	NA	NA	NA	NA	NA	-1872.09	-467.248	764.53	0	0	0	0	0	0.0498993	0	0.022782	0	0.0257181	0.0579598	0.449052	0.0979085	0	0	0.0154772	0	0
TCGA-AG-3605	READ	C1	NA	0.142671	0.29	0.14	11.2201	0.9289	0.474	-0.634	0.1719	-1.3007	-0.4221	NA	NA	0.739959	1.47992	143	0.216433	9	13	NA	NA	NA	NA	NA	NA	0.228827	-1269.69	482.452	-342.7	0	30	0	30	0	0.033949	0.0123076	0	0	0	0.00349218	0.263048	0.0993996	0	0.0201564	0.0340978	0.00810515	0
TCGA-AG-3727	READ	C1	GI.CIN	0.0464162	0.11	0	0.430606	-0.075	-0.274	-0.9151	-0.5606	-1.8986	0.3263	58	NA	0.547627	2.40348	163	0.2011	4	28	NA	NA	NA	NA	NA	NA	0.399174	-1346.32	-1190.19	1527.02	0	30	0	30	0	0.166525	0	0	0	0.0682152	0.00963341	0.150703	0.0468354	0	0.0260405	0.0128041	0	0.0675496
TCGA-AG-3883	READ	C1	GI.CIN	0.116393	0.44	0.13	12.7513	0.1583	0.101	-0.1958	0.3613	-0.2801	0.5078	46	1	1.12718	3.29016	299	0.478466	15	32	NA	NA	NA	NA	NA	NA	1.47582	-658.265	-970.279	22.6962	0	31	0	31	0	0.0368467	0	0	0.01359	0.180479	0.0184628	0.225202	0.145642	0	0.0122877	0.0112915	0	0.014731
TCGA-AG-A025	READ	C1	NA	0.0868456	0.23	0	8.36653	0.701	0.226	-0.9397	-0.2216	-1.3211	0.0959	NA	NA	0	0	39	0.0332751	0	0	NA	NA	NA	NA	NA	NA	1.17177	-1568.57	342.717	882.974	0	1520	0	1520	0.0220514	0.0333047	0	0.00304203	0.0120411	0.126887	0.011484	0.109079	0.0859998	0	0.0853926	0	0	0.129484
TCGA-AH-6549	READ	C1	NA	0.115653	NA	NA	7.7445	0.8843	0.355	-0.3654	-0.4654	-0.4982	0.2993	41	6	NA	NA	NA	NA	NA	NA	0.940725	2.41291	13	1.73287	6	0.967132	3.46603	-593.324	787.559	-2454.11	0	532	0	532	0	0.0339678	0	0	0	0.0695632	0.0926269	0.272858	0	0	0.0136904	0.00177921	0	0.0592714
TCGA-AH-6644	READ	C1	GI.CIN	0.180458	0.43	0.05	24.298	0.4689	0.174	-0.1661	0.1943	0.1771	0.5652	65	79	0.823169	2.59813	89	0.874215	27	17	NA	NA	NA	2.30259	10	1	1.69887	-530.537	183.027	-1239.64	0	838	0	838	0	0.0584882	0	0	0	0.108462	0.0616452	0.290812	0.0804356	0.0431754	0.0210312	0	0	0.0472271
TCGA-AJ-A23O	UCEC	C2	UCEC.MSI	0.216694	0.37	0.02	NA	0.4791	0.1	0.1359	1.4522	0.9349	0.1258	354	NA	5.1094	18.6162	54	0.101918	3	8	NA	NA	NA	NA	NA	NA	2.01424	-1047.5	-358.204	1146.75	1	312	0	312	0	0.0700619	0	0.00211836	0	0.0175816	0.0248928	0.0633304	0	0.00689386	0.0288982	0.00145604	0.00731661	0.0179441
TCGA-AJ-A2QM	UCEC	C2	UCEC.CN_HIGH	0.0620534	0.17	0.1	2.9491	0.8309	0.112	-1.2926	-2.1625	0.9003	0.1724	86	73	1.1861	3.62545	312	0.903758	9	31	NA	NA	NA	0.693147	2	1	3.39167	-1440.55	445.515	2240.5	0	894	0	894	0.0401005	0	0.0330518	0	0	0.344627	0.00562874	0.0253813	0	0.203589	0	0.00428696	0.0753417	0.0396765
TCGA-AJ-A3BF	UCEC	C2	UCEC.CN_HIGH	0.12258	0.2	0.17	3.31626	0.5763	0.328	-0.9675	-0.4075	1.1068	-0.1519	7	17	0.223701	0.536883	416	0.637299	10	24	NA	NA	NA	1.56071	5	0.969724	4.26579	-1516.89	-295.285	-2237.37	0	551	1	384	0	0	0.00525279	0.00401158	0	0.180029	0.0591854	0.11394	0	0.064153	0.110848	0	0	0
TCGA-AJ-A3BH	UCEC	C1	UCEC.POLE	0.195316	0.43	0	5.57913	0.1764	0.049	-0.1759	0.6139	-0.7136	0.4205	1407	3607	20.0473	56.8386	53	0.147623	3	6	0.884808	2.73498	22	2.61563	14	0.991123	NA	-473.583	-148.587	-930.27	0	NA	0	NA	0	0.0758199	0	0.00513219	0	0.00460791	0.0815656	0.187713	0	0.0038747	0.0214089	0	0.0739614	0
TCGA-AJ-A3EL	UCEC	C2	UCEC.POLE	0.227233	0.32	0	12.0836	0.9895	0.427	-0.0977	1.3149	1.4781	-0.0453	3492	54	48.4341	166.188	111	0.000786278	0	0	0.81451	3.55896	79	2.95598	22	0.956305	2.78867	-345.728	854.365	-3802.12	0	684	0	684	0	0.0578025	0	0.000850479	0.0364359	0.0172643	0.107601	0.0907433	0	0	0.0293878	0	0.0576875	0
TCGA-AJ-A3OL	UCEC	C2	UCEC.MSI	0.0396519	0	0	1.10285	0.746	0.2365	-1.702	-2.4974	0.6452	-0.2142	98	529	2.13364	7.01052	76	0.0844121	3	1	NA	NA	NA	NA	0	NA	2.86318	-1618.8	191.42	-1646.09	1	449	1	424	0	0	0.204007	0	0	0	0	0.299311	0.068876	0	0.0676234	0	0.0877683	0
TCGA-AJ-A3QS	UCEC	C2	UCEC.CN_HIGH	0.325161	0.53	0.47	10.6391	0.8054	0.1725	0.1306	1.0078	0.9719	-0.3613	95	80	1.32033	4.65259	321	0.656544	15	28	0.6382	2.63394	62	2.88617	20	0.963426	3.74475	-454.294	-24.4663	-2695.6	0	513	0	513	0	0.0520449	0	0	0	0.0341373	0.0946251	0.143192	0.0159518	0	0	0.0160108	0.0260218	0
TCGA-AJ-A8CW	UCEC	C1	UCEC.MSI	0.119298	0.22	0.09	2.00648	0.5744	0.2035	-0.295	0.0941	-0.2781	-0.3849	304	1360	4.4714	14.3773	68	0.566002	4	11	0.723964	2.2378	22	2.87165	19	0.975279	2.2938	-1449.32	130.174	2321.54	0	4	0	4	0	0.113861	0	0	0	0.0734629	0.0611994	0.209323	0	0	0.00781561	0	0.0356585	0
TCGA-AK-3434	KIRC	C3	KIRC.4	0.130479	NA	NA	NA	-1.2312	-0.2845	0.4578	0.5281	0.4351	0.1502	NA	NA	NA	NA	69	0.174328	6	4	NA	NA	NA	2.18585	14	0.828269	1.54612	332.656	-1118.44	1526.86	0	2087	1	1640	0	0.0166212	0.00114203	0	0	0	0.116831	0.224143	0	0.0174987	0.0117716	0	0.036094	0
TCGA-AK-3445	KIRC	C3	KIRC.3	0.19065	NA	NA	NA	-0.8794	-0.2465	0.983	0.8318	0.0752	0.3031	NA	NA	NA	NA	91	0.319202	9	7	NA	NA	NA	4.14807	68	0.98307	2.14613	532.047	-1023.86	1737.24	0	2392	0	2392	0	0.0103304	0	0.00306566	0	0	0.0734251	0.365407	0.00337714	0.0186679	0.00934826	0.0028709	0.0319292	0
TCGA-AK-3454	KIRC	C3	KIRC.1	0.169385	NA	NA	NA	-1.2809	-0.2385	0.3106	0.1118	0.1941	-0.0387	NA	NA	NA	NA	95	0.12005	1	11	NA	NA	NA	1.71049	6	0.954644	1.26125	927.533	-1207.3	3127.46	0	874	0	874	0.00355961	0.0130857	0.00187007	0	0	0	0.0619231	0.24665	0.0102354	0.0120668	0.056098	0.00234274	0.0337004	0.0668417
TCGA-AN-A0FL	BRCA	C2	BRCA.Basal	0.0348339	0.06	0.13	8.88777	-0.0044	0.012	-0.8532	-1.2146	0.8761	-0.1192	63	108	1.14689	4.18613	536	0.544049	7	57	NA	NA	NA	0.693147	2	1	2.16335	-948.376	-446.328	-486.832	0	231	0	231	0	0.0603915	0.0424524	0	0	0.31376	0.0303275	0.360758	0	0.0271575	0.01493	0	0.00621237	0.0159806
TCGA-AN-A0G0	BRCA	C1	BRCA.Basal	0.168836	NA	NA	1.71452	0.9909	0.133	-0.1516	-0.3124	-0.4502	0.4722	18	0	0.199755	0.856092	NA	NA	NA	NA	0.733078	2.9509	56	2.99573	20	1	4.04169	-1205.12	1246.95	-1000.62	0	16	0	16	0.0445805	0	0	0.00378487	0	0.294173	0.0294649	0.310535	0	0.0900533	0.0201117	0	0.0428056	0
TCGA-AN-A0XV	BRCA	C1	BRCA.LumA	0.174524	0.48	0.03	NA	0.056	-0.0225	-0.0768	0.6348	0.2768	0.3508	14	27	0.2569	0.834926	208	0.0908349	1	7	0.851847	3.05261	36	3.66204	44	0.967722	1.63886	-103.824	387.045	57.8843	0	162	0	162	0	0.100338	0.0175546	0.0358723	0	0.0159308	0.111376	0.165887	0	0.0706387	0	0	0.0232932	0
TCGA-AO-A0J8	BRCA	C2	BRCA.LumA	0.168687	0.26	0	0.395899	-0.431	-0.112	0.1831	0.1952	1.0461	0.4233	10	3	0.192116	0.548902	72	0.130784	5	4	0.83242	1.15398	4	3.80569	47	0.988453	1.46489	-387.718	19.8415	3036.11	0	680	0	680	0	0.0551717	0	0.0157371	0	0.322765	0.0858879	0.13066	0	0.0917378	0	0	0.0122041	0
TCGA-AO-A0JA	BRCA	C1	BRCA.LumA	0.14364	0.34	0.04	0.0943849	0.204	-0.098	0.3328	0.0088	0.6828	0.5318	11	11	0.311037	0.653178	143	0.947063	9	37	0.890132	1.43261	5	3.11024	24	0.978661	1.66978	-899.12	794.228	-52.7478	0	655	1	143	0	0.0799646	0	0.0189796	0	0	0.0960676	0.319635	0	0.0963019	0.00324573	0.00431072	0.0125212	0
TCGA-AP-A0LF	UCEC	C2	UCEC.CN_HIGH	0.424466	0.62	0.35	NA	0.591	0.033	0.3602	2.1322	-0.5923	-0.4719	145	NA	1.5481	6.03497	248	0.592724	12	42	NA	NA	NA	NA	NA	NA	1.61151	363.632	-211.905	3784.82	0	2859	0	2859	0.11023	0	0.00512365	0.00795153	0	0.0330654	0.0259962	0.0546107	0	0.0352148	0	0.0180298	0.0879265	0
TCGA-AP-A1DM	UCEC	C1	UCEC.POLE	0.0859699	NA	NA	18.0373	0.5821	0.232	-1.1567	-0.1491	-1.3728	0.2368	109	NA	2.6261	7.53276	47	0.0415248	1	2	NA	NA	NA	NA	NA	NA	1.63004	-894.7	470.833	-101.835	0	1700	0	1700	0	0.0754567	0.00673136	0	0	0.0791391	0.0204638	0.0548511	0.0370431	0	0	0	0.0132013	0
TCGA-AP-A1E1	UCEC	C2	UCEC.MSI	0.0933446	0.43	0.03	8.4997	0.4467	0.052	-0.4729	-0.125	1.0405	-0.3243	220	1668	3.62806	12.2234	42	0.0337582	1	2	NA	NA	NA	NA	NA	NA	1.67934	-758.348	-79.7066	1683.06	0	1395	0	1395	0	0.0230935	0.0334395	0	0	0.135235	0.0498575	0.175014	0	0.0145655	0	0	0.0707921	0
TCGA-AQ-A04J	BRCA	C1	BRCA.Basal	0.460003	0.55	0.12	17.5796	0.7975	0.189	0.7188	2.0456	0.4386	0.4478	49	57	0.727534	1.79085	194	0.419084	5	59	0.79219	2.86053	37	4.64821	112	0.985103	2.71613	-389.337	1354.07	596.164	0	819	0	819	0	0.260633	0.00606499	0.0312983	0	0.0520019	0.0611209	0.101583	0	0.0154251	0.0166914	0	0	0.0119051
TCGA-AR-A0TQ	BRCA	C2	BRCA.LumB	0.294747	0.67	0.05	NA	0.8442	0.142	0.3321	1.2397	1.7798	0.1785	15	2	0.357986	0.826122	116	0.290361	11	10	0.813868	3.02236	41	4.53587	98	0.989291	0.805677	83.9638	1524.37	459.939	0	2991	0	2991	0	0.141366	0	0	0	0.15627	0.0480029	0.155233	0	0.0218408	0.0119266	0	0.0121612	0
TCGA-AR-A1AK	BRCA	C2	BRCA.LumA	0.200853	0.53	0.03	19.4461	-0.062	-0.068	0.8055	0.7191	1.8569	0.2999	29	3	0.445047	1.52985	107	0.343964	13	18	NA	NA	NA	4.13462	65	0.990474	1.55302	-397.635	792.008	1809.89	0	3159	0	3159	0	0.0410355	0	0	0	0	0.0637564	0.389689	9.47027e-05	0.0543881	0.0304236	0.00846829	0.00568885	0
TCGA-AR-A1AP	BRCA	C2	BRCA.LumA	0.159172	0.3	0.07	10.5423	-0.0209	-0.0375	0.1879	-0.1542	0.8056	0.3974	10	NA	0.135936	0.815616	240	0.394787	11	19	0.959978	0.665406	2	2.39331	12	0.96314	1.9875	-523.877	409.412	941.17	0	2856	0	2856	0	0.049428	0	0.0215935	0	0.0462884	0.120932	0.390698	0	0.0431547	0.00543313	0.0125617	0.00318575	0.00656287
TCGA-AR-A1AY	BRCA	C1	BRCA.Basal	0.0812092	0.21	0.04	0.219168	1.2034	0.2785	-0.3369	-1.0864	-0.5342	0.254	29	15	0.408056	1.36019	211	0.922829	12	33	NA	NA	NA	1.94591	7	1	1.89657	-1374.41	1778.31	-995.389	0	1026	0	1026	0.0145296	0	0	0	0	0.381227	0.0842982	0.309221	0	0.0535304	0	0	0.0379407	0
TCGA-AR-A24R	BRCA	C2	BRCA.LumB	0.192499	0.43	0.36	5.81562	0.321	0.006	0.0432	0.2422	1.5856	0.0288	11	222	0.197257	0.624647	217	0.528446	13	14	0.945893	2.35045	12	4.08259	62	0.989206	1.07573	-650.987	1305.49	1218.46	0	3430	0	3430	0	0.0554785	0	0.0429454	0	0.0795234	0.118589	0.257675	0	0.0503604	0.0140029	0	0	0.0144687
TCGA-AR-A252	BRCA	C2	BRCA.LumA	0.544078	0.91	0.02	17.9772	-0.067	-0.095	1.1267	2.0941	1.0479	0.1522	7	NA	0.0586358	0.322497	105	0.123363	14	3	0.721535	3.7509	181	5.40248	271	0.964364	3.02339	182.95	1177.75	245.135	0	2838	0	2838	0.0349278	0.0184092	0	0.0177809	0	0.013038	0.0559242	0.219912	0	0.0302714	0.00579591	0	0.0160606	0
TCGA-AR-A2LE	BRCA	C3	BRCA.LumA	0.159729	0.26	0	0.24032	-0.6345	-0.192	-0.3448	-0.3029	-0.601	0.0947	127	83	2.73375	6.84846	62	0.0724898	4	7	NA	NA	NA	1.74787	6	0.975504	0.904289	-1264.19	418.058	2289.82	0	5062	1	4203	0	0.0707348	0	0.123371	0	0	0.109215	0.286626	0	0.0761866	0.0073428	0	0	0.00943636
TCGA-AR-A5QM	BRCA	C6	BRCA.LumA	NA	0.62	0.05	0.288297	-0.3041	-0.163	0.3266	0.4398	0.6914	0.5035	9	NA	0.111744	0.536371	68	0.901959	16	13	0.963873	2.39513	12	2.27187	10	0.98666	1.27792	-281.947	276.214	2482.92	0	2231	1	968	0	0.093505	0	0	0	0.240054	0.0658078	0.147804	0.00626564	0.191294	0.00189367	0	0	0
TCGA-AX-A062	UCEC	C1	UCEC.CN_LOW	0.0462313	0.06	0	0.139158	0.9299	0.272	-0.9392	-1.4298	-1.0337	0.0699	6	NA	0.14555	0.72775	65	6.13518e-05	0	1	NA	NA	NA	NA	NA	NA	3.34637	-1901.76	821.07	-2953.92	0	1399	0	1399	0	0.138513	0.015696	0.00403827	0	0.112404	0	0.160204	0.0211608	0	0.0189321	0	0.0140803	0.0541955
TCGA-AX-A06J	UCEC	C3	UCEC.CN_LOW	0.267996	0.28	0.13	NA	-0.8113	-0.235	-0.7093	0.0201	-0.4986	-0.372	24	48	0.588484	1.51767	59	0.0464412	2	6	NA	NA	NA	NA	NA	NA	2.06744	-1299.29	-1799.02	411.521	0	913	0	913	0	0.0489254	0.0380254	0.0283496	0	0.147794	0.00806855	0.0945946	0	8.97021e-05	0.0242314	0	0.0774293	0
TCGA-AX-A1CJ	UCEC	C2	UCEC.CN_LOW	0.172378	0.27	0.01	5.23784	-0.0155	0.036	0.0386	0.8479	-0.2263	-0.4439	13	NA	0.523829	1.04766	114	0.0811158	3	1	NA	NA	NA	NA	NA	NA	2.98465	-641.869	-179.737	-789.48	0	2233	0	2233	0	0.131217	0	0	0	0.000586412	0.00782192	0.29216	0	0.0299433	0	0	0.0791738	0
TCGA-AX-A3FV	UCEC	C1	UCEC.CN_LOW	0.0770765	0.06	0.07	NA	1.5241	0.536	-0.9108	-1.3174	-1.549	-0.949	44	64	0.629938	1.79982	467	0.946153	16	58	NA	NA	NA	NA	0	NA	NA	-746.205	1341.69	-4153.75	0	0	0	0	0.0772496	0	0	0	0	0.170918	0	0.126555	0	0.392194	0.00786061	0	0.00317736	0.00762578
TCGA-AX-A3G1	UCEC	C2	UCEC.CN_HIGH	0.283977	0.27	0.37	NA	0.9334	0.3465	0.1951	1.3985	1.85	-0.2194	22	42	0.204672	1.20245	284	0.695818	10	27	NA	NA	NA	2.5993	14	0.984936	4.96227	-1038.27	419.07	-691.75	1	624	0	624	0.0269183	0.0258422	0.0194196	0	0	0.0332676	0.0667582	0.0988794	0	0.0289704	0	0.0163543	0.0786494	0
TCGA-AX-A3GI	UCEC	C2	UCEC.CN_HIGH	0.044004	0.02	0.3	NA	0.8917	0.1745	-1.4214	-1.7468	1.3455	-0.6516	27	0	0.233872	0.865327	408	0.817781	12	38	NA	NA	NA	0	1	NA	3.7692	-1403.48	406.81	1132.78	0	12	0	12	0.135069	0.00497133	0.179602	0	0	0.212556	0.0425004	0.183067	0	0	0	0	0.0608912	0
TCGA-AZ-4682	COAD	C1	GI.CIN	0.0867223	0.22	0.09	0.276619	0.6915	0.498	-0.9586	-0.57	-1.2907	-0.1507	38	0	0.676566	1.7955	126	0.443323	9	7	0.977884	1.57384	5	1.60944	5	1	1.43452	-561.474	23.5349	-764.256	1	680	1	680	0	0.109014	0.0058279	0.0176777	0.0234529	0	0.00709711	0.234205	0.0446961	0	0.0575685	0	0.0321995	0.0398307
TCGA-AZ-6606	COAD	C2	GI.CIN	0.0880918	0.2	0.1	3.35153	0.9154	0.259	-1.0164	-0.6557	0.5882	-0.3575	43	22	1.33083	3.27385	107	0.71676	7	17	NA	0	1	0.693147	2	1	0.968773	-527.11	600.609	-952.064	1	357	1	357	0	0.0412445	0.0372775	0	0	0.176648	0.0145823	0.268592	0.00200769	0	0	0	0.031666	0
TCGA-B0-4688	KIRC	C4	NA	0.212601	NA	NA	NA	0.9864	0.2295	0.4839	-0.5659	-0.6989	0.5007	NA	NA	NA	NA	440	0.737406	10	45	0.817487	2.2138	15	2.30259	10	1	2.53975	-769.285	1489.76	-4996.11	1	101	1	101	0	0.013436	0.0171009	0	0	0	0.00271052	0.505436	0	0.0612046	0.0632139	0.0207954	0.0535884	0.0106791
TCGA-B0-4691	KIRC	C2	KIRC.4	0.286511	NA	NA	NA	-0.5435	0.0835	0.7453	1.9291	0.4126	0.3761	NA	NA	NA	NA	86	0.256127	6	7	0.562306	1.98289	34	4.01497	71	0.941889	2.50323	747.978	-720.319	515.564	1	139	1	139	0.00158211	0.00691287	0	0	0	0	0.0749837	0.110059	0.0129429	0	0.0197969	0	0.139824	0
TCGA-B0-4697	KIRC	C3	KIRC.2	0.725585	NA	NA	NA	-0.5827	-0.138	1.3501	3.1554	0.5718	0.2663	NA	NA	NA	NA	81	0.00024267	NA	NA	0.838621	4.18508	147	3.93482	55	0.981905	2.60862	697.342	-219.717	-1180.04	1	578	1	578	0.0629016	0.036284	0	0	0	0.0113258	0.0785289	0.0547031	0	0.0183747	0.0132669	0	0.0506969	0
TCGA-B0-4706	KIRC	C2	KIRC.2	0.132438	0.36	0	NA	-0.8273	-0.2205	0.0082	0.6041	0.8431	0.1861	21	5	0.246845	1.04223	95	0.0574672	1	6	NA	NA	NA	3.48697	35	0.980767	1.90415	98.1129	-1148.16	2899.69	1	65	0	65	0	0.0144343	0	0	0	0	0.0684496	0.0987205	0	0.0171495	0.0731284	0	0.0980892	0.0743814
TCGA-B0-5081	KIRC	C3	KIRC.2	0.592971	0.83	0.26	NA	-0.4084	-0.103	1.4496	2.4191	0.4174	0.4699	21	11	0.330893	1.20325	126	0.135568	0	11	0.734694	3.94235	214	5.30555	235	0.971787	2.14604	762.575	-139.021	-271.005	1	362	1	213	0.00364454	0.021696	0	0.00737226	0	0	0.0962797	0.141437	0.0103803	0	0.0209291	0	0.0253271	0
TCGA-B0-5088	KIRC	C3	KIRC.2	0.327944	0.46	0.01	NA	-1.1979	-0.2225	0.9761	1.3615	0.1006	0.3371	22	11	0.605588	1.55723	71	0.0420733	1	5	NA	NA	NA	3.7953	52	0.960533	1.23886	563.743	-1176.11	2661.17	1	563	0	563	0	0.0390821	0	2.34291e-05	0	0	0.0145588	0.408655	0.0394693	0	0.0338756	0	0.0479756	0.013059
TCGA-B0-5700	KIRC	C3	KIRC.	0.167217	NA	NA	NA	-1.3415	-0.198	0.3875	0.0997	0.0943	-0.0112	25	109	0.315463	1.66335	NA	NA	NA	NA	NA	NA	NA	3.12828	24	0.984338	1.03131	387.9	-1250.77	2418.22	0	1790	0	1790	0	0.020873	0	0	0	0	0.046625	0.31189	0.101809	0	0.0879785	0	0.074151	0
TCGA-B1-A656	KIRP	C3	KIRP.C2a	0.379354	0.41	0	NA	-1.5731	-0.0425	1.3087	1.3326	-0.121	0.1075	51	114	0.74957	2.2737	57	0.188164	8	0	0.977727	1.75185	6	2.8944	19	0.983005	1.98335	-207.958	-1993.48	1592.25	0	618	0	618	0	0.0341167	0	0.00175204	0	0.16672	0.0116155	0.465165	0	0.0300597	0.00941988	0	0.0634267	0
TCGA-B3-4103	KIRP	C3	KIRP.C1	0.22402	NA	NA	NA	-1.6363	-0.2765	0.1917	-0.6742	-0.5046	-0.2577	25	1	0.388621	1.1381	61	0.848825	12	0	NA	NA	NA	2.44102	12	0.982337	2.23107	-561.416	-1538.17	-505.533	0	930	0	930	0.0444925	0	0.000784024	0	0	0.0464017	0.0121348	0.34446	0	0.150072	0.0565994	0.0131367	0.00186177	0
TCGA-B4-5834	KIRC	C3	NA	0.117645	0.44	0	NA	-1.3084	-0.3405	0.2796	0.0094	0.445	0.2272	15	18	0.322126	0.644251	61	0.084026	3	4	NA	NA	NA	3.24449	26	0.995825	0.86612	359.763	-750.194	2690.01	0	38	0	38	0	0.0222976	0	0.0019262	0.000690163	0	0.107362	0.260946	0	0.087991	0.12666	0	0.0413111	0
TCGA-B5-A11F	UCEC	C1	UCEC.CN_LOW	0.0564655	0.16	0	1.84787	0.2119	0.163	-0.7563	-0.8824	-0.3319	0.2473	16	1	0.341143	0.997189	77	0.0628751	3	3	NA	NA	NA	NA	NA	NA	2.47136	-893.025	-168.244	-2487.62	0	5651	1	1610	0	0.00689875	0.0474568	0.0161292	0	0.168468	0.00794606	0.208049	0	0.0285801	0.0209023	0	0.0414253	0.034101
TCGA-B5-A11V	UCEC	C1	UCEC.CN_LOW	0.0614514	0.15	0	0.311009	0.0895	0.091	-0.6964	-0.3305	-0.9405	0.0985	26	51	0.370609	1.42949	58	0.12191	6	3	NA	NA	NA	NA	NA	NA	2.16094	-1369.63	-349.664	-943.898	0	595	0	595	0	0.0520694	0.023781	0.00266589	0	0.0652346	0	0.10106	0.0782729	0	0.0181461	0.0163561	0	0.0707275
TCGA-B5-A3FB	UCEC	C1	UCEC.CN_LOW	0.312644	0.32	0	5.761	0.4592	0.248	-0.5459	-0.0837	-0.4141	-0.2337	26	205	0.507176	0.922138	243	0.0110892	0	0	0.952202	1.32003	4	1.47508	5	0.916516	4.6828	-1975.72	20.9435	-3028.71	0	2844	0	2844	0.0602873	0	0	0.0253528	0	0.104039	0.0589907	0.145795	0.034566	0	0.00923512	0.00928743	0.0763898	0
TCGA-B6-A0IB	BRCA	C1	BRCA.LumB	0.107644	0.26	0.26	0.41839	0.2183	0.0195	-1.4711	-1.2149	-0.3599	-0.0289	34	37	0.486729	1.60334	85	0.602967	18	22	NA	NA	NA	1.09861	3	1	3.24079	-926.93	1040.75	2054.18	1	3941	1	2717	0	0.0189633	0	0	0	0.20794	0.0371464	0.289954	0	0.0599441	0.00583312	0	0.0708624	0
TCGA-B6-A0WZ	BRCA	C2	BRCA.LumA	0.112949	0.37	0.09	NA	-0.0406	-0.0395	-0.9881	-1.7804	0.6769	0.1722	32	NA	0.762905	1.78011	55	0.297914	10	6	NA	NA	NA	1.0114	3	0.92062	1.91349	-691.351	886.593	1425.59	0	6292	1	5117	0.00340044	0.014346	0	0.00427998	0	0.28968	0.0181993	0.0939462	0	0.130714	0.0467743	0	0	0.0519248
TCGA-B6-A0X1	BRCA	C2	BRCA.Basal	0.258354	0.26	0.15	8.47965	1.1868	0.1675	0.3441	0.2882	2.1409	-0.1481	18	3	0.528814	1.99083	574	0.948535	10	78	0.949283	1.97398	8	2.60698	20	0.870231	4.61611	-468.073	736.362	1924.3	1	7455	1	490	0	0.0466088	0.0365716	0	0	0.0184622	0.105014	0.21996	0	0.00796112	0.0485783	0.00203522	0.0802231	0
TCGA-B6-A401	BRCA	C1	BRCA.LumA	0.357283	0.7	0.36	NA	-0.2944	0.0055	0.0979	0.9609	-0.0042	0.538	4	7	0.110081	0.35226	85	0.412949	23	27	0.174813	0.192052	3	3.14458	25	0.976919	1.85636	-635.942	229.448	2683.09	0	2596	0	2596	0.0426247	0.0317395	0	0	0	0.314278	0.0262316	0.175352	0.0251306	0.00566595	0	0	0.00318043	0.0157437
TCGA-B8-4153	KIRC	C3	KIRC.2	0.119215	0.27	0	NA	-1.654	-0.2895	0.2677	-0.0223	0.1871	-0.0399	28	96	0.634437	1.67261	60	0.0188686	0	3	NA	NA	NA	2.52321	13	0.983727	1.44417	1005.15	-1522.58	2318.94	0	762	1	223	0	0.00391456	0	0	0	0	0.0346647	0.34748	0	0.0250885	0.0921244	0	0.0206016	0.0597764
TCGA-B8-4619	KIRC	C3	NA	0.0662417	0.31	0	NA	-1.7738	-0.3765	-0.3633	-0.7801	-0.6497	-0.2017	11	0	0.0283917	0.425876	61	0.179184	4	0	0.90084	2.37737	14	1.38629	4	1	1.24547	-1736.14	-668.019	1908.66	0	523	0	523	0	0.312197	0.00546491	0	1.26433e-05	0	0.0277731	0.152432	0	0.109268	0.0555726	0	0.00449875	0
TCGA-B8-5162	KIRC	C3	NA	0.488727	0.65	0	NA	-0.665	-0.169	1.8879	2.5114	0.5067	0.5088	32	64	0.43196	1.67025	57	0.160537	3	5	0.524346	2.6836	167	4.22072	129	0.868495	1.53598	542.275	18.6724	1000.83	0	36	0	36	0.00398529	0.00956276	0	0.011226	0	0	0.0678935	0.285306	0.0206612	0	0.0205034	0.000346319	0.0309843	0
TCGA-B8-A54J	KIRC	C3	NA	0.231832	0.52	0.05	NA	-1.3971	-0.231	0.5191	0.77	0.3074	0.2006	29	107	0.521364	1.38161	73	0.0655691	1	3	NA	NA	NA	2.8535	20	0.952521	1.00106	328.697	-1101.03	1024.64	0	528	0	528	0	0	0.000765902	0	0	0	0.0754185	0.199966	0	0.0238607	0.0874451	0	0.048394	0
TCGA-B9-A44B	KIRP	C3	KIRP.C2b	0.0604107	0.2	0.2	NA	-0.9014	-0.342	-1.004	-1.6708	-0.9668	-0.1279	44	260	0.929414	3.17094	139	0.662951	12	21	NA	NA	NA	0	1	NA	2.2825	-927.944	-1644.81	1962.41	0	361	0	361	0.043068	0	0.00390854	0	0	0	0.0528753	0.202012	0	0.112464	0.0970841	0.00117384	0.0848777	0.0791136
TCGA-B9-A5W7	KIRP	C3	KIRP.C1	0.180818	0.2	0	NA	-1.4598	-0.21	0.2017	-0.8133	-0.6821	-0.3827	4	0	0.0746488	0.273712	57	0.20277	8	0	NA	NA	NA	1.60944	5	1	2	-683.083	-1869.17	537.743	0	585	1	564	0.0327848	0	0.0057293	0	0	0.0992483	0	0.432666	0	0.195731	0.0233717	0.0304472	0.01878	0
TCGA-BA-4078	HNSC	C1	HNSC.Classical	0.0581468	0.14	0.02	NA	0.9576	0.189	0.1094	-0.1404	-0.0517	0.7533	206	13	3.61771	10.5988	123	0.946945	13	24	0.939011	1.51128	5	3.54858	37	0.982737	4.20137	-1943.59	886.396	-1467.06	1	276	1	276	0	0.00239089	0.0515467	0.117952	0	0	0.0254031	0.290173	0.0273138	0.0343044	0.0241031	0.00670833	0	0.0287794
TCGA-BA-5149	HNSC	C2	HNSC.Basal	0.317264	0.5	0.12	NA	1.1192	0.433	-0.4058	-0.2981	0.7947	0.5347	NA	NA	0.794885	2.92404	139	0.478829	15	25	NA	NA	NA	NA	NA	NA	2.31668	-473.761	791.349	-834.854	1	806	1	389	0.0327315	0	0.0197911	0.00884219	0	0.111544	0.192934	0.0830442	0.0783957	0	0.01753	0	0	0.0721804
TCGA-BA-5152	HNSC	C2	HNSC.Atypical	0.400324	0.65	0.13	NA	0.6366	0.3285	0.3847	1.0567	2.005	0.3191	254	93	4.36759	11.6373	98	0.444514	8	16	0.852128	3.50299	61	3.94928	61	0.960691	5.51519	284.095	70.3374	-2254.47	0	1288	0	1288	0	0.0228684	0.16036	0.0298538	0	0	0.078116	0.213035	0.0352073	0.00533714	0.011997	0.00905553	0	0.038564
TCGA-BA-7269	HNSC	C1	HNSC.Classical	0.116625	0.45	0.25	NA	-0.0068	0.401	-0.5977	-0.3424	-0.0451	0.5299	39	57	0.654734	2.23205	276	0.713459	18	34	NA	NA	NA	0	1	NA	5.0827	183.769	-390.809	-1476.94	0	1273	0	1273	0	0.00201077	0.0239979	0.00383993	0	0.162334	0.0273476	0.23122	0.0639041	0	0.014483	0.00256522	0.047476	0
TCGA-BA-A6DB	HNSC	C2	NA	0.412004	0.79	0.27	NA	-0.0799	0.1095	0.6403	1.7176	1.5809	0.4844	4	NA	0.141181	0.423542	83	0.108376	7	14	0.930165	1.81002	7	3.21888	25	1	1.98637	9.10347	-418.387	-1619.31	0	216	1	208	0	0.082313	0	0.0266576	0	0.0668137	0.116753	0.184641	0	0.0434701	0	0	0.0448423	0
TCGA-BA-A6DG	HNSC	C1	NA	0.586011	0.83	0.28	NA	-0.3636	0.0605	0.3959	-0.0897	-0.1589	1.1541	13	NA	0.290057	0.551107	51	0.121518	4	12	NA	0	1	2.89037	18	1	2.01092	-114.494	-411.679	-909.324	1	69	1	69	0.00203884	0	0	0.00112862	0	0.357041	0.0229774	0.266625	0.061537	0	0	0.0363747	0	0.0561824
TCGA-BB-A5HU	HNSC	C1	NA	0.361594	0.64	0.2	NA	0.5415	0.2065	-0.2226	-0.281	-0.3614	0.8258	69	NA	1.55561	4.17709	148	0.452354	14	40	0.954269	1.53584	5	1.38629	4	1	5.06201	-341.905	613.709	-899.679	0	782	0	782	0.0140332	0	0.00967527	0.0554639	0	0.172302	0.0492635	0.0626483	0.308282	0	0.0222874	0.00474613	0	0.0203943
TCGA-BC-A216	LIHC	C1	LIHC.iCluster:3	0.168912	0.16	0.07	NA	0.7013	0.0315	-0.2795	0.4947	-0.4007	-0.4818	28	1	0.434042	1.60053	567	0.209205	5	20	0.909296	1.76941	7	2.86769	21	0.941917	2.23039	-1257.71	611.669	3404	0	1351	0	1351	0	0.027601	0	0	0	0	0.0322029	0.0780875	0	0.0113986	0.0260048	0	0.078991	0
TCGA-BC-A3KF	LIHC	C3	LIHC.iCluster:3	0.095042	0.17	0.05	NA	-0.5595	-0.177	-0.8554	-1.0891	-0.3972	-0.8754	35	4	0.709079	1.9434	157	0.700816	7	34	NA	NA	NA	1.60944	5	1	0.799379	-1361.14	-515.179	2411.48	0	8	0	8	0	0.0177885	0	0.00326511	0	0	0.0284455	0.319744	0	0.0743643	0.0576747	0.00179012	0.0450624	0
TCGA-BF-AAP2	SKCM	C2	NA	0.131007	0.11	0.22	NA	0.3542	0.129	-0.0584	0.3152	0.6846	-0.0699	697	9	17.2863	33.4824	NA	NA	1	16	0.996501	0.690722	2	3.28269	27	0.996012	6.5594	-1174.41	406.663	-1788.59	0	405	0	405	0.0361492	0.010464	0	0.016753	0	0	0.0601853	0.262487	0	0.0303858	0.0570706	0	0.0493508	0
TCGA-BG-A0MI	UCEC	C2	UCEC.CN_LOW	0.132488	0.14	0	2.23692	0.2754	0.094	-0.2542	-0.7395	0.4643	-0.0493	21	2	0.499857	1.52897	63	3.7937e-05	0	6	NA	NA	NA	NA	NA	NA	2.40111	-1199.16	-435.912	1020.51	1	714	0	714	0	0.0100165	0.0165038	0.00298168	0	0.154529	0.0192741	0.378361	0.0287736	0	0.0226302	0	0.0871564	0.0525481
TCGA-BG-A0W1	UCEC	C4	UCEC.CN_LOW	0.0656169	NA	NA	10.9654	-0.2402	-0.043	-0.4604	-0.546	-0.2141	-0.5574	21	53	0.670237	1.67559	46	0.340233	7	1	NA	NA	NA	NA	NA	NA	2.05879	-1061.75	-1045.08	1635.52	0	1607	0	1607	0.0381567	0	0	0.000311407	0	0	0.0140091	0.295209	0	0.178315	0.033353	0.00465463	0.146009	0
TCGA-BH-A0B8	BRCA	C1	BRCA.Normal	0.0733802	NA	NA	0.0122339	-0.0915	-0.014	-0.422	-0.6624	0.3196	0.1255	26	7	0.672341	1.28865	NA	NA	NA	NA	NA	0	1	2.02533	8	0.973976	2.32305	-1097.22	1126.39	2398.02	0	1569	0	1569	0	0.0542095	0	0.0291599	0	0	0.0829024	0.264587	0	0.209004	0.0120417	0	0.00680333	0
TCGA-BH-A0B9	BRCA	C2	BRCA.Basal	0.366534	0.38	0.11	17.7597	0.9567	0.3105	0.5805	1.5925	0.4773	-0.3369	9	10	0.259793	0.808245	475	0.394025	6	37	0.865221	2.21925	13	4.63632	120	0.968424	3.56487	-1540.03	930.836	-3042.83	0	1572	0	1572	0.0248866	0.0233764	0	0.0334195	0	0.0803263	0.121954	0.0955707	0	0.0616249	0.0171522	0	0.0672715	0
TCGA-BH-A0BT	BRCA	C2	BRCA.Normal	0.0999031	0.34	0.06	6.85367	-0.4667	0.0395	-0.2913	0.4048	1.5175	0.1975	20	53	0.253366	1.01346	129	0.777048	18	16	NA	0	1	2.92069	20	0.974949	3.26268	-963.987	-120.315	1772.87	0	2365	0	2365	0	0.0567152	0	0.0317836	0	0.0591888	0.129173	0.161923	0	0.0858878	0.00931262	0	0.0647403	0
TCGA-BH-A0C0	BRCA	C2	BRCA.Normal	0.540262	0.73	0.27	2.2027	0.6523	0.101	1.0721	1.7704	1.2349	-0.0192	40	34	0.463526	2.68845	276	0.670921	15	74	0.78943	3.49782	84	4.33293	94	0.953698	2.75678	-159.442	853.718	-1187.27	0	1270	0	1270	0.0100695	0.0190277	0	0.0104688	0	0.0522539	0.148289	0.259107	0	0.0562685	0.0214115	0	0.0347299	0
TCGA-BH-A0DE	BRCA	C6	BRCA.LumA	0.241724	0.45	0.02	0.136154	-0.6111	-0.106	0.3805	0.1989	0.39	0.515	13	24	0.237483	0.682763	66	0.197567	6	18	NA	NA	NA	3.12828	24	0.984338	1.75694	-327.555	263.519	924.766	0	2372	0	2372	0	0.0470787	0.001335	0	0	0.0331012	0.0978389	0.365912	0.00511593	0.0476565	0.0272315	0.00533674	0	0.00861775
TCGA-BH-A0DH	BRCA	C1	BRCA.Normal	0.132489	0.24	0.02	0.181024	-0.0598	-0.091	-0.1426	0.1781	0.4169	0.1015	12	12	0.340327	0.916266	87	0.947461	7	26	0.96511	2.9832	22	2.50666	14	0.949832	0.913274	-1445.68	1208.3	699.043	0	1156	0	1156	0	0.143217	0	0.000860542	0	0.159234	0.0387985	0.206991	0	0.0478135	0	0.00134509	0	0
TCGA-BH-A0DT	BRCA	C3	BRCA.Normal	0.220689	0.59	0.04	1.19983	-0.4339	-0.133	0.0208	0.5685	-0.0022	0.5304	3	7	0.0265935	0.425496	55	0.250979	11	4	0.89894	1.61068	6	3.54451	36	0.989115	1.10443	-432.881	427.767	2526.15	0	2403	0	2403	0	0.0816849	0	0.0962103	0	0.0270453	0.119196	0.166323	0	0.0467228	0.019947	0	0.00595967	0
TCGA-BH-A0DV	BRCA	C3	BRCA.Normal	0.252806	0.69	0.04	0.0604887	-1.1317	-0.245	0.2761	0.3504	-0.414	0.8662	6	5	0.054345	0.353243	52	0.11488	4	5	NA	0	1	2.25793	11	0.941629	1.34656	27.0943	78.5217	945.138	0	2064	0	2064	0	0.109049	0	0	0	0.0031259	0.0190323	0.349336	0.00166603	0.158238	0.0153657	0	0.0675852	0
TCGA-BH-A0EE	BRCA	C2	BRCA.Her2	0.315654	0.51	0.22	1.5771	0.8762	0.333	-0.4753	0.4014	2.3243	-0.5518	NA	NA	0.799038	3.16762	199	0.613843	19	21	0.856799	0.593888	2	2.99573	20	1	2.20412	206.176	1095.38	1580.97	0	943	0	943	0.0249769	0.0358969	0.116064	0	0	0.0705669	0.141108	0.106516	0	0.0464035	0.00605704	0.00169483	0.0650389	0
TCGA-BH-A0H5	BRCA	C6	BRCA.Normal	0.755671	0	0	19.0563	-0.3651	-0.13	1.3632	3.0242	1.0199	0.1181	65	NA	0.712433	2.71273	61	1.99203e-05	0	0	0.861898	4.54479	195	5.74978	360	0.976839	1.49703	144.757	318.198	1670.55	0	1620	0	1620	0.0218719	0.0696313	0	0.00981771	0	0.0370933	0.0759213	0.121952	0	0.00985442	0.00723328	0	0.00541612	0
TCGA-BH-A0HO	BRCA	C4	BRCA.LumA	0.1938	0.33	0	0.365371	-0.3582	-0.072	0.355	-0.3476	1.4867	0.1298	4	12	0.17057	0.397996	81	0.0492799	2	3	NA	NA	NA	3.20478	25	0.99562	1.26673	-317.78	515.869	2604.06	0	76	0	76	0.00624341	0.00947216	0	0	0	0.124827	0.0506374	0.492065	0	0.0701327	0.00579343	0	0.00269882	0
TCGA-BH-A0HY	BRCA	C1	BRCA.LumB	0.0796093	0.25	0.31	NA	0.4792	0.0405	-0.7838	-1.0496	0.2282	0.4031	13	1	0.514801	1.48384	348	0.741144	15	49	NA	0	1	1.60944	5	1	1.40644	-1226.91	1056.5	2387.43	0	1545	0	1545	0	0.0195399	0	0.0012166	0	0.0415909	0.0943626	0.28629	0	0.0568525	0.0438575	0.00279498	0.00405149	0.0105385
TCGA-BH-A18Q	BRCA	C2	BRCA.Normal	0.136121	0.28	0.05	1.54345	0.8006	0.0805	0.1398	0.5492	0.9808	0.0014	36	47	0.728946	1.97085	190	0.766508	15	62	0.904022	1.98634	9	3.18367	25	0.989064	3.02307	-220.128	1307.35	1206.32	1	1692	0	1692	0	0.0608679	0.00668594	0.0264166	0	0.0133804	0.128647	0.242169	0	0.0481645	0.0250646	0	0.0479198	0
TCGA-BH-A18U	BRCA	C2	BRCA.Normal	0.0927152	0.32	0.36	14.5217	1.0351	0.151	0.0866	-0.2584	0.9057	0.2921	52	72	1.1705	2.85819	524	0.711719	20	54	0.781531	3.02546	48	3.31681	32	0.95703	3.89453	12.6914	1100.41	1109.77	1	1563	0	1563	0	0.0421963	0.00364631	0.000246197	0	0.102415	0.127515	0.399451	0.0337015	0.00974339	0	0.0124277	0.00518217	0
TCGA-BH-A1EN	BRCA	C4	BRCA.Normal	0.0779598	0.3	0	0.0359663	-0.1336	-0.0635	-0.4346	-1.6534	-1.1834	0.1619	41	50	0.472051	1.60497	226	0.687711	21	27	0.564591	1.40296	12	1.74787	6	0.975504	1.50236	-1792.88	342.859	3378.04	1	2127	0	2127	0	0.0122877	0.0225394	0.00219994	0.00228917	0	0	0.52492	0	0.120136	0.0297554	0	0	0
TCGA-BH-A1EO	BRCA	C6	BRCA.LumA	0.143023	0.52	0	0.392634	-0.182	-0.161	0.5986	-0.4642	0.0887	0.6998	19	2	0.16012	1.04078	186	0.534663	21	21	NA	NA	NA	3.26633	28	0.980231	1.29398	-723.505	817.935	843.519	1	2798	0	2798	0.000842588	0.00166974	0	0.0256343	0	0.102376	0.0692607	0.354873	0	0.196494	0.00772282	0.00266373	0.00085839	0
TCGA-BH-A1F6	BRCA	C2	BRCA.Normal	0.35808	0.56	0.14	0.0317976	0.6676	0.14	0.6123	0.8442	1.3824	0.2694	19	109	0.622478	0.98286	423	0.679894	19	32	0.484738	2.25131	104	2.78779	17	0.983967	1.9852	-510.541	29.2511	-253.522	1	2965	0	2965	0	0.0776566	0.00205849	0	0	0.15708	0.0954582	0.336052	0.0428066	0	0.0281737	0.00197061	0.0125667	0
TCGA-BH-A1FU	BRCA	C1	BRCA.Normal	0.417163	0.78	0.51	19.6329	0.4005	0.0485	0.2461	1.0805	-0.316	0.6821	44	NA	0.565495	2.12734	89	0.219397	22	20	0.476057	1.40172	19	4.0028	57	0.990045	1.35147	324.28	976.183	-313.945	1	1688	1	1688	0	0.120654	0	0.00493428	0	0.205864	0.0752689	0.168753	0	0.0566888	0	0	0	0
TCGA-BH-A42T	BRCA	C1	BRCA.LumB	0.171551	0.24	0.01	0.0170233	0.5757	0.2585	0.0557	-0.0544	-0.7054	0.2253	NA	NA	0	0	185	0.945008	9	33	NA	NA	NA	2.57028	15	0.949126	1.53003	-34.0149	576.118	-307.053	1	320	0	320	0	0.0189794	0.0117518	0.011133	0	0	0.0329517	0.231397	0.267439	0	0.0553531	0	0.0354889	0
TCGA-BH-A6R9	BRCA	C1	BRCA.Normal	0.337328	0	0.38	NA	-0.4799	-0.09	0.989	0.6932	0.8169	1.162	4	NA	0.0660513	0.220171	51	0.105977	0	0	0.779163	2.7702	35	2.81336	17	0.992991	1.43572	338.007	33.7618	-2802.45	0	160	0	160	0	0.0593261	0	0.0633287	0	0.202327	0.0634774	0.284725	0	0.0842497	0	0.00838628	0.0304835	0
TCGA-BH-A8FY	BRCA	C4	BRCA.LumA	0.0850247	0.13	0.03	NA	-0.2307	-0.019	-0.2541	-1.5995	-0.7082	-0.196	8	34	0.150548	0.774248	76	0.179845	4	8	NA	NA	NA	0	1	NA	1.11293	-1419.71	422.313	642.112	1	295	0	295	0.0568152	0	0.0235063	0.00800639	0	0	0	0.524795	0	0.0461031	0.0677135	0.0124849	0.00740902	0.0516394
TCGA-BJ-A0Z2	THCA	C3	THCA.1	0.0196189	0.03	0	NA	-0.8832	-0.3535	-0.922	-1.1556	-0.925	-0.4405	8	3	0.169365	0.395184	61	0.0110353	0	0	NA	NA	NA	1.79176	6	1	1.45546	-1399.84	-631.946	1818.83	0	1514	1	158	0.0947428	0	0	0	0	0.192809	0.0334656	0.194677	0	0	0.039532	0	0	0.0426298
TCGA-BJ-A0ZB	THCA	C3	THCA.4	0.0514338	0.33	0.01	NA	-1.535	-0.29	-0.5715	-0.6734	-0.6039	-0.0314	18	1	0.226859	0.907437	57	0.0182933	0	0	NA	NA	NA	2.58231	14	0.978496	0.837334	-292.775	-929.1	2210.02	0	122	0	122	0	0.00890738	0.00969706	0.00458595	0	0.181217	0	0.301735	0	0.142085	0.0396065	0	0.0193056	0.00455673
TCGA-BJ-A0ZH	THCA	C3	THCA.3	0.190365	0.38	0.01	NA	-1.4694	-0.1655	-0.0702	0.0688	-0.0596	-0.0693	10	NA	0.0567561	0.340537	53	0.0110041	0	0	0.915898	1.47408	5	2.30259	10	1	1.20077	69.3135	-1099.36	1285.53	0	460	0	460	0.0344644	0.0322904	0.00126475	0.00294804	0	0.305015	0.00949509	0.254652	0	0.0244444	0	0	0.0358241	0
TCGA-BJ-A28W	THCA	C2	THCA.	0.620686	NA	NA	NA	-0.3754	-0.016	1.3434	3.705	0.2004	-0.5439	NA	NA	NA	NA	55	2.1789e-05	NA	NA	0.96805	3.154	26	4.85149	130	0.996705	1.61697	-0.993661	-941.907	1159.89	0	344	0	344	0.163976	0.0477539	0	0	0	0.0355616	0.029665	0.108554	0	0.00784053	0.00426059	0	0.0196811	0
TCGA-BJ-A291	THCA	C3	THCA.1	0.0667974	NA	NA	NA	-2.6085	-0.2605	-1.035	-1.3556	-0.1485	-0.2704	NA	NA	NA	NA	35	0.000227875	0	0	NA	NA	NA	0	1	NA	1.61369	-531.47	-862.501	2018.66	0	696	0	696	0.000465366	0.0285902	0	0	0	0.096044	0.04153	0.0382372	0	0.246116	0.0901328	0	0.0189307	0.0104669
TCGA-BJ-A3PR	THCA	C2	THCA.4	0.620774	0.54	0	NA	-0.1548	-0.076	1.2973	3.2449	0.4329	-0.0634	5	NA	0.0581438	0.14536	35	6.64107e-05	0	0	0.888375	4.83491	231	5.22174	211	0.975688	1.6223	1004.92	-662.602	-668.488	0	1107	0	1107	0.0914135	0.168753	0	0	0	0.035776	0.0583324	0.0766451	0	0.00507418	0.00913024	0	0.0433305	0
TCGA-BJ-A45H	THCA	C3	THCA.2	0.1133	0.5	0	NA	-1.909	-0.204	-0.006	-0.2082	-0.4638	0.0189	3	1	0.0296268	0.266641	37	1.73549e-05	0	0	NA	0	1	2.16396	9	0.984859	2.04075	673.511	-952.736	1725.72	0	865	0	865	0.0663698	0	0	0.000720541	0	0.142264	0.0420958	0.330248	0	0.0225172	0.0100528	0	0.0525286	0
TCGA-BJ-A4O8	THCA	C3	THCA.4	0.248304	0	0	NA	-0.8014	-0.244	0.4441	0.3274	-0.3037	0.4916	6	NA	0	0.179128	60	2.84644e-05	0	0	0.952633	1.85374	7	2.8571	18	0.98849	1.50855	503.664	-873.967	1609.68	0	591	0	591	0.0697815	0	0.0349164	0.0874688	0	0.0369369	0.00534789	0.27109	0	0.0204037	0.107837	0	0.0109768	0.0162931
TCGA-BL-A5ZZ	BLCA	C1	NA	0.300212	0.62	0.11	2.68631	0.5619	0.3485	0.482	-0.1631	-0.9106	1.0464	63	25	1.56768	4.04747	60	0.235772	9	13	NA	NA	NA	2.14584	9	0.976615	3.22407	-394.81	598.75	-2841.51	0	377	1	242	0.000688143	0.0038216	0	0	0	0.391344	0	0.372547	0.0459382	0	0	0	0	0.0709978
TCGA-BP-4169	KIRC	C3	KIRC.3	0.344083	NA	NA	NA	-0.6137	-0.1585	1.1467	1.3524	0.7029	0.4482	NA	NA	NA	NA	70	0.0281328	1	4	0.739029	0.811907	3	4.12839	65	0.988981	1.7364	936.234	-87.0454	997.982	1	701	1	78	0	0.0402941	0	0	0	0	0.127022	0.1822	0.106945	0	0.115067	0.0294272	0.0010258	0.0248683
TCGA-BP-4176	KIRC	C3	KIRC.3	0.284655	NA	NA	NA	-1.1107	-0.1815	1.4243	1.1686	0.572	0.2492	NA	NA	NA	NA	92	0.493732	16	8	0.870511	0.603392	2	4.26137	75	0.987001	2.13364	1079.58	-1099.16	578.024	0	1955	0	1955	0	0.0156264	0.0222609	0	0.0147473	0.0680983	0.00347633	0.445801	0.0756343	0	0.0527988	0.0303436	0	0
TCGA-BP-4325	KIRC	C3	KIRC.1	0.159284	NA	NA	NA	-0.6856	-0.234	0.7963	0.8197	0.3845	-0.2377	NA	NA	NA	NA	73	0.130922	4	4	NA	NA	NA	2.67244	26	0.820247	1.2981	-471.209	-1361.96	3027.18	0	2964	0	2964	0	0.000127048	0	0	0	0	0.0502012	0.251091	0.00857541	0	0.0357664	0.00342438	0.0723809	0
TCGA-BP-4335	KIRC	C3	KIRC.2	0.230796	NA	NA	NA	-1.2664	-0.251	0.787	1.4191	0.5149	0.1736	NA	NA	NA	NA	59	0.100313	2	5	0.840265	2.96308	34	3.70125	44	0.978081	1.93267	1105.95	-1073.59	1504.03	1	475	1	160	0	0.141802	0	0	0.00663528	0	0.0823187	0.0702606	0.0304671	0	0.0127199	0.00480243	0.041328	0
TCGA-BP-4341	KIRC	C3	KIRC.2	0.115676	NA	NA	NA	-1.6569	-0.3015	0.082	-0.2672	-0.5149	0.0202	NA	NA	NA	NA	75	0.0454078	1	5	NA	NA	NA	1.38629	4	1	1.29782	-132.287	-1674.21	3117.57	1	1589	1	1589	0	0.0246914	0.00632723	0	0	0	0.0148811	0.267739	0	0.0478234	0.126848	0	0.0810887	0.0821214
TCGA-BP-4355	KIRC	C3	KIRC.2	0.121761	NA	NA	NA	-1.9194	-0.3535	0.1687	-0.1434	0.2268	0.2122	NA	NA	NA	NA	107	0.0495843	0	5	NA	NA	NA	2.32219	12	0.934517	1.59405	761.313	-547.747	1117.24	1	953	0	953	0.038721	0	0.0170654	0	0	0	0.0342643	0.394142	0	0.0490134	0.16255	0	0.0327181	0
TCGA-BP-4758	KIRC	C3	KIRC.4	0.234702	NA	NA	NA	-1.013	-0.1755	0.887	1.7534	0.5361	0.1283	NA	NA	NA	NA	66	0.0823378	2	5	NA	0	1	3.97811	99	0.865726	1.40799	842.366	-927.129	2068.68	0	2208	0	2208	0	0	0.000102334	0	0	0	0.0701496	0.152284	0.00805475	0	0.0144343	0.00131362	0.0718835	0
TCGA-BP-4763	KIRC	C2	KIRC.3	0.262396	NA	NA	NA	-1.1186	-0.1435	0.3486	0.2601	0.9116	0.1651	NA	NA	NA	NA	88	0.306272	8	0	NA	NA	NA	2.74558	19	0.932464	2.29906	658.432	-48.2034	455.142	1	1270	0	1270	0.0031656	0.00398117	0	0	0	0	0.148485	0.359446	0	0.0395926	0.0155076	0	0	0.038297
TCGA-BP-4775	KIRC	C3	KIRC.1	0.210358	NA	NA	NA	-0.673	-0.2305	0.6057	0.5986	0.0374	-0.1418	NA	NA	NA	NA	114	0.495835	14	5	0.688758	1.10851	5	3.30066	34	0.935995	0.918147	577.886	-892.23	2879.2	0	1843	0	1843	0	0.028149	0	0.018563	0	0	0.0964207	0.243572	0.0797616	0	0.0997942	0.00845698	0.0497026	0
TCGA-BP-4782	KIRC	C3	KIRC.4	0.297403	0.54	0.05	NA	-1.3891	-0.2525	0.9211	0.6489	0.3103	0.3321	48	266	0.371827	2.08795	67	0.189081	5	8	NA	0	1	3.91217	60	0.955505	1.30493	152.307	-824.472	1872.17	0	354	0	354	0	0.00900243	0	0.00183969	0	0	0.0540746	0.425964	0	0.0447325	0.012825	0	0.0727397	0
TCGA-BP-4784	KIRC	C3	NA	0.150493	NA	NA	NA	-1.4021	-0.1545	-0.0501	-0.1054	0.151	0.3861	NA	NA	NA	NA	51	2.35837e-05	NA	NA	0.714024	2.02298	17	1.03972	3	0.946395	1.16981	-79.4051	-310.712	2547.16	0	1854	0	1854	0.0438046	0.00814225	0.0406131	0	0	0	0.0136966	0.522601	0	0.109538	0.0149094	0	0.0431868	0
TCGA-BP-4789	KIRC	C3	KIRC.1	0.106834	NA	NA	NA	-1.5128	-0.2775	0.1352	-0.1482	0.2288	0.3353	NA	NA	NA	NA	41	0.0794601	3	4	NA	NA	NA	2.33937	12	0.941432	1.24912	250.749	-171.718	2276.82	0	1489	0	1489	0	0.0236466	0	0	0	0	0.0529948	0.31431	0	0.103701	0.0464184	0	0.0210889	0.0828193
TCGA-BP-4963	KIRC	C3	KIRC.2	0.291416	NA	NA	NA	-0.7888	-0.325	1.0745	0.5763	0.1862	0.0778	41	39	0.809231	1.90747	75	0.257329	8	9	NA	NA	NA	3.31949	28	0.996185	1.60193	288.127	-815.518	2925.66	0	1834	0	1834	0	0.00563204	0	0	0	0.0359893	0.0518518	0.414274	0	0.0153546	0.0676968	0.0179062	0.0149255	0.0102053
TCGA-BP-4992	KIRC	C3	KIRC.2	0.42166	0.62	0.01	NA	-1.172	-0.3415	1.0012	1.8503	-0.0033	-0.1032	25	1	0.229528	0.946805	61	0.375562	14	0	NA	NA	NA	3.50357	39	0.95633	2.57394	178.887	-1555.18	-365.13	0	501	0	501	0.00492284	0.00618954	0	0	0	0.0067397	0.051438	0.134214	0.00902268	0	0.0222148	0	0.0381382	0
TCGA-BP-4998	KIRC	C3	KIRC.2	0.28385	0.68	0.12	NA	-1.1573	-0.3075	1.1238	1.0152	0.3954	0.4352	17	0	0.20091	0.832341	59	0.138553	3	5	0.917273	1.64353	6	3.84019	50	0.981638	1.63925	306.261	-668.379	2009.06	0	932	0	932	0	0.0113291	0	0.0210669	0	0	0.0659943	0.407892	0	0.0357716	0.00873159	0.0207902	0.0270449	0
TCGA-BP-5007	KIRC	C3	KIRC.1	0.153106	0.24	0	NA	-1.2952	-0.2975	0.5491	0.6591	0.4487	0.1278	12	6	0.231474	0.694422	97	0.056975	0	4	NA	NA	NA	3.26328	39	0.890738	1.08911	211.131	-938.82	3093.38	0	1140	0	1140	0	0.00418506	0	0	0	0	0.0718602	0.277967	0	0.0289325	0.0226869	0.00180078	0.0658313	0
TCGA-BP-5169	KIRC	C2	KIRC.2	0.560206	0.55	0.91	NA	-0.7945	-0.0665	1.0532	2.4083	-0.5018	0.1713	15	3	0.360657	1.30391	54	0.367389	7	7	0.903627	5.24567	332	3.85882	52	0.976609	2.3523	-483.37	-1287.56	2726.43	0	193	0	193	0	0.0367245	0.000439494	0.0141977	0	0	0.0471521	0.140255	0	0.0157295	0.0228434	0.0102153	0.0186517	0.0100255
TCGA-BP-5175	KIRC	C6	KIRC.4	0.314649	0.63	0.49	NA	-0.7489	-0.006	0.5912	0.5356	0.0199	0.2807	17	23	0.395087	1.04416	90	0.656016	19	8	NA	NA	NA	2.902	19	0.985588	1.74287	212.981	-861.112	2230.25	0	932	0	932	0	0.000425561	0	0	0	0	0.0366376	0.281813	0	0.0074429	0.0164381	0.0139133	0.0324046	0
TCGA-BP-5189	KIRC	C3	KIRC.1	0.307177	0.48	0	NA	-1.2399	-0.278	1.0484	0.3402	-0.1007	0.3254	28	125	0.248669	1.18809	59	0.138929	3	2	NA	0	1	4.01704	58	0.989312	1.12753	267.478	-769.41	2541.47	1	822	1	634	0	0.0235826	0	0	0	0	0.053301	0.380589	0	0.0201677	0.0939921	0.0290096	0.0178846	0.012028
TCGA-BP-5201	KIRC	C3	KIRC.4	0.239262	0.32	0.2	NA	-0.769	-0.0745	0.8554	1.4338	0.5919	-0.0198	14	1	0.170033	1.04853	115	0.641942	7	7	NA	NA	NA	1.77057	58	0.436054	2.22765	719.171	-1186.99	2270.32	0	951	1	NA	0	0.0122995	0	0.0058969	0	0	0.0864708	0.115038	0.0270412	0	0.000831483	0.0013557	0.0524448	0
TCGA-BQ-5880	KIRP	C3	KIRP.C2a	0.448902	0.66	0.04	NA	-1.5852	-0.1485	0.435	1.1197	-0.2206	-0.0409	17	230	0.316709	1.26683	92	0.168458	6	5	0.911778	2.00338	9	2.8571	18	0.98849	1.71128	-315.434	-1376.88	-208.217	1	1314	1	972	0.0171825	0	0	0	0	0	0.0288992	0.234372	0	0.0653677	0.0613574	0	0.109346	0
TCGA-BQ-7050	KIRP	C3	KIRP.C2a	0.234742	0.68	0	NA	-1.8171	-0.2805	-0.3387	-0.4931	-0.3303	-0.5561	10	28	0.14405	0.48977	75	0.011082	0	0	NA	NA	NA	2.16396	9	0.984859	2.15244	-619.104	-1881.93	3316.6	0	1864	0	1864	0.0482266	0.0038233	0	0	0	0.164062	0.02972	0.365219	0	0.0102573	0.0076928	0	0.0566178	0
TCGA-BR-4184	STAD	NA	NA	0.183349	0.5	0.42	NA	NA	NA	NA	NA	NA	NA	NA	NA	33.6006	90.6096	109	0.231728	4	0	NA	NA	NA	NA	NA	NA	NA	NA	NA	NA	1	212	0	212	NA	NA	NA	NA	NA	NA	NA	NA	NA	NA	NA	NA	NA	NA
TCGA-BR-4294	STAD	C3	GI.CIN	0.0257152	0.06	0.15	NA	-1.6556	-0.191	-0.4333	-0.7799	-1.3092	-0.5503	NA	NA	0.248663	0.870319	117	0.908268	16	5	0.831647	0.576454	2	1.69574	6	0.946412	NA	-2304.8	-1009.14	4263.08	0	0	0	0	0	0.0429101	0.00335906	0	0.127283	0	0.0180553	0.263265	0.0392084	0	0.13724	0.0213322	0	0.0163724
TCGA-BR-4366	STAD	C4	GI.CIN	0.0918049	0.2	0.26	NA	0.6706	0.108	0.2457	-0.3931	0.7791	0.0035	NA	NA	1.04153	3.3498	704	0.471115	7	43	0.597024	2.12263	35	1.90615	7	0.97957	NA	565.477	580.963	382.71	0	0	0	0	0	0.0320547	0.0257428	0.00855092	0	0.115981	0.0752309	0.421187	0.0330813	0	0.029256	0.00457591	0	0.0108031
TCGA-BR-6452	STAD	C1	GI.HM-indel	0.240215	0.53	0.12	17.5787	0.8142	0.199	0.3409	0.8682	-0.0851	0.286	NA	NA	45.5503	136.388	51	0.0506512	2	0	0.684936	4.02395	356	3.58468	144	0.721291	2.29859	-689.433	807.359	-117.001	0	1055	0	1055	0.0147023	0.00710718	0.0076416	0.0137167	0	0.0822863	0.0484754	0.208952	0.0519922	0	0.0314003	0	0.041505	0.0109912
TCGA-BR-6454	STAD	C2	GI.CIN	0.384384	0.63	0.18	50.9756	0.5009	0.0465	0.5864	2.0149	0.817	0.0163	NA	NA	1.24734	3.50997	113	0.540212	20	34	0.795347	4.80787	422	4.74188	273	0.845335	NA	336.296	546.098	1923.09	0	0	0	0	0	0.0531837	0.00270859	0.00719207	0	0.00708664	0.0747938	0.0788467	0.0134608	0	0.013294	0.00161474	0.0673623	0
TCGA-BR-6455	STAD	C1	GI.EBV	0.196753	0.34	0	15.8525	0.9551	0.3135	0.4286	1.1679	-0.0988	0.0972	NA	NA	1.10096	2.02808	75	0.11805	6	0	0.729428	3.71103	162	4.29538	139	0.870483	2.69786	-642.348	1018.21	-2450.57	1	422	1	385	0	0.0641978	0	0.00869924	0	0.0163218	0.0651272	0.18314	0.0560075	0	0.0489937	0	0	0.0158287
TCGA-BR-7851	STAD	C1	GI.HM-indel	0.243297	0.37	0	2.1694	0.8804	0.179	0.2415	0.7686	-0.7473	0.2779	NA	NA	14.6149	38.1772	109	0.00812659	0	3	0.821941	4.9529	414	4.88626	190	0.931244	NA	-762.865	1149.7	-699.959	1	NA	0	NA	0	0.0969822	0	0.00364843	0	0.0951973	0.0579036	0.220258	0.059332	0	0.0203128	0	0.0305365	0.0284552
TCGA-BR-8059	STAD	C1	GI.HM-indel	0.334102	0.63	0.35	3.53084	0.1141	0.153	-0.311	-0.3288	-0.932	0.7066	NA	NA	5.67312	18.2734	81	0.273422	3	47	0.645675	3.10184	122	3.04281	34	0.862876	3.9308	-914.105	340.267	-1191.14	1	439	0	439	0.0247987	0	0.0146035	0	0	0.0175433	0.0541351	0.178006	0.152556	0	0.0216556	0.0117898	0.0163494	0
TCGA-BR-8291	STAD	C3	GI.CIN	0.411387	0.65	0.19	15.1163	-0.0556	-0.1125	0.92	1.1962	-0.0764	0.7296	NA	NA	0.184923	0.776678	48	0.180762	8	17	0.86499	4.23658	134	5.01737	191	0.955275	1.99654	374.34	386.188	704.351	1	607	0	607	0.005284	0.0239008	0	0.0420871	0	0.0168835	0.014849	0.360258	0	0.109067	0.0273683	0	0.0429395	0
TCGA-BR-8295	STAD	NA	NA	0.123303	0.35	0.14	9.01413	NA	NA	NA	NA	NA	NA	NA	NA	0.486073	1.21518	176	0.646678	20	20	NA	NA	NA	NA	NA	NA	NA	NA	NA	NA	1	67	1	67	NA	NA	NA	NA	NA	NA	NA	NA	NA	NA	NA	NA	NA	NA
TCGA-BR-8366	STAD	C2	GI.EBV	0.382124	0.67	0.04	11.5803	0.2551	0.183	1.2894	2.3394	1.0389	0.6758	NA	NA	1.15672	4.4138	53	0.126382	6	1	0.700934	4.54957	659	5.97706	496	0.963021	2.03696	583.114	422.853	-1756.13	0	29	0	29	0.0555282	0.0230121	0	0.0199514	0	0.0564286	0.190604	0.189589	0	0.00673603	0.0105388	0	0.0787389	0
TCGA-BR-8370	STAD	NA	NA	0.171879	0.04	0.18	18.1818	NA	NA	NA	NA	NA	NA	NA	NA	1.21329	2.60414	83	0.207034	7	3	NA	NA	NA	NA	NA	NA	NA	NA	NA	NA	0	101	0	101	NA	NA	NA	NA	NA	NA	NA	NA	NA	NA	NA	NA	NA	NA
TCGA-BR-8381	STAD	C2	GI.EBV	0.398233	0.66	0.16	NA	0.77	0.2265	1.0384	2.1008	0.793	0.3238	NA	NA	1.10314	2.84494	85	0.238499	8	8	0.816174	4.79267	355	5.28988	338	0.908439	2.5731	-531.337	942.351	-2339.36	0	224	0	224	0.0325727	0.0213607	0	0	0	0.0752617	0.0524805	0.187751	0.015662	0	0.00804653	0	0.0211926	0
TCGA-BR-8382	STAD	C2	GI.HM-indel	0.521058	0.62	0.02	17.0567	0.5392	0.133	0.2668	0.6406	1.3005	0.3656	NA	NA	7.7232	22.9083	49	0.082982	2	0	0.880693	4.22362	121	2.68064	43	0.712709	3.39353	-471.938	676.091	-2688.68	1	762	0	762	0.0629126	0.00172949	0	0.00223155	0	0.0863754	0.126732	0.252003	0.0323018	0	0.00182648	0.0225197	0.114766	0
TCGA-BR-8485	STAD	C1	GI.CIN	0.236999	0.62	0.47	19.0053	0.8282	0.08	0.2885	1.1051	-0.1804	0.4166	NA	NA	2.54521	7.63564	340	0.715664	19	48	0.831926	4.60008	252	4.27502	152	0.850939	4.95067	-994.262	997.247	-1667.76	0	280	0	280	0	0.0342265	0.00654258	0.00825383	0	0.0286961	0.0440568	0.121859	0.000111212	0.037817	0.0366324	0	0.0222427	0.0151139
TCGA-BR-A44U	STAD	C2	GI.CIN	0.200409	0.38	0.2	11.9981	0.5308	0.206	-0.6707	-1.0726	0.8936	0.0982	NA	NA	0.889817	2.01692	197	0.322533	9	18	NA	NA	NA	1.95088	9	0.887884	1.28851	299.491	782.08	-4546.73	1	422	0	422	0.0364392	0	0	0.031816	0	0.0858034	0.0924258	0.223359	0	0.0771523	0.00643164	0	0.20367	0
TCGA-BR-A4CQ	STAD	NA	NA	0.0630362	0.32	0.44	10.1299	NA	NA	NA	NA	NA	NA	NA	NA	1.44823	4.20269	294	0.883578	15	67	NA	NA	NA	NA	NA	NA	NA	NA	NA	NA	0	1064	1	962	NA	NA	NA	NA	NA	NA	NA	NA	NA	NA	NA	NA	NA	NA
TCGA-BR-A4IU	STAD	C3	GI.GS	0.345503	0.81	0.35	14.793	-0.1056	-0.092	0.6615	1.7119	0.3966	0.3549	NA	NA	0.139857	0.734251	59	0.0751887	3	15	0.823206	3.74007	94	4.93838	225	0.911795	1.67447	-418.996	261.352	-1362.8	0	838	0	838	0.159379	0.16553	0.0112119	0.0154722	0	0	0.00284851	0.105194	0	0.148107	0.0153982	0	0.0265881	0
TCGA-BS-A0TE	UCEC	C2	UCEC.MSI	0.231999	0.24	0.43	6.12952	0.9992	0.398	-0.5509	0.0059	0.2777	-0.1802	163	846	3.18611	8.12314	248	0.947974	13	13	NA	NA	NA	NA	NA	NA	2.94687	-890.919	945.376	-2259.91	1	146	1	58	0	0.0475447	0.11784	0	0	0.0012038	0.0270331	0.129279	0	0.0272262	0.0121923	0	0.0583778	0
TCGA-BT-A20O	BLCA	C2	BLCA.4	0.661804	0.84	0.25	24.0971	0.8088	0.2475	1.7066	2.5309	1.2793	0.1693	95	48	1.21145	4.60352	69	0.0235944	0	4	0.868756	4.35879	151	3.79375	66	0.905504	4.74248	1055.45	680.173	-1606.84	1	370	1	315	0.00800016	0.0407096	0.00354963	0.00689257	0	0	0.104095	0.261821	0.00449529	0.0171675	0.0143362	0	0.00273521	0
TCGA-BT-A20Q	BLCA	C1	BLCA.2	0.219123	0.32	0	5.16037	-0.4592	-0.032	0.1466	0.7527	0.5972	0.5919	35	87	0.79833	2.70204	185	0.154825	5	11	0.804756	3.50609	78	3.25094	28	0.975613	1.57713	-1416.64	448.128	-2342.72	1	593	1	593	0	0.0458643	0.00598182	0.0370861	0	0.0108756	0.0771849	0.233844	0.00657016	0.00217053	0.0228126	0	0.00531166	0.0059733
TCGA-BT-A42C	BLCA	C1	BLCA.1	0.151294	0.34	0.51	4.38251	0.5878	0.273	-1.1777	-0.9101	-0.0847	-0.2353	161	77	2.816	8.98304	164	0.730867	16	53	NA	NA	NA	1.09861	3	1	5.0923	-801.391	177.312	900.831	0	873	0	873	0.15612	0	0.194108	0	0	0	0	0.0533858	0.0760725	0	0.0540007	0.0312198	0	0.0219377
TCGA-C5-A1M6	CESC	C1	NA	0.136271	0.27	0.09	0.111145	1.0887	0.3905	-1.4176	-1.3795	-0.6068	-0.0032	45	37	1.47957	3.52138	157	0.942513	20	19	NA	0	1	NA	0	NA	2.19784	-1118.47	685.038	-1914.73	1	955	1	316	0	0.186333	0.142241	0	0	0.337824	0	0.0123249	0	0.00517583	0.0119698	0	0.0355386	0
TCGA-C5-A1M7	CESC	C2	NA	0.567608	0.61	0.09	15.9992	0.8728	0.4215	-0.0654	0.9628	0.9471	-0.1369	47	6	1.1805	2.83321	110	0.339992	11	9	0.896887	3.93018	80	2.71847	16	0.980482	2.94065	118.938	709.248	-555.238	0	1409	0	1409	0.0886367	0.0264572	0.0987377	0	0	0.0143579	0.130511	0.10769	0.0665512	0	0.0246193	0.0440193	0.00215239	0.0257719
TCGA-C5-A1M9	CESC	C2	NA	0.113641	0.19	0.16	0.176609	1.2994	0.5085	-0.5741	-0.9456	0.2722	-0.0623	26	1	0.351708	1.14305	121	0.739803	11	14	NA	NA	NA	2.37847	13	0.927299	1.40041	-134.778	2075.84	-391.093	1	1065	1	555	0	0.000246145	0	0	0	0.0997829	0.0827912	0.174026	0.0420564	0	0.028165	0	0.125734	0
TCGA-C5-A1MN	CESC	C2	NA	0.204331	0.36	0.23	4.70057	0.8591	0.4045	-0.8102	-1.1016	1.5346	0.2587	50	1	1.40172	3.83951	164	0.750166	16	31	NA	NA	NA	1.56071	5	0.969724	1.47156	399.371	1021.93	-1012.5	1	1245	0	1245	0.023132	0	0.110861	0	0	0.503924	0.0480468	0.0805666	0.0942279	0	0.00342235	0	0.0344253	0.00783707
TCGA-C5-A2LS	CESC	C1	NA	0.186498	0.29	0	21.0799	1.0935	0.177	-1.2337	-0.6318	-0.371	-0.5744	26	7	0.523117	0.978001	46	0.0953679	4	7	NA	NA	NA	1.09861	3	1	3.05962	-561.538	804.884	-1568.47	0	1345	0	1345	0.0367798	0	0.110182	0.0705312	0	0	0.00367886	0.121905	0	0.0210993	0.0225291	0	0.120417	0
TCGA-C5-A7CO	CESC	C2	NA	0.139087	0.31	0.35	0.15271	1.002	0.344	-0.3198	0.2038	0.5217	-0.464	53	72	NA	NA	496	0.537129	18	14	NA	NA	NA	1.6661	8	0.801226	2.26926	-712.628	395.545	-3122.64	0	4482	0	4482	0.0398236	0	0.0755859	0.0418747	0	0	0.0703411	0.132726	0	0.0151945	0.0338017	0	0.0559197	0
TCGA-C5-A7X3	CESC	C2	NA	0.518385	0.78	0.16	NA	0.5809	0.391	0.2477	1.4059	1.0259	0.3578	36	5	NA	NA	81	0.276544	16	14	0.84655	4.51441	207	3.00477	21	0.986942	4.78376	-884.787	440.632	-415.108	1	284	0	284	0.0319918	0.00440347	0.00695633	0	0	0.00725489	0.0315099	0.227372	0	0.0765516	0.0106126	0.00618717	0.124291	0
TCGA-C5-A7X5	CESC	C2	NA	0.0488353	0.16	0.19	NA	1.0087	0.5475	-1.0015	-1.9709	1.9968	0.1705	88	0	1.82674	4.04492	439	0.67316	15	34	NA	NA	NA	0.693147	2	1	2.10639	-414.566	817.46	3183.84	1	414	1	414	0	0.0451779	0.177074	0	0.000136491	0.109232	0	0.340886	0.116862	0	0.0250721	0	0.0237855	0.00352514
TCGA-C8-A137	BRCA	C1	BRCA.Her2	0.0670468	0.25	0.02	0.428052	0.6713	0.188	-1.064	-1.5949	-0.6581	0.2803	2	0	0.272888	1.09155	334	0.270192	4	34	NA	NA	NA	0	1	NA	0.890079	-1055.08	1411.27	-246.777	0	379	1	136	0	0.0327753	0	0	0	0.228171	0.0787595	0.371307	0	0.0961047	0	0	0	0
TCGA-C8-A1HG	BRCA	C2	BRCA.LumB	0.336323	0.51	0.37	1.78227	0.8388	0.2525	0.5073	1.3293	1.0854	-0.1255	25	6	0.552384	0.946943	332	0.629914	15	39	0.880909	4.3013	132	3.56299	41	0.959451	4.72152	229.475	2333.83	-2537.3	0	345	0	345	0	0.00791544	0	0.00945049	0	0.000761199	0.072211	0.279295	0	0.0208573	0	0.00951103	0.0514649	0
TCGA-C8-A1HN	BRCA	C4	BRCA.LumB	0.122818	0.28	0.15	0.506641	0.7713	0.245	-0.1557	-1.0963	-0.2048	-0.0211	25	7	0.486494	1.13515	699	0.501296	16	37	NA	NA	NA	2.02533	8	0.973976	3.24658	-220.113	1293.77	-1091.61	0	394	0	394	0	0.0200202	0	0	0	0.221665	0.0452989	0.534384	0.00578847	0.0101383	0	0.00682618	0.00264545	0
TCGA-C8-A8HR	BRCA	C2	BRCA.Normal	0.344103	0.74	0.21	0.542588	0.1539	-0.0465	0.5799	1.1687	1.3038	0.6262	16	NA	0.153462	0.811154	75	0.261672	8	35	0.897786	1.44493	5	3.19351	26	0.980177	1.41958	167.501	537.856	-963.165	0	408	0	408	0.00201074	0.0482962	0	0.0144358	0	0	0.136185	0.252379	0.00501233	0.00722512	0.00260273	0.00258866	0.0621595	0
TCGA-CA-5256	COAD	C1	GI.CIN	0.120839	0.34	0.16	11.0203	0.7662	0.4525	-0.5942	0.1866	-0.9041	-0.3918	32	74	NA	NA	97	0.844438	19	6	NA	NA	NA	NA	NA	NA	1.08783	-1984.15	175.856	-1532.1	0	379	0	379	0.0086272	0.0118463	0	0.0934713	0	0.0487613	0.0693917	0.217375	0.0620443	0	0.0226259	0	0.0469502	0
TCGA-CC-5261	LIHC	C3	LIHC.iCluster:1	0.28304	0.51	0.18	NA	-0.0582	-0.242	0.2377	1.3255	-0.3599	-0.0193	NA	NA	0	0	122	0.456124	14	28	NA	NA	NA	3.16567	25	0.983471	0.553796	-1042.25	240.135	4214.05	1	97	0	97	0	0.181643	0	0.0728502	0	0.0346559	0.0340305	0.156694	0	0.0266342	0.00877704	0	0.0390353	0
TCGA-CC-A7IH	LIHC	C3	LIHC.iCluster:3	0.0513923	0.12	0.07	NA	-0.762	-0.236	-1.2422	-1.2807	-0.7535	-0.9711	315	58	5.75148	16.2221	152	0.839505	7	11	NA	NA	NA	NA	0	NA	1.42757	-800.523	-2.44438	4203.56	0	365	0	365	0	0.0170068	0	0	0	0	0.0340317	0.267423	0	0.270919	0.0312805	0	0.0919316	0.0365217
TCGA-CC-A7IK	LIHC	C4	LIHC.iCluster:3	0.0650315	0.28	0.11	NA	0.0517	0.0315	-1.1899	-1.8994	-0.1487	-1.0782	137	17	2.06947	7.10261	151	0.775304	22	14	NA	NA	NA	0	1	NA	4.53817	-1581.31	-490.336	3558.88	1	262	1	150	0	0	0	0.00803829	0	0	0.108454	0.331073	0.0228572	0.0552547	0.119118	0	0.107104	0.0292774
TCGA-CD-5798	STAD	C1	GI.GS	0.214685	0.81	0.12	7.39749	-0.4826	0.0385	0.448	0.4746	0.5479	0.758	NA	NA	0.686125	2.20132	81	0.0143176	1	4	0.91364	2.41115	14	3.41254	34	0.967722	2.02438	569.085	-465.19	-2561.06	0	408	0	408	0.0243983	0.000246628	0.00713559	0.0201688	0	0	0.0102097	0.401379	0.0805298	0	0.0383628	0.00498034	0.0878911	0
TCGA-CD-5800	STAD	C2	GI.CIN	0.303505	0.53	0.44	5.67934	1.1562	0.347	-0.2058	0.6496	0.9415	0.0465	NA	NA	1.22796	4.15169	336	0.522428	14	45	0.852142	3.22467	44	3.77439	49	0.969826	6.44148	-700.674	555.751	-1092.75	0	400	0	400	0	0.190382	0	0	0	0.271276	0.0371531	0.0900006	0.0689571	0	0.0239444	0	0	0.0380794
TCGA-CD-8532	STAD	C2	GI.CIN	0.3122	0.5	0.13	NA	0.2744	0.054	0.7538	1.9436	0.7464	0.093	NA	NA	0.514035	0.846646	153	0.351163	10	11	0.835783	5.137	467	4.79341	402	0.799374	2.0055	251.05	877.477	786.381	1	354	1	282	0	0.0567833	0.0132768	0.00776569	0	0.0493521	0.0420744	0.129231	0.0546996	0	0.0250946	0	0.0381935	0
TCGA-CE-A481	THCA	C3	THCA.5	0.203623	NA	NA	NA	-1.2899	-0.3025	0.2048	1.0019	-0.0375	0.0605	1	NA	0.0314654	0.314654	55	3.30983e-05	NA	NA	0.93036	3.25301	33	3.07522	22	0.994881	1.56448	237.515	-315.93	1496.37	0	346	0	346	0	0.151885	0	0.0199282	0	0	0.0941449	0.16344	0	0.00902689	0.00784358	0	0.01402	0
TCGA-CF-A3MG	BLCA	C1	BLCA.1	0.0262232	0.2	0.38	1.19436	0.5379	0.102	-2.1063	-2.7932	-1.8235	-0.6947	68	31	1.45514	3.65334	114	0.738382	18	16	NA	NA	NA	NA	0	NA	1.68049	-1513.44	59.4686	2290.4	0	369	0	369	0.0678423	0	0.113825	0.0246207	0	0	0	0.131205	0.0487371	0	0.0174365	0	0	0.100458
TCGA-CF-A9FF	BLCA	C2	NA	0.191212	0.27	0.12	5.42514	0.2229	0.012	-0.6079	0.851	0.406	-0.0743	56	87	1.15982	3.75415	104	0.229233	5	9	NA	NA	NA	2.25386	10	0.978838	2.06439	-1405.17	-318.513	239.755	0	361	0	361	0	0.33519	0.026692	0	0	0.00624315	0.0166508	0.0719425	0	0.070984	0.00871427	0	0.0735754	0
TCGA-CG-4300	STAD	NA	NA	0.187104	NA	NA	8.94495	NA	NA	NA	NA	NA	NA	NA	NA	1.01376	2.87232	225	0.603494	NA	NA	NA	NA	NA	NA	NA	NA	NA	NA	NA	NA	1	609	0	609	NA	NA	NA	NA	NA	NA	NA	NA	NA	NA	NA	NA	NA	NA
TCGA-CG-4305	STAD	C2	GI.HM-indel	0.302141	0.61	0	9.45851	0.6168	0.165	0.8824	1.3376	-0.1459	0.3689	NA	NA	9.95188	30.0564	101	0.197943	7	1	0.922208	3.30475	36	2.96787	22	0.960151	0.992448	-399.178	703.947	-2030.76	0	485	1	457	0	0.064576	0	0.00829364	0	0.0201061	0.111545	0.271968	0.0192223	0	0.0309468	0	0	0.034764
TCGA-CG-4449	STAD	C1	GI.CIN	0.193109	0.39	0.06	3.60075	0.9119	0.143	0.5703	0.0197	0.4311	0.454	NA	NA	0.770988	2.31296	661	0.578609	9	38	0.863905	2.39525	16	NA	NA	NA	1.1599	-447.719	917.029	619.47	0	580	1	336	0	0.00917239	0.00516466	0.00927839	0	0.141481	0.0426348	0.343399	0.131399	0	0.00858116	0.0236873	0	0.0287093
TCGA-CG-4476	STAD	C2	GI.CIN	0.28026	0.72	0.25	7.34116	0.2374	0.031	0.8505	1.303	0.0439	0.2885	NA	NA	0.715105	3.17507	195	0.577159	15	24	0.901499	4.00505	85	3.74977	49	0.9635	NA	114.602	685.513	613.081	0	0	0	0	0	0.118588	1.85543e-05	0.0586852	0.0113309	0.0308307	0.013521	0.229823	0.01267	0.169723	0.00125234	0.0151979	0	0.0174453
TCGA-CG-5720	STAD	C1	GI.CIN	0.265837	0.37	0.1	NA	0.4981	0.211	0.5672	1.1759	-0.0714	0.2953	NA	NA	0.832099	1.75028	68	0.0802613	0	13	0.705954	4.22439	397	5.22833	260	0.940232	1.26878	333.246	354.649	1518.03	1	30	0	30	0.00627174	0.0329307	0.0170373	0	0	0.0624111	0.0325477	0.125196	0.18132	0	0.0888981	0.0458556	0	0.0252927
TCGA-CG-5727	STAD	NA	NA	0.309818	0.51	0.18	NA	NA	NA	NA	NA	NA	NA	NA	NA	1.4526	3.67422	238	0.751974	26	25	NA	NA	NA	NA	NA	NA	NA	NA	NA	NA	0	2405	0	2405	NA	NA	NA	NA	NA	NA	NA	NA	NA	NA	NA	NA	NA	NA
TCGA-CH-5737	PRAD	C3	PRAD.6-FOXA1	0.0550742	0.26	0.03	0.782143	-1.4445	-0.1555	-1.1174	-1.1312	-1.2569	-0.5263	29	44	0.4456	1.0583	272	0.0573991	0	12	NA	NA	NA	1.32966	4	0.959148	2.35455	-283.067	-1266.63	3088.07	0	91	0	91	0	0.0582532	0.00567782	0	0	0.0273902	0.0551956	0.246272	0.0254027	0.0249146	0.0375725	0	0.0511289	0
TCGA-CH-5766	PRAD	C3	PRAD.1-ERG	0.180924	0.45	0.11	0.312417	-1.2326	-0.163	-0.5066	0.3329	-0.2512	-0.4556	15	0	0.302794	0.688168	125	0.1778	2	19	NA	0	1	3.12394	25	0.970506	3.39852	168.293	-928.802	2934.9	0	31	0	31	0.0305246	0.0425318	0	0.0142528	0.0275167	0.0243847	0.0807845	0.124963	0.00640322	0.0117954	0.0545813	0	0.0622878	0
TCGA-CI-6619	READ	C1	GI.CIN	0.261351	0.69	0.1	NA	0.7302	0.3405	-0.096	0.4591	-0.7917	0.1287	29	0	0.433599	1.7615	61	0.509578	21	9	0.624791	1.69197	15	2.91249	19	0.989151	3.50525	-1576.43	483.377	-865.623	0	184	0	184	0	0.0399651	0.0307588	0	0	0.0742231	0.0912362	0.222774	0	0.123105	0.00984756	0.0401574	0.021856	0.00424216
TCGA-CI-6623	READ	C1	GI.CIN	0.259745	0.46	0.13	NA	0.9192	0.383	-0.5977	-0.5529	-1.3752	0.0094	28	55	0.634936	1.69316	88	0.706954	22	13	0.1956	0.214889	3	2.61563	14	0.991123	1.42649	-2070.76	674.519	-1058.61	0	1443	0	1443	0	0.0264423	0.00382511	0	0	0.154361	0.0490396	0.186549	0.0140927	0	0.0396546	0.193228	0.0250237	0
TCGA-CJ-4638	KIRC	C3	KIRC.2	0.173302	0.32	0.23	NA	-0.7376	-0.144	-0.1456	0.2691	0.3837	-0.2629	29	158	0.588995	1.71089	73	0.239714	2	6	NA	NA	NA	2.94901	21	0.968629	2.4661	-156.919	-813.384	3174.63	1	431	1	70	0.014898	0	0.00677255	0	0	0.0193152	0.0230791	0.103987	0	0.065534	0.0732116	0.000734074	0.0652604	0
TCGA-CJ-4878	KIRC	C3	KIRC.2	0.0828503	NA	NA	NA	-1.1293	-0.1955	0.019	-0.6419	0.1866	-0.0787	NA	NA	NA	NA	79	0.108272	3	14	NA	NA	NA	1.55958	5	0.969022	1.26259	-244.062	-708.351	1691.19	0	2186	0	2186	0.013429	0	0.0109714	0	0	0	0.0472265	0.238504	0	0.160976	0.125366	0.0221213	0	0.0553606
TCGA-CJ-4891	KIRC	C6	KIRC.4	0.716813	NA	NA	NA	-1.467	-0.0565	1.0536	0.6984	0.8941	0.4779	NA	NA	NA	NA	62	0.0840943	3	2	0.774515	1.07371	4	3.04728	23	0.971865	2.06584	530.15	-1275.4	885.35	1	819	0	819	0	0.0220438	0.0326359	0	0	0.00941075	0.0334015	0.366804	0.0121343	0	0.267845	0.00523325	0	0.0344938
TCGA-CJ-4892	KIRC	C3	KIRC.4	0.241553	NA	NA	NA	-1.2435	-0.294	0.6036	1.1645	0.5164	0.0228	NA	NA	NA	NA	65	0.117463	3	5	NA	NA	NA	3.64979	71	0.85622	1.38781	309.294	-1107.89	2430.12	0	1521	0	1521	0	0	0	0	0	0	0.020825	0.0949096	0	0.00753102	0.0370808	0	0.125539	0
TCGA-CJ-4893	KIRC	C3	KIRC.1	0.249454	NA	NA	NA	-1.7312	-0.246	0.8889	1.0229	0.3474	-0.01	NA	NA	NA	NA	67	0.243863	6	6	0.97726	1.35477	4	3.78162	71	0.887145	1.51271	833.98	-1222.84	2016.69	0	750	0	750	0	0.00681229	0	0.012058	0	0	0.079459	0.204977	0	0.0391682	0.0469903	0.00304462	0.0441864	0
TCGA-CJ-4897	KIRC	C3	KIRC.1	0.129403	NA	NA	NA	-1.3022	-0.27	0.3954	0.5396	0.232	0.0493	NA	NA	NA	NA	59	0.643821	29	5	0.808757	2.57027	24	3.75246	45	0.985762	1.0868	299.384	-1025.61	2848.7	0	3341	1	1423	0	0.0464567	0	0.00230716	0	0	0.105589	0.238192	0	0.0641334	0.0527397	0	0.0436949	2.69437e-05
TCGA-CJ-4920	KIRC	C3	KIRC.3	0.215226	0.4	0.21	NA	-0.7934	-0.1765	0.5943	0.2112	0.0396	0.4639	40	155	0.750234	3.44552	51	0.0714771	0	2	0.845776	0.92918	3	3.12242	24	0.982496	2.30205	255.854	-988.362	2900.64	1	139	0	139	0.00883497	0.0218625	0	0	0	0.00848417	0.0425509	0.381654	0.0334343	0	0.108203	0	0.0195701	0
TCGA-CJ-5678	KIRC	C2	KIRC.4	0.348194	0.42	0	NA	-0.9097	-0.033	1.2331	2.1027	0.6558	-0.3017	21	194	0.314171	1.171	152	0.175769	3	7	0.921003	1.27678	4	4.48302	105	0.963269	1.89222	1118.83	-1150.35	1618.49	1	574	1	399	0.000854705	0.0105888	0	0.0183505	0	0	0.0965341	0.121155	0	0.0409663	0.0211428	0.00573395	0.0872153	0
TCGA-CJ-5683	KIRC	C3	KIRC.4	0.121932	0.33	0.02	NA	-0.6335	-0.1555	0.3844	0.1081	0.0885	0.2028	33	194	0.615572	1.45499	69	0.173542	6	4	NA	NA	NA	2.02452	13	0.789304	3.19127	414.128	-933.07	2362.6	0	1889	0	1889	0.00775695	0	0.000521779	0.00900872	0.00232047	0	0.0423455	0.419906	0	0.0568684	0.0762219	0	0.0426471	0
TCGA-CJ-6033	KIRC	C6	KIRC.3	0.32899	0.41	0.22	NA	-0.6412	0	0.5291	0.1615	0.1145	0.4288	40	0	0.61543	1.84629	99	0.255368	4	6	0.963476	1.33566	4	3.11548	24	0.980309	2.0436	450.393	-405.675	1174.7	1	224	1	144	0	0.0220482	0	0	0	0.065244	0.0555239	0.360868	0	0.0120781	0.130467	0	0.0184844	0
TCGA-CK-5912	COAD	C1	GI.CIN	0.0599858	0.19	0.2	3.94336	0.6476	0.1495	-0.865	-1.0279	-0.987	-0.1705	25	38	0.432087	1.42334	97	0.710806	18	11	0.74062	2.05344	16	1.79176	6	1	0.934713	-2097.18	155.637	1574.68	1	1493	0	1493	0	0.107622	0	0.00525372	0	0.295017	0.0260277	0.130416	0.0609165	0	0.00212159	0	0	0.0381565
TCGA-CK-6748	COAD	C1	GI.CIN	0.0748309	0.28	0.1	7.69225	-0.153	0.0095	0.0034	-0.8287	-0.7971	0.7083	24	1	0.644176	1.28835	105	0.457754	12	14	0.99654	1.09481	3	1.90615	7	0.97957	0.840289	-763.877	-620.382	-1131.27	0	61	0	61	0.00195371	0.00138791	0	0	0	0.551643	0	0.195287	0.0916122	0	0	0	0	0.0607147
TCGA-CM-5341	COAD	C2	GI.CIN	0.203981	0.49	0.31	1.86957	0.4984	0.486	0.53	0.2323	0.5955	-0.1684	60	8	0.984283	3.64451	166	0.54392	16	17	NA	NA	NA	NA	NA	NA	0.826177	-328.665	186.034	226.787	0	884	0	884	0	0.0150354	0.0291098	0.0485094	0	0.0758743	0.0419746	0.401392	0.179038	0	0.00927036	0.0161427	0.0123299	0
TCGA-CM-5860	COAD	C1	GI.CIN	0.156793	0.44	0.05	9.94627	0.7088	0.361	0.0221	-0.1515	0.243	0.4227	51	1	1.08575	2.49976	98	0.947702	23	12	0.933963	1.67344	6	1.38629	4	1	0.688775	-502.392	238.368	-2998.42	0	974	0	974	0.00722556	0.0183516	0	0.014373	0	0.166596	0.0474136	0.258863	0.148139	0	0.0200682	0	0	0.00827265
TCGA-CM-5864	COAD	C1	GI.CIN	0.11113	0.19	0.71	7.91403	0.6852	0.271	-0.7075	-0.1328	-0.8434	-0.3176	83	124	1.71375	4.44017	124	0.653255	22	11	0.836914	0.919444	3	1.03972	3	0.946395	1.23027	-1463.53	340.502	519.359	0	457	0	457	0	0.0524266	0.0038207	0.00943825	0	0.0285736	0.0415684	0.18592	0.128554	0	0.00996718	0	0	0.0350578
TCGA-CM-6679	COAD	C1	GI.CIN	0.259034	0.61	0.1	9.80008	0.3238	0.0965	-0.1173	0.3906	-0.213	0.524	30	1	0.668718	1.67179	79	0.5424	21	15	0.933308	4.01702	74	2.36938	11	0.988109	0.989187	-1282.36	-413.756	-144.365	0	306	0	306	0.0430078	0.017219	0	0	0	0.197689	0.0476171	0.214753	0.0807758	0	0.0330778	0	0	0.0705813
TCGA-CN-4742	HNSC	C2	HNSC.Basal	0.347959	0.7	0.09	NA	0.4291	0.171	0.0643	0.3249	1.463	0.9474	17	3	0.425925	1.78889	144	0.552626	11	27	0.869156	4.12409	115	2.94444	19	1	5.61392	342.332	251.562	742.56	1	397	1	397	0	0.181706	0.00591335	0	0	0.326317	0.0143698	0.103654	0.0507754	0	0.014404	0	0	0.0643513
TCGA-CN-5370	HNSC	C2	HNSC.Mesenchymal	0.361161	0.56	0.26	NA	0.6563	0.23	1.0191	0.7172	2.2908	0.9253	38	43	0.690475	2.58928	104	0.186684	3	18	0.959246	2.71775	17	3.77109	48	0.974139	3.88815	509.144	297.28	-1012.47	1	259	1	123	0	0.0480328	0.0170741	0.0309741	0	0.0562929	0.102126	0.36799	0.0137971	0	0.0290569	0.021622	0	0.0257561
TCGA-CN-6019	HNSC	C6	HNSC.Mesenchymal	0.305413	0.64	0.2	NA	-0.6997	-0.1695	1.0627	1.0336	-0.1719	1.195	55	5	0.814587	3.49971	50	0.28627	10	14	0.956404	2.86513	20	3.30878	28	0.99297	3.15832	259.607	-669.171	-551.865	0	1038	0	1038	0	0.0468951	0	0.000888565	0	0.364219	0.0275103	0.346642	0	0.0159938	0	0.00340531	0.0070855	0
TCGA-CN-A49A	HNSC	C2	NA	0.226643	0.45	0.19	NA	0.7631	0.1385	-0.9996	-1.2727	-0.0056	0.7094	66	4	1.06707	2.95732	370	0.567369	12	47	NA	NA	NA	0	1	NA	6.53288	-637.997	1457.78	-2210.5	1	526	1	344	0	0.12051	0	0.00413024	0.00599679	0.322094	0	0.0665285	0.151173	0	0.0438021	0	0.00382354	0
TCGA-CN-A6UY	HNSC	C2	NA	0.110324	0.15	0.05	NA	0.9005	0.365	0.2513	1.6703	0.7686	-0.3264	18	0	0.429296	0.887211	106	0.184955	7	11	0.944453	3.33048	34	3.64782	41	0.982294	2.2507	36.5549	524.922	-3195.69	0	713	0	713	0	0.00694577	0.0131317	0.0124397	0	0.0508263	0.0141079	0.0681772	0.0446546	0	0.0189192	0.00691796	0.0737911	0
TCGA-CQ-5331	HNSC	C2	HNSC.Basal	0.552808	0.73	0	NA	0.5682	0.164	0.702	1.2922	2.7118	0.2895	53	NA	1.00986	3.52009	58	0.0689671	1	15	0.730269	3.1129	71	3.56575	50	0.911484	2.13464	65.7452	539.823	553.282	0	1399	0	1399	0	0.062595	0.00481699	0.00842403	0	0	0.233038	0.245864	0.00282935	0	0.00900195	0.00912375	0	0.0476833
TCGA-CQ-5333	HNSC	C2	NA	0.471573	0.71	0.06	NA	0.4372	0.2	1.114	1.2893	1.317	0.1925	78	0	1.79059	5.01954	73	0.0464457	2	13	0.990822	0.686786	2	3.40929	34	0.966801	3.75549	-667.397	264.606	-977.618	1	341	1	176	0	0.0208628	0	0.052655	0	0.00886245	0.153447	0.312203	0.0111819	0	0.0103482	0	0.0366992	0
TCGA-CQ-6223	HNSC	C2	HNSC.Basal	0.253617	0.32	0.22	NA	0.3849	0.072	-0.152	0.2019	1.5941	0.1739	48	4	0.803853	2.2627	113	0.297336	6	9	0.959396	3.12581	26	2.04319	8	0.982568	5.55217	-147.041	90.5701	-725.798	0	1428	0	1428	0	0.170262	0.0937214	0	0	0.112707	0.05856	0.148504	0.00723647	0.00688654	0.0414768	4.6794e-05	0.00482948	0.0625117
TCGA-CQ-6227	HNSC	C2	HNSC.Mesenchymal	0.365807	0.67	0.19	NA	0.3497	0.186	-0.1576	0.2366	0.6582	0.8889	19	0	0.386781	1.13059	137	0.275884	7	17	0.806796	0.559228	2	2.5993	14	0.984936	2.4218	702.083	576.909	-1669.02	1	129	1	129	0.0202263	0.0174048	0	0.0198814	0	0.244611	0.11961	0.306241	0.0025883	0.0335157	0.0171962	0	0.0142814	0
TCGA-CQ-6228	HNSC	C2	HNSC.Classical	0.0735806	0.15	0.16	NA	0.5296	0.2125	-0.3498	-0.1851	0.5828	0.3404	56	3	0.508415	2.87105	187	0.466418	8	37	0.927822	3.46789	42	1.60944	5	1	2.48431	-1279.89	-160.473	-3010.61	1	456	1	273	0.0973879	0.0232575	0.0293346	0	0	0.356253	0.0138126	0.239496	0.0340552	0	0	0	0	0.0455785
TCGA-CQ-6229	HNSC	C2	HNSC.Basal	0.443555	0.77	0.33	NA	0.4567	0.1565	-0.1603	0.1982	2.0912	0.4734	12	5	0.29609	0.681006	55	0.347059	13	12	0.945311	1.03853	3	2.75192	17	0.971306	1.43946	-157.83	616.957	-1226.81	0	1179	0	1179	0	0.0113425	0.0315563	0.0494174	0	0.0149732	0.223218	0.187986	0	0.0528961	0.00906219	0	0	0.0151882
TCGA-CQ-7067	HNSC	C2	NA	0.245816	NA	NA	NA	0.4016	0.0675	-0.0351	-0.3416	1.9015	0.624	NA	NA	NA	NA	170	0.694853	19	30	NA	NA	NA	NA	NA	NA	2.77158	-624.691	-33.6692	2107.09	0	509	0	509	0.0273748	0	0.0264022	0.247885	0	0.0834827	0.174408	0.224068	0.000981431	0	0.00576244	0	0.0531544	0
TCGA-CQ-A4CD	HNSC	C2	NA	0.358251	0.48	0.01	NA	0.8183	0.3365	0.1167	-0.6667	2.154	0.2997	NA	NA	0.87387	4.24881	133	0.261411	8	33	NA	NA	NA	1.74787	6	0.975504	3.65155	-548.44	634.554	-1134.65	0	1022	0	1022	0	0	0.0364078	0	0	0.277995	0.246995	0.166573	0.063075	0	0	0.0078233	0	0.0256371
TCGA-CQ-A4CI	HNSC	C1	NA	0.0562347	0.2	0.07	NA	1.2719	0.381	-0.9746	-1.4273	-1.0542	0.4009	34	7	0.776954	2.58985	216	0.93188	9	60	NA	0	1	0	1	NA	1.953	-1326.58	1207.09	-1845.61	0	950	1	517	0	0.0175253	0.0196682	0	0	0.233841	0.00201492	0.303979	0.0866322	0	0	0.000200364	0	0.123054
TCGA-CR-5248	HNSC	C2	HNSC.Atypical	0.460199	0.53	0.01	NA	1.2495	0.215	1.0334	2.6306	0.1697	-0.3008	181	355	2.51832	8.31631	102	0.262383	4	20	0.878526	4.90525	266	4.25275	75	0.985005	1.92345	85.0326	564.063	-846.674	0	1663	1	936	0.0161965	0.0362016	0	0.0224237	0	0.0872042	0.0698711	0.139981	0.00795405	0.00457367	0.0167975	0	0.02908	0.0727117
TCGA-CR-6474	HNSC	C1	HNSC.Mesenchymal	0.401126	0.8	0.26	NA	0.3581	0.179	0.3823	0.4262	0.3506	1.2829	53	17	0.764937	2.44191	128	0.43612	17	28	0.812848	3.03816	42	3.15804	25	0.9811	2.77634	389.631	62.0314	97.2079	1	564	1	220	0	0	0.0353151	0.0112509	0	0.0755971	0.0951452	0.239807	0.0855405	0	0.0248384	0.0649899	0	0.0338709
TCGA-CR-6482	HNSC	C2	HNSC.Atypical	0.444463	NA	NA	NA	0.7709	0.1105	1.0205	2.3423	0.7434	0.3742	13	NA	0.388479	0.986139	84	0.217574	7	10	0.885232	3.42691	48	4.03412	68	0.956063	1.77411	228.557	1175.66	-1054	0	345	0	345	0	0.155487	0.0115005	0.0374234	0	0.00187367	0.0807818	0.172292	0	0.0269591	0.00961731	0	0.014131	0
TCGA-CR-6487	HNSC	C2	HNSC.Atypical	0.46002	0.61	0.08	NA	1.0227	0.185	1.1738	2.6684	1.4262	-0.028	56	0	0.857923	3.31336	72	0.353833	11	19	0.859192	4.49452	187	4.82758	149	0.964754	1.8066	-60.9404	1065.68	-1603.98	0	234	0	234	0.0192672	0.0295206	0.00272117	0.0174057	0	0	0.10974	0.147126	0.00196009	0.000421527	0.0166352	0	0.0141957	0.0282673
TCGA-CR-6492	HNSC	C2	HNSC.Atypical	0.399604	NA	NA	NA	0.5008	0.1725	0.0598	0.7929	1.9478	0.4312	23	NA	0.522502	1.41383	62	0.0813855	NA	NA	0.945252	4.24289	89	2.68954	16	0.970045	2.42559	-219.938	42.0081	749.215	0	479	0	479	0	0.0956295	0.0198085	0.018515	0	0.0203195	0.154591	0.139289	0.0478082	0	0.0312528	0.0219831	0	0.092118
TCGA-CR-7372	HNSC	C2	HNSC.Basal	0.281034	0.59	0.53	NA	0.4926	0.0805	-0.2886	-0.0164	0.7936	0.7902	15	39	0.349839	1.16613	94	0.582251	19	12	0.906934	3.08466	30	2.63906	14	1	4.47663	-154.491	156.636	354.535	0	759	0	759	0	0.0307305	0.0457803	0.0229044	0	0.0486571	0.0280301	0.277588	0.0344561	0.0763621	0.0197559	0.00100409	0	0.0273989
TCGA-CR-7398	HNSC	C2	HNSC.Classical	0.128095	0.21	0.12	NA	0.8766	0.262	-0.0789	-0.2033	0.5464	0.6301	140	82	2.93008	8.61267	142	0.883627	14	30	0.844282	1.51275	6	2.52321	13	0.983727	4.6703	-1208.01	1272.29	-2644.85	0	156	0	156	0.014728	0	0.0615618	0	0	0.118338	0.0127104	0.286837	0.014991	0.205118	0	0.0151151	0	0.0634781
TCGA-CR-7404	HNSC	C2	HNSC.Atypical	0.389872	0.6	0.44	NA	1.0859	0.1815	0.5159	1.6308	1.0398	0.2038	43	15	1.15372	2.91465	87	0.344483	10	18	0.933757	4.8173	174	4.08815	60	0.998486	2.43857	-503.992	584.845	-600.557	0	1472	1	234	0.0543031	0.011322	0.0184042	0	0	0.038011	0.134367	0.190399	0	0.0333047	0.00741988	0	0	0.0437378
TCGA-CS-4941	LGG	C4	GBM_LGG.Mesenchymal-like	0.318988	0.38	0.05	NA	-0.7552	-0.204	0.6477	-0.2648	1.4874	-0.4556	23	NA	0.200108	1.25782	105	0.224149	6	2	0.990805	0.686774	2	2.73634	16	0.986926	3.62712	51.9786	-765.984	-3220.83	1	234	1	9	0.0476604	0.00897421	0	0	0	0	0.0454366	0.499293	0	0.0654964	0.0362652	0.0183468	0	0.0313824
TCGA-CS-5393	LGG	C5	GBM_LGG.G-CIMP-high	0.123663	0.45	0.03	NA	-1.7854	-0.398	0.1905	-2.224	-1.1764	-1.0744	14	7	0.203014	0.667045	145	0.0577884	0	8	NA	NA	NA	0	1	NA	3.21799	-217.065	-468.862	-2928.31	0	1222	0	1222	0.0108729	0.01696	0	0	0.0022201	0	0	0.447222	0	0.213231	0.179711	0	0	0.0306351
TCGA-CS-6290	LGG	C4	GBM_LGG.G-CIMP-high	0.206872	0.47	0.08	NA	-1.9526	-0.28	0.9426	-1.4233	1.0218	-0.9031	11	NA	0.151176	0.574467	64	0.0574269	0	3	NA	NA	NA	0	1	NA	3.23987	-152.004	-1371.14	-1836.75	1	1137	0	1137	0.0221338	0.00282439	0	0	0	0	0.00423289	0.681012	0	0.0612274	0.102601	0.0129771	0	0.0248247
TCGA-CS-6665	LGG	C5	GBM_LGG.G-CIMP-low	0.111228	0.39	0.07	NA	-0.6317	-0.221	0.9248	-1.0874	-0.2616	-0.5243	NA	NA	0.632487	1.72496	98	0.670422	17	18	NA	NA	NA	NA	NA	NA	3.89351	629.636	-440.601	-1863.24	0	1568	0	1568	0	0.00668607	0	0	0.0210277	0	0.00384049	0.334593	0.202884	0	0.112759	0.0111971	0.103923	0
TCGA-CS-6668	LGG	C5	GBM_LGG.Codel	0.00764356	0.02	0	NA	-1.3605	-0.461	-1.1011	-2.9184	-1.4682	-1.351	12	2	0.200879	0.459151	63	0.170431	2	8	NA	NA	NA	NA	0	NA	3.59452	-143.461	17.0676	-3542.09	0	1519	0	1519	0	0.0484774	0	0	0.0148335	0.0330139	0.000329261	0.343846	0	0.334923	0.0192782	0.00411611	0.0299521	0
TCGA-CV-5431	HNSC	C1	HNSC.Mesenchymal	0.426175	NA	NA	NA	0.7121	0.2	0.75	1.8318	0.2216	0.8034	NA	NA	NA	NA	252	0.514787	13	44	0.807468	4.5383	276	3.66452	42	0.98043	3.57242	316.812	661.314	-2674.44	1	522	0	522	0.0121985	0.000580438	0.000206613	0.059548	0	0.102799	0.114453	0.047056	0.0545715	0	0.00835006	0.0053847	0.0626296	0
TCGA-CV-5439	HNSC	C2	HNSC.Basal	0.296704	0.53	0.24	NA	0.171	0.034	-0.3138	0.4936	0.7227	0.0302	46	254	1.05627	2.74629	63	0.525269	15	19	NA	NA	NA	2.23161	11	0.930652	2.76995	-250.455	-398.246	-316.477	1	546	1	211	0.000952423	0.0381327	0	0.0934824	0	0.0221672	0.154909	0.129186	0	0.0390285	0.00961651	0.00260852	0.0463353	0
TCGA-CV-5970	HNSC	C2	HNSC.Basal	0.266994	0.6	0.12	NA	0.1667	0.064	-0.111	-0.0408	0.9174	0.7857	81	0	1.70491	4.62762	167	0.374723	10	27	0.910381	3.88066	71	2.19722	9	1	2.79309	-2.15777	324.043	185.6	1	406	1	406	0.00472585	0.00250273	0.0497914	0.0839611	0	0.095982	0.114912	0.246545	0.0171263	0.00393218	0.0177437	0.013082	0.00309385	0.0359433
TCGA-CV-5973	HNSC	C2	HNSC.Basal	0.172602	0.3	0.03	NA	-0.5438	-0.0145	-0.862	-0.9047	0.8832	0.1434	18	23	0.731036	1.37069	283	0.532755	12	35	NA	NA	NA	NA	0	NA	4.48806	-648.03	-799.525	-1366.55	0	2641	0	2641	0.0189985	0	0	0.00766415	0	0.333827	0.00872349	0.188714	0.131728	0	0.0107051	0.0019172	0	0.0139141
TCGA-CV-6940	HNSC	C1	HNSC.Classical	0.116592	0.4	0.27	NA	0.8357	0.252	-0.5342	-0.6385	-0.9649	0.5946	55	1	1.12526	3.28695	150	0.802901	17	29	0.999762	1.09835	3	1.60944	5	1	2.08588	-1353.58	359.946	-414.951	1	804	0	804	0	0	0	0.0784593	0	0.225109	0.0378622	0.237447	0	0.0210881	0	0	0.0297433	0.0129543
TCGA-CV-7091	HNSC	C2	HNSC.Basal	0.239067	0.55	0.12	NA	0.6292	0.227	-0.2356	0.2113	0.6304	0.7575	50	31	0.966894	3.28158	184	0.694425	18	36	0.963231	0.667661	2	2.96683	21	0.97448	4.10476	-84.2477	127.318	327.876	0	3381	0	3381	0	0.0194465	0.00491834	0.0263884	0	0.0815343	0.133544	0.241717	0	0.0204193	0.00314869	0.00611829	0.0225008	0.00510692
TCGA-CV-7099	HNSC	C2	HNSC.Basal	0.317744	0.43	0.09	NA	0.8212	0.271	0.3186	0.3229	2.0715	0.3715	109	15	2.6434	6.93157	59	0.174457	4	12	0.924072	2.21583	11	2.43301	14	0.921922	4.3082	436.834	749.247	-1552.82	1	243	0	243	0	0.0511612	0.0218361	0	0	0.171923	0.179347	0.195324	0.0293262	0.00685475	0	0.0029676	0.0165179	0.0348478
TCGA-CV-7253	HNSC	C1	HNSC.Classical	0.189229	0.17	0.11	NA	0.458	0.2235	-1.7409	-1.793	-0.7821	-0.0434	34	7	1.2848	4.7304	203	0.255366	9	32	NA	NA	NA	0	1	NA	2.75152	-844.09	544.23	768.961	1	361	1	361	0.098744	0	0.0690698	0.0539362	0	0.16518	0	0.260905	0.0712565	0	0	0	0.00635821	0.0374765
TCGA-CV-7415	HNSC	C2	HNSC.Mesenchymal	0.235915	0.55	0.23	NA	0.6643	0.213	0.1681	0.4427	1.9731	0.7859	39	4	0.842442	1.9345	228	0.686168	22	33	0.870716	3.63471	65	3.26314	28	0.979273	6.68491	464.296	-137.678	-2522.21	1	695	1	695	0	0.00555433	0.017295	0.0155056	0	0.169964	0.223904	0.155568	0	0.0145287	0.0133379	0	0.0139364	0.0228003
TCGA-CV-7421	HNSC	C2	HNSC.Classical	0.176271	0.58	0.25	NA	0.4421	0.244	-0.3044	-0.7098	0.7975	0.8918	16	1	0.917246	1.45494	210	0.522274	18	44	NA	NA	NA	1.973	8	0.948813	4.25305	-422.769	84.9997	-520.952	1	2	0	2	0	0.0201438	0	0	0	0.421134	0.0766693	0.266334	0	0.0501851	0	0	0.02029	0
TCGA-CV-7437	HNSC	C1	HNSC.Classical	0.191296	0.35	0.11	NA	0.5558	0.1265	-0.5884	-0.9912	-0.4422	0.2633	57	63	1.16012	3.21264	205	0.953217	17	50	0.996032	0.690397	2	0	1	NA	5.09172	-936.955	352.454	-343.32	1	506	1	506	0.0457303	0	0.039602	0.2406	0	0	0.0496255	0.242395	0	0.0228118	0.0221665	0.00320667	0.0802813	0
TCGA-CV-7568	HNSC	C2	NA	0.49492	NA	NA	NA	0.7716	0.0765	-0.4689	-0.546	0.6585	0.7315	831	10	28.4532	55.4748	NA	NA	NA	NA	0.859186	2.48337	18	3.12095	25	0.969579	3.54413	-474.709	637.885	-2511.4	1	927	0	927	0.0130431	0	0	0.00821636	0	0.211701	0.137153	0.241821	0.00173901	0	0.00313058	0	0	0.0726943
TCGA-CV-A45P	HNSC	C2	NA	0.471944	0.62	0.07	NA	0.3499	0.1255	-0.9203	-0.7594	1.3544	0.1652	69	3	1.32394	4.06208	51	0.0498236	2	3	NA	0	1	2.13833	9	0.973197	2.40709	-80.1941	-61.8385	-1066.01	0	639	1	639	0.0421932	0	0.03419	0.0159654	0	0.35701	0.0868302	0.0710051	0.0928886	0	0	0.021138	0	0.0437039
TCGA-CV-A463	HNSC	C2	NA	0.269908	0.43	0.03	NA	0.3436	0.1295	-0.9077	-0.2759	1.2549	-0.1309	76	26	1.85429	5.19202	101	0.198068	6	6	0.958655	2.8227	19	1.03972	3	0.946395	2.53948	-935.39	106.041	-1165.67	1	23	0	23	0.104961	0	0.186811	0.0621407	0	0.0662369	0.058095	0.0532988	0	0.051757	0.0250342	0.00918686	0.110402	0.00682495
TCGA-CV-A6JN	HNSC	C2	NA	0.342291	0.44	0.08	NA	0.3367	0.37	-0.3543	0.4992	1.9432	0.108	42	20	0.648672	1.9755	158	0.221636	6	24	NA	NA	NA	1.60944	6	0.898244	2.02167	-157.725	60.391	-1179.12	0	906	0	906	0.103641	0	0.0403881	0.0421251	0	0.0726209	0.051034	0.195851	0.125246	0	0.0134864	0.00944996	0.0693072	0
TCGA-CW-5583	KIRC	C3	KIRC.1	0.0774382	0.37	0	NA	-1.4956	-0.3615	0.109	-0.2231	0.1788	0.0727	11	58	0.194662	0.611795	66	0.0847656	3	3	NA	0	1	2.52381	19	0.857144	1.33433	121.496	-722.244	4198.3	0	2489	0	2489	0	0.0468098	0.0106989	0	0	0	0.086054	0.263827	0	0.091473	0.0596999	0.022031	0.0488151	0.0598436
TCGA-CW-5585	KIRC	C3	KIRC.1	0.0476309	0.2	0	NA	-1.4293	-0.3745	-0.1941	-0.8681	-0.0865	-0.1256	14	10	0.281608	1.07011	88	0.150276	3	10	NA	NA	NA	1.79176	6	1	1.14941	-189.957	-1367.42	3657.23	0	2609	0	2609	0	0.00344483	0.0203369	0	0	0	0.0368239	0.316984	0	0.0446065	0.182944	0	0.0514486	0.0951969
TCGA-CZ-4866	KIRC	C3	KIRC.1	0.200053	0.45	0.09	NA	-1.232	-0.2275	0.7751	-0.1409	0.0378	-0.2735	32	61	0.496322	2.07835	58	0.690407	25	3	0.962014	0.666817	2	2.902	19	0.985588	1.57334	-706.633	-1406.51	1640.54	0	3267	0	3267	0	0.0113259	0	0	0	0.120558	0.0270132	0.50203	0	0.0211744	0.0648731	0.0194554	0.0229543	0
TCGA-CZ-5454	KIRC	C4	KIRC.3	0.144335	0.25	0	NA	-1.3998	-0.121	1.4594	0.5225	0.2039	0.0676	11	5	0.284225	0.511605	75	0.139782	4	8	NA	NA	NA	3.71139	43	0.986757	1.11212	778.666	-1305.59	3458.74	1	722	1	423	0	0.0104027	0.00772639	0.0188489	0.00467281	0.0423212	0.00331756	0.602048	0.0554917	0	0.016173	0.012284	0.00951133	0
TCGA-CZ-5463	KIRC	C3	KIRC.1	0.164774	0.27	0	NA	-1.1683	-0.3285	0.6247	0.036	0.3915	-0.4374	27	84	0.256738	1.19811	43	0.20837	6	0	NA	NA	NA	3.14921	35	0.885767	1.05029	206.321	-769.969	3087.3	0	662	0	662	0.00710703	0	0	0	0	0	0.175542	0.359764	0	0.0127754	0.00727093	0.00204934	0.0454901	0
TCGA-CZ-5465	KIRC	C3	KIRC.1	0.062275	0.37	0.12	NA	-1.3224	-0.175	0.3171	-0.3359	0.4645	-0.0816	50	122	0.570968	2.63733	55	0.752112	27	4	0.913698	1.0038	3	2.77598	18	0.960422	1.91553	-196.317	-1369.03	3337.26	1	2564	0	2564	0	0.0352275	0	0	0	0	0.0781864	0.391462	0.056179	0	0.0441765	6.64209e-05	0.0615214	0
TCGA-CZ-5466	KIRC	C3	KIRC.	0.410573	0.62	0	NA	-0.9074	-0.1575	1.2836	1.7508	-0.022	0.251	27	115	0.509022	1.67678	54	0.306837	10	12	NA	NA	NA	3.09804	37	0.857965	1.93617	537.481	-1314.73	2773.59	0	685	0	685	0.00887571	0.0095966	0	0.0342707	0	0.0227772	0.0552872	0.380348	0	0.0192626	0.0251154	0	0.0679859	0
TCGA-CZ-5982	KIRC	C3	KIRC.1	0.133512	0.38	0.09	NA	-1.5905	-0.3145	0.0794	-0.539	-0.4758	0.1085	20	68	0.320754	1.10806	39	0.115398	2	4	NA	0	1	2.35167	11	0.980724	0.642144	54.2814	-1116.26	1411.48	0	2439	0	2439	0	0.00269518	0	0	0	0	0.0605323	0.298802	0	0.0986766	0.0929439	0.0326384	0.0177338	0.0147123
TCGA-CZ-5986	KIRC	C3	KIRC.1	0.141525	0.33	0.04	NA	-1.0963	-0.432	0.4742	-0.3389	0.3018	-0.1388	15	46	0.552303	1.27902	57	0.179382	6	0	NA	NA	NA	2.77259	16	1	0.723943	-31.7314	-723.559	3418.04	0	373	0	373	0	0.0117453	0	0.0571168	0	0	0.133684	0.425678	0	0.0401051	0.0472534	0.00113537	0.0192911	0.0299362
TCGA-D1-A15V	UCEC	C1	UCEC.CN_HIGH	0.10839	0.22	0.28	9.00651	0.8095	0.25	-0.5936	-0.2761	0.1404	-0.0467	29	62	0.293024	1.01226	218	0.454146	14	24	NA	NA	NA	NA	NA	NA	2.88857	-640.483	311.943	-1480.36	0	1201	0	1201	0	0.05682	0	0	0	0.113156	0.048072	0.10871	0.0246038	0	0.019265	0	0.0343999	0
TCGA-D1-A15Z	UCEC	C1	UCEC.CN_LOW	0.0585859	0.17	0.02	8.99653	0.2632	0.036	-0.6442	-0.8421	-0.9686	0.0279	15	11	0.576892	1.65201	47	0.0464682	2	0	NA	NA	NA	NA	NA	NA	3.87727	-882.563	-367.401	897.538	1	58	0	58	0	0.00881257	0	0.0357588	0	0	0.0233298	0.381281	0	0.206644	0	0	0.0807695	0
TCGA-D1-A17N	UCEC	C3	UCEC.CN_LOW	0.239525	0.47	0	10.8134	-0.8931	-0.312	-0.0947	0.9702	-0.5655	0.2835	7	2	0.163124	0.652497	45	1.70432e-05	0	0	NA	NA	NA	NA	NA	NA	2.72337	-537.506	-1688.51	-286.696	0	46	0	46	0	0.00418198	0	0.0068561	0	0.106837	0.00895176	0.0430493	0.00742325	0.00820568	0.0106963	0	0.118146	0
TCGA-D1-A1NZ	UCEC	C2	UCEC.MSI	0.164646	0.2	0.05	12.7719	0.3535	0.029	-0.1971	0.6923	0.3468	-0.3784	350	1671	5.51179	15.461	36	0.0340863	1	1	NA	NA	NA	NA	NA	NA	3.01226	-1683.2	-617.086	601.028	0	548	0	548	0	0.0395913	0	0	0	0.091408	0.0789725	0.116876	0.00356491	0	0	0	0.0374626	0
TCGA-D1-A2G5	UCEC	C1	UCEC.MSI	0.0486305	0.09	0.02	2.1194	0.2742	0.028	-1.0151	-1.1487	-0.415	-0.1876	117	607	1.72554	4.25782	54	0.947195	13	1	NA	NA	NA	NA	NA	NA	2.10789	-2144.13	-428.967	423.122	0	1455	1	1122	0.0328223	0	0.118723	0	0	0.173396	0.00682488	0.209373	0	0.0387519	0.0166155	0	0.0451944	0
TCGA-D3-A1QB	SKCM	NA	SKCM.RAS_Hotspot_Mutants	0.445848	0.55	0.03	33.2533	-0.1796	-0.0875	1.058	2.2975	1.2067	-0.3289	NA	NA	4.88704	9.25156	80	0.130634	3	10	0.544357	2.64967	130	4.12591	101	0.893999	NA	1532.18	391.094	-1775.72	0	2912	1	0	0	0.0262208	0	0.00979971	0	0	0.0644549	0.0896408	0.0219057	0	0.0254209	0	0.11439	0
TCGA-D3-A51G	SKCM	NA	SKCM.RAS_Hotspot_Mutants	0.121722	0.24	0.23	NA	0.99	0.2585	-0.1653	-0.6524	-0.4003	0.5186	NA	NA	16.3787	29.2021	130	0.883614	28	8	NA	NA	NA	2.26126	13	0.881602	NA	-611.301	1120.78	-4015.54	NA	NA	NA	NA	0	0	0	0	0	0.410762	0.0707671	0.182037	0	0	0	0	0.0188118	0
TCGA-D3-A8GK	SKCM	NA	NA	0.0658536	0.07	0.04	5.95784	0.3816	0.0865	-1.4371	-2.0042	-1.8045	-0.1721	NA	NA	7.0255	13.7249	102	0.154862	3	12	0.439693	0.707658	5	NA	0	NA	NA	-1012.36	1100.17	-626.937	0	5177	1	1555	0.0586444	0.00769868	0	0	0	0.418015	0.00103103	0.203368	0.0177416	0	0	0	0	0.0699043
TCGA-D3-A8GL	SKCM	NA	NA	0.0456767	0.05	0.04	3.25865	0.2628	0.004	-1.4853	-2.8364	-0.7688	-0.4964	NA	NA	23.6144	44.9309	85	0.256083	8	13	NA	NA	NA	NA	0	NA	NA	-978.292	814.768	-2038.74	1	2711	1	1333	0.128605	0	0	0	0.0137512	0.323968	0	0.146332	0	0.208535	0	0	0	0.0344839
TCGA-D5-5540	COAD	C1	GI.CIN	0.0660006	0.11	0.06	11.5728	1.3111	0.656	-0.8273	-0.9368	-0.8703	-0.4165	60	20	1.33062	2.55889	137	0.529896	9	18	NA	NA	NA	1.76776	7	0.90845	0.912246	-1641.53	1043.55	-3099.12	0	1706	0	1706	0	0.0230116	0.00592804	0	0	0	0.122838	0.280368	0.178972	0	0	0.00237646	0	0.00225792
TCGA-D5-6898	COAD	C1	GI.CIN	0.214852	0.42	0.37	0.0971199	0.6825	0.2485	0.0675	0.0489	-0.7901	0.2672	33	0	0.606721	1.7674	105	0.500391	12	29	0.892489	3.26969	39	2.89037	18	1	0.882608	-1159.54	183.337	-2.40501	0	229	0	229	0	0.0471009	0	0	0	0.38552	0.0317941	0.191215	0.0149893	0	0.0160468	0.00885611	0	0.0172002
TCGA-D6-6516	HNSC	C2	HNSC.Basal	0.271651	0.48	0.1	NA	0.4562	0.064	-0.0181	0.6671	1.8958	0.2379	678	28	22.4737	43.6825	176	0.554784	17	18	0.811385	2.43069	20	3.14613	25	0.977401	2.36622	-390.426	288.611	-623.82	0	773	0	773	0	0.0246186	0.0353635	0.0232456	0	0.0210962	0.147959	0.170579	0	0.0586208	0.016308	0.00756164	0.0412601	0.0258502
TCGA-D6-6824	HNSC	C2	HNSC.Atypical	0.369029	0.32	0.05	NA	0.0812	-0.0665	0.8243	1.2283	1.0696	0.7257	31	4	0.238623	1.16329	55	1.77169e-05	0	0	0.903801	3.9376	78	3.87974	52	0.981903	2.60918	-471.231	377.671	343.636	0	77	0	77	0	0.117463	0.00290022	0	0	0.0603358	0.0733972	0.223422	0	0.0696864	0.0148195	0.00744811	0.0324359	0.0219675
TCGA-D6-A4Z9	HNSC	C2	NA	0.301624	0.5	0.09	NA	1.1191	0.3735	-0.2369	-0.0618	1.2263	0.3889	41	37	0.840302	2.25081	149	0.28189	7	29	0.826317	2.72341	27	1.09861	3	1	1.94509	-890.496	936.031	-1720.13	0	539	0	539	0.0467244	0	0.0113216	0.0125334	0	0.211627	0.0501075	0.117694	0.106472	0	0.0149716	0.00738722	0.0149657	0.0528096
TCGA-D7-6518	STAD	C1	GI.CIN	0.28428	0.65	0.48	2.8349	-0.24	-0.0445	0.4326	1.2533	0.3607	0.7089	NA	NA	0.786848	1.95255	131	0.390828	11	12	0.663477	4.41231	773	4.74752	154	0.942539	2.73634	-247.489	-249.287	-2366.61	0	582	0	582	0	0.0310897	0	0.0188429	0.0147352	0.0570032	0.107111	0.125433	0.0165622	0.032929	0.0221509	0.00137765	0.0272575	0
TCGA-D7-6521	STAD	C1	GI.CIN	0.344639	0.77	0.45	6.2581	-0.1239	0.0375	0.8569	1.875	-0.0898	0.5431	NA	NA	0.385923	1.9593	129	0.632798	27	17	0.838492	5.35393	593	5.0053	299	0.878055	2.3469	-603.283	-363.182	37.9502	0	564	1	192	0	0.155063	0	0	0	0.0379471	0.0398044	0.265218	0.0348349	0	0.0214112	0.00156337	0	0.0185362
TCGA-D7-6522	STAD	C3	GI.GS	0.632938	0.92	0.02	4.20873	-0.1636	-0.008	1.5074	3.0431	0.3527	0.6421	NA	NA	0.29267	1.08288	51	1.46485e-05	0	0	0.797396	5.00197	530	6.08769	657	0.938346	1.45127	408.767	-242.231	1284.99	0	566	0	566	0.044958	0.0820974	0	0.0474802	0	0.0104469	0.0400592	0.273464	0	0.0252392	0.0210229	0.00226214	0.030356	0
TCGA-D7-6820	STAD	C1	GI.CIN	0.300924	0.31	0.46	0.351382	0.6316	0.1765	-0.236	-0.2337	-0.5027	0.0057	NA	NA	0.805271	2.01318	179	0.501992	15	33	0.649148	2.81977	77	4.46382	92	0.98718	3.45384	-738.205	429.412	1243.6	0	344	0	344	0	0.0106269	0.0369969	0	0	0.146084	0.0009067	0.155228	0.189665	0	0.0220022	0.0385996	0.0457204	0
TCGA-D7-8576	STAD	C2	GI.CIN	0.172842	0.31	0.33	9.682	0.6503	0.2075	0.1106	-0.2067	0.5456	0.1026	NA	NA	0.586508	1.23167	109	0.620419	12	29	0.70424	3.6085	168	3.76804	51	0.958344	1.41231	-1255.93	853.92	-929.873	1	446	1	204	0.0303175	0.0127682	0.00524882	0.0205288	0	0.12082	0.0352404	0.265231	0	0.10474	0.061825	0	0.0188229	0.00459379
TCGA-D7-A6EV	STAD	C1	GI.CIN	0.302484	0.41	0.31	10.2474	1.084	0.3445	-0.758	-0.3957	-0.6693	-0.0904	56	NA	1.54415	4.05718	250	0.771841	19	47	0.8798	4.07764	103	3.68388	44	0.973491	1.65339	-523.055	912.177	-60.4931	0	342	0	342	0	0.0570204	0.0410531	0	0	0.0110388	0.0032004	0.174708	0.0625067	0	0.0278496	0.0200229	0.070667	0
TCGA-D7-A6F2	STAD	C3	GI.CIN	0.153793	0.37	0.24	4.26585	0.5032	0.0045	0.4897	0.9403	-0.0578	0.0682	NA	NA	0.479254	1.7373	210	0.652728	19	40	0.808552	4.47403	253	5.10067	184	0.978089	3.01186	-1253.67	98.2422	-2718.58	0	476	0	476	0	0.0178783	0	0.000274039	0	0.0481387	0.0365222	0.265872	0	0.0305468	0.029805	0	0.0597678	0
TCGA-D8-A1XS	BRCA	C1	BRCA.LumB	0.15421	0.24	0.23	NA	0.4452	0.0305	0.0927	-0.3222	-0.349	0.3065	3	1	0.227	0.482375	131	0.32431	8	10	0.835306	2.00298	11	3.36858	33	0.963412	1.60538	-1147.05	1452.58	675.991	0	496	0	496	0.02317	0.0167759	0	0.0311227	0	0	0.0844374	0.309724	0	0.17755	0.0160777	0	0	0
TCGA-D8-A1Y1	BRCA	C4	BRCA.LumB	0.158788	0.4	0	6.78557	0.4687	0.0905	0.3321	-1.1084	-0.122	0.5437	71	422	1.95096	5.67279	85	0.532928	17	10	NA	NA	NA	2.97851	20	0.994251	1.29495	-777.811	756.45	-1110.21	1	302	1	302	0	0	0	0	0	0.0325524	0.05143	0.587583	0	0.0437359	0.0527213	0.0366264	0.0159853	0
TCGA-D8-A27N	BRCA	C2	BRCA.LumB	0.218427	0.42	0.03	0.0469314	0.2141	0.104	0.575	0.2799	1.2685	0.5478	25	3	0.47916	1.138	320	0.253606	7	22	0.899109	3.22197	36	3.21636	26	0.987189	1.60603	-321.826	913.392	586.156	0	519	0	519	0	0.123947	0	0	0	0.133489	0.0216884	0.354126	0	0.0671171	0	0.013164	0.0210404	0
TCGA-D8-A73U	BRCA	C3	BRCA.LumA	0.557687	0.74	0.04	1.44775	-1.1666	-0.2395	1.4859	2.4004	0.9924	0.5372	55	16	0.872608	2.39408	53	0.229948	11	13	0.843235	4.59288	232	3.78776	51	0.963358	1.99773	-291.04	-496.603	4152.06	0	492	0	492	0.0219298	0	0.000759787	0	0	0.0819197	0.0613451	0.183926	0	0.0281177	0.00827929	0	0.0163347	0.00617473
TCGA-D8-A73X	BRCA	C3	BRCA.LumA	0.0954877	0.22	0.12	1.80991	-0.5563	-0.124	-0.1248	-0.4659	-0.3533	0.4549	17	3	0.292547	0.56259	57	0.251539	3	4	0.768078	1.37621	6	1.66746	6	0.930628	1.76029	-687.916	338.913	2190.58	0	767	0	767	0	0.0346469	0	0	0	0.216533	0.0135331	0.403052	0	0.135268	0	0	0.00780233	0
TCGA-D9-A4Z6	SKCM	NA	NA	0.206572	NA	NA	4.02697	0.3301	0.0295	-0.6582	-1.1632	0.0933	-0.062	NA	NA	3.19985	7.47689	219	0.946928	NA	NA	NA	0	1	0	1	NA	NA	-648.662	216.559	-2191.41	1	561	1	213	0	0.00392033	0	0	0	0.427353	0.00639692	0.112511	0.0333768	0	0.00682856	0	0.0514364	0.00794086
TCGA-DA-A95Y	SKCM	NA	NA	0.124394	0.25	0.08	NA	0.1029	0.002	-0.6353	-0.8704	0.1119	-0.5054	NA	NA	4.32856	10.5546	163	0.592461	11	38	0.980297	0.67949	2	1.09861	3	1	NA	118.002	52.7461	-1876.43	1	430	1	338	0	0.0653739	0	0.00454942	0.020079	0.179985	0.0325233	0.113509	0	0.207356	0.0522616	0	0.0217801	0
TCGA-DB-5281	LGG	C5	GBM_LGG.G-CIMP-high	0.0400835	0.72	0.05	NA	-0.7365	-0.36	-0.2987	-2.3187	-0.9595	-0.519	17	33	0.284574	1.3375	229	0.322614	6	22	NA	NA	NA	NA	0	NA	3.29815	392.947	180.156	-4222.14	0	2381	0	2381	0	0.00694095	0	0	0.00288703	0	0.0241166	0.368628	0	0.0107056	0.145985	0.00432071	0.0136784	0
TCGA-DB-A4X9	LGG	C5	GBM_LGG.G-CIMP-high	0.0427745	0.16	0	NA	-1.5418	-0.3625	-0.574	-2.7849	-0.7931	-1.1622	3	3	0.193923	0.743373	44	0.0957406	4	4	NA	NA	NA	NA	0	NA	3.66166	-68.8088	-984.36	-4617.68	0	1412	1	501	0.0982001	0	0.00127047	0	0	0	0	0.19945	0.161934	0	0.381774	0	0.00656766	0
TCGA-DB-A64O	LGG	C5	GBM_LGG.Mesenchymal-like	0.306521	0.47	0	NA	-2.063	-0.2675	-0.0876	-2.3403	-0.3672	-0.7319	8	16	0.0570269	0.570269	66	0.204488	6	1	NA	NA	NA	NA	0	NA	3.59815	8.89631	-1234.21	-4682.37	1	775	1	430	0	0.0165992	0.00218891	0	0	0	0.00127895	0.518025	0	0.154664	0.0504095	0.00935709	0	0.0140698
TCGA-DB-A64V	LGG	C5	GBM_LGG.Codel	0.163714	0.46	0.01	NA	-1.6283	-0.2615	0.4809	-1.2739	-0.4407	-0.9171	11	103	0.266251	0.739587	83	0.077173	2	7	NA	NA	NA	0	1	NA	3.136	-286.758	-1357.7	-4984.48	0	889	0	889	0.000469841	0	0	0	0	0	0.00958	0.703689	0.00109074	0	0.105264	0	0.0331494	0
TCGA-DB-A75K	LGG	C4	GBM_LGG.Codel	0.0430157	0.16	0	NA	-1.2981	-0.318	-0.085	-2.4087	1.4993	-0.6899	15	7	0.365217	0.973911	69	0.0705735	2	7	NA	NA	NA	NA	0	NA	3.13573	538.63	-1247.4	-4278.67	0	368	0	368	0	0	0.00584375	0	0.0200992	0	0	0.296368	0.20471	0	0.292102	0.00186895	0.0455966	0.0140272
TCGA-DB-A75P	LGG	C3	GBM_LGG.PA-like	0.24331	0.3	0.01	NA	-2.3399	-0.374	-0.1876	-1.3229	-0.5232	-0.4316	1	NA	0.0311147	0.124459	65	0.0482916	2	0	NA	NA	NA	0.693147	2	1	3.82608	465.415	-1211.61	-3953.97	0	492	0	492	0	0.019045	0	0	0.00188561	0	0.00455488	0.371689	0	0.198279	0.0326299	0.00132492	0.0307932	0
TCGA-DC-5337	READ	C1	GI.GS	0.227623	0.26	0.06	6.44716	0.9078	0.5455	-0.5565	0.0148	-0.3302	-0.2807	58	6	1.01584	2.34425	62	0.0544932	2	3	0.681633	1.63449	11	2.44102	12	0.982337	2.1308	-1584.28	516.254	-1894.28	0	792	0	792	0	0.0116033	0.00831942	0.0199983	0	0.00425309	0.0747178	0.13861	0.107738	0	0.0113849	0	0	0.0360896
TCGA-DD-A1EF	LIHC	C3	LIHC.iCluster:1	0.254789	0.55	0.25	NA	-0.3686	-0.203	-0.2459	0.8694	-1.0988	-0.588	61	4	1.24545	2.75588	152	0.710028	24	24	0.831276	1.99331	11	3.05252	22	0.987538	0.730752	-1190.68	-451.974	-149.116	1	394	1	394	0.0428959	0.0532538	0	0.029335	0	0.0418161	0.0427224	0.198561	0	0.0157303	0.0139781	0	0.0516443	0
TCGA-DD-A3A6	LIHC	NA	NA	0.533797	0.76	0.04	NA	NA	NA	NA	NA	NA	NA	14	8	0.130363	0.651816	47	0.0467859	0	0	NA	NA	NA	NA	NA	NA	NA	NA	NA	NA	1	3258	0	3258	NA	NA	NA	NA	NA	NA	NA	NA	NA	NA	NA	NA	NA	NA
TCGA-DD-A4NN	LIHC	C3	LIHC.iCluster:1	0.0369685	0.08	0.23	NA	0.0731	-0.057	-1.0788	-1.7449	-1.2625	-0.2992	28	140	0.385527	1.23369	108	0.445138	8	34	NA	NA	NA	NA	0	NA	0.891235	-1858.94	-256.876	4007.54	1	899	1	166	0	0.0198047	0	0.0427863	0.0152434	0.059014	0.0190775	0.390477	0	0.0847047	0.0851714	0	0	0.111907
TCGA-DD-AACE	LIHC	C4	NA	0.0771794	0.25	0.09	NA	-1.1898	-0.3345	-1.2855	-1.1459	-0.0135	-0.9735	48	12	0.480484	1.65767	87	0.718388	19	6	NA	0	1	0.693147	2	1	1.27603	-1826.62	-799.151	4667.2	0	2184	1	1279	0	0.0722782	0	0.0242909	0	0	0.177068	0.199263	0.00421585	0	0.0396598	0	0.0229601	0
TCGA-DD-AACM	LIHC	NA	NA	0.24162	0.34	0.01	NA	NA	NA	NA	NA	NA	NA	NA	NA	0.390778	1.22118	158	0.26296	6	24	NA	NA	NA	NA	NA	NA	NA	NA	NA	NA	0	1769	1	1097	NA	NA	NA	NA	NA	NA	NA	NA	NA	NA	NA	NA	NA	NA
TCGA-DD-AADB	LIHC	C2	NA	0.351021	0.36	0.16	NA	0.1542	0.051	0.0591	1.3558	0.2018	-0.6403	55	NA	1.02285	2.60583	149	0.775954	7	17	0.727816	2.77055	45	3.62666	39	0.989926	1.42777	-713.592	-169.848	1276.15	0	1242	0	1242	0	0.064197	0	0	0	0.091544	0.100539	0.112877	0	0.0112867	0.0300122	0.00104564	0.0417748	0
TCGA-DD-AADN	LIHC	C2	NA	0.310051	0.45	0.23	NA	-0.0576	0.186	0.1812	1.9133	-0.5695	-1.5699	56	21	NA	NA	233	0.467554	16	24	NA	0	1	2.44102	12	0.982337	0.756786	-423.195	-96.28	1956.64	0	898	0	898	0.0550466	0	0	0.0262517	0	0.0478103	0.0439308	0.0667654	0.0122594	0	0.0491033	0	0.104598	0
TCGA-DD-AAE1	LIHC	C4	NA	0.0930169	0.12	0.03	NA	-0.7908	-0.22	-0.7063	-0.5228	0.0168	-1.0042	18	1	0.413236	0.97232	95	0.258263	5	16	NA	NA	NA	1.60944	5	1	1.18022	-1281.87	-646.293	4082.45	0	552	0	552	0.0171982	0.0316346	0	0.0295999	0	0.00074714	0.0455987	0.228705	0	0.0586758	0.0285863	0	0.0991363	0
TCGA-DE-A0Y2	THCA	C3	THCA.3	0.0634217	0.15	0	NA	-1.6202	-0.411	-0.4324	-1.2397	0.0208	0.0463	10	7	0.197528	0.451492	41	5.37693e-06	0	0	NA	NA	NA	1.33218	4	0.960964	1.1077	358.374	-884.11	671.769	0	658	0	658	0.0173449	0.0039637	0.0272732	0.0136525	0.00385342	0.162278	0	0.134906	0	0.112719	0.0649285	0	0.0130902	0.0375475
TCGA-DF-A2KY	UCEC	C2	NA	0.199715	0.29	0.01	NA	0.4794	0.412	0.0207	0.0257	0.8225	-0.3406	NA	NA	0	0	98	0.0215519	0	2	NA	NA	NA	1.03972	3	0.946395	1.83889	378.763	-123.85	-45.1284	0	332	0	332	0.019167	0	0.0019572	0.00211697	0	0	0.126028	0.236628	0.124726	0	0.0867585	0	0.12075	0
TCGA-DH-5144	LGG	C5	GBM_LGG.Codel	0.0221403	0.07	0.03	NA	-1.829	-0.2935	-0.7922	-2.5466	-0.9613	-1.2986	17	NA	0.247466	0.79739	70	0.158506	2	7	NA	NA	NA	NA	0	NA	3.25267	183.607	-543.824	-4171.61	0	748	0	748	0	0.0233841	0	0	0.00361058	0	0.0062487	0.37138	0.165177	0	0.0636414	0.0198871	0.125392	0
TCGA-DH-A669	LGG	C4	GBM_LGG.Codel	0.0486327	0.2	0.31	NA	0.4686	0.035	-0.2906	-1.4851	1.6859	-0.7924	26	NA	0.190063	0.745631	321	0.586734	22	8	0.944333	1.51984	5	0.693147	2	1	2.73186	-415.678	499.658	-4511.02	1	919	1	260	0.0213722	0.00394765	0	0	0	0	0.0909396	0.402622	0	0.0564409	0.0437512	0	0.0261175	0
TCGA-DH-A7US	LGG	C5	GBM_LGG.Codel	0.0564016	0.26	0	NA	-1.231	-0.333	-0.4495	-2.4159	-0.5822	-1.1607	18	NA	0.273515	0.683788	50	0.0611697	2	4	NA	NA	NA	NA	0	NA	3.21668	-193.05	-1031.79	-3747.97	0	706	0	706	0	0.015075	0	0	0	0	0	0.517729	0	0.202099	0.0309196	0.00270641	0	0.0523642
TCGA-DI-A1C3	UCEC	C3	UCEC.CN_LOW	0.208026	0.7	0.05	9.86722	-0.3549	-0.0255	0.225	1.0462	-0.3535	0.2867	17	8	0.258677	0.797588	61	0.0954181	4	0	NA	NA	NA	2.34199	11	0.976687	2.86801	-1062.37	-345.373	-1387.81	0	739	0	739	0.00981483	0	0.00721627	0.00669489	0	0	0	0.24232	0	0.057941	0.0163632	0	0.108733	0
TCGA-DJ-A1QD	THCA	C3	THCA.3	0.106073	0.51	0	NA	-1.9209	-0.3325	-0.2682	-0.4122	-0.9333	0.0087	3	NA	0	0.240462	49	1.70139e-05	0	0	0.98913	1.08667	3	2.07944	8	1	1.32922	736.266	-408.269	919.527	0	1462	0	1462	0	0.0864814	0.00329539	0	0	0.052822	0.0399667	0.419444	0.000683082	0	0.0117438	0.00973838	0.0248066	0
TCGA-DJ-A1QM	THCA	C3	THCA.2	0.115197	0.81	0	NA	-1.5168	-0.2945	-0.2201	-0.4919	-0.503	0.3939	1	NA	0.120625	0.241249	47	1.89566e-05	0	0	0.96662	1.06194	3	2.36938	11	0.988109	1.74939	602.687	-880.493	2759.21	0	183	0	183	0.0789292	0	0.0213338	0.0711377	0	0.0886145	0.0297322	0.184827	0	0.0305992	0.0443001	0	0.0856843	0
TCGA-DJ-A2PR	THCA	C3	THCA.2	0.118921	0	0	NA	-1.5927	-0.399	-0.0618	0.4202	0.0922	-0.0624	4	NA	0.0299086	0.20936	59	6.17034e-05	0	0	0.822552	2.79766	30	3.10906	32	0.897086	1.22052	457.309	-948.748	340.67	0	835	0	835	0	0.0452225	0.00246694	0.00329483	0	0.0113485	0.0563402	0.219892	0	0.0235666	0.0141863	0.000437959	0.0711055	0
TCGA-DJ-A3UN	THCA	C3	THCA.5	0.0643424	0.3	0.01	NA	-1.6257	-0.316	-0.0101	-0.2527	-0.2972	-0.1174	11	98	0.057487	0.373666	59	0.0110084	0	0	0.793346	2.14842	15	2.14584	9	0.976615	1.24274	-402.319	-1317.83	2661.53	0	986	0	986	0	0.0681657	0	0.0120064	0	0.0492129	0.0546802	0.438459	0.00561015	0	0.0185432	0	0.0528712	0
TCGA-DJ-A3UX	THCA	C3	THCA.2	0.158249	NA	NA	NA	-1.7933	-0.285	0.0734	0.7274	-0.2317	-0.1859	3	NA	0	0.17214	59	2.68105e-05	NA	NA	0.902627	3.45583	46	3.34455	29	0.993245	1.46691	1251.67	-1027.56	2191.01	0	345	0	345	0	0.0839482	0	0	0	0.0210587	0.119009	0.209617	0.0186871	0	0.00268315	0	0.126458	0
TCGA-DJ-A4V2	THCA	C3	THCA.3	0.142406	0.4	0	NA	-1.253	-0.287	0.0022	-0.0739	-0.4039	0.0331	5	NA	0.0599549	0.179865	51	0.000106114	0	0	NA	0	1	2.55324	14	0.967481	1.68004	693.933	-939.328	2122.84	0	95	0	95	0	0.100891	0.0319124	0	0	0.227495	0	0.277484	0	0.00131736	0	0	0.0470082	0
TCGA-DK-A1AE	BLCA	C1	BLCA.3	0.10703	0.17	0	NA	0.8968	0.367	-1.1451	-1.4559	-0.2229	-0.1863	60	2	0.886653	2.93704	196	0.101745	0	16	NA	NA	NA	1.79865	7	0.924324	2.71653	-1276.72	1331.48	-2762.51	0	491	1	211	0.045354	0	0.0452158	0.065128	0	0.0193512	0.0569533	0.150331	0	0.0639499	0.010141	0	0.177749	0
TCGA-DK-A1AG	BLCA	C1	BLCA.1	0.101323	0.08	0.01	NA	-0.2613	0.001	-0.8695	-0.6484	-0.3239	-0.1204	53	18	1.0462	3.08204	121	0.06501	2	0	NA	0	1	1.73513	6	0.968393	2.35575	-2278.08	-116.205	-608.698	0	475	0	475	0	0	0.0507758	0	0	0	0	0.189233	0.0236341	0	0.0409242	0.0543315	0.0344471	0
TCGA-DK-A2I6	BLCA	C1	BLCA.3	0.149995	0.46	0.22	NA	0.9861	0.3745	-1.1644	-1.4892	-0.986	0.023	145	95	3.05791	6.83534	369	0.781411	17	54	NA	NA	NA	1.56071	5	0.969724	4.91424	-1440.62	557.894	126.131	0	2656	0	2656	0.0811965	0	0.347353	0	0	0.00707659	0	0.184705	0.0127333	0	0.0143154	0	0.0182446	0.00535946
TCGA-DK-A6B5	BLCA	C2	NA	0.258745	0.24	0.05	NA	0.4237	0.115	-0.2119	-0.2313	1.049	0.2224	57	5	1.20999	3.30533	376	0.947789	12	45	NA	0	1	2.43079	12	0.978222	6.1518	-817.183	-90.3113	-3804.46	0	1542	0	1542	0.0868201	0	0.0865018	0.125515	0	0	0.0566738	0.186963	0	0.0198259	0.0293112	0	0.0587607	0
TCGA-DK-AA6W	BLCA	C1	NA	0.209543	0.2	0.27	NA	1.2015	0.379	-0.2958	-0.4134	-0.603	-0.2772	116	18	2.40536	7.02865	307	0.875652	12	51	0.840438	0.923316	3	1.94591	7	1	5.80633	-2449.26	1175.77	-2433.81	1	415	1	379	0.101418	0	0	0.0725753	0	0.122161	0.0333162	0.390209	0.00567073	0	0	0	0.0204489	0
TCGA-DM-A0XF	COAD	C1	GI.CIN	0.255321	0.41	0.14	4.07833	0.8046	0.4255	-0.6613	-0.8059	0.094	-0.0425	31	3	1.01463	2.88779	108	0.280348	12	16	NA	NA	NA	2.35167	11	0.980724	1.14921	9.84336	381.056	-2524.73	1	1162	0	1162	0	0.0200966	0	0.0103259	0	0.142479	0.191236	0.184506	0	0.0493642	0.00014542	0	0.0334757	0
TCGA-DM-A1D9	COAD	C1	GI.CIN	0.0928079	0.19	0.06	10.9502	0.8389	0.371	-1.175	-1.4071	-0.6136	-0.2176	53	51	1.13119	2.90511	124	0.932474	5	14	0.931229	0.645479	2	1.38629	4	1	1.39462	-321.607	383.193	-839.85	0	4270	0	4270	0.0253586	0	0	0.0238418	0	0.11209	0.0784973	0.294091	0.0959866	0	0	0	0.0244175	0.0215692
TCGA-DM-A288	COAD	C4	GI.CIN	0.103915	0.17	0.33	4.31041	0.6023	0.1525	-1.3301	-2.3592	-1.9789	-0.3404	33	52	NA	NA	190	0.490718	13	26	0.99856	0.692149	2	NA	0	NA	1.19782	-870.473	44.3031	2329.52	1	427	1	320	0.0458335	0.00405032	0	0	0	0.511201	0	0.046142	0.15651	0	0	0	0	0.0734225
TCGA-DM-A28H	COAD	C1	GI.CIN	0.107254	0.26	0.01	1.07074	1.3866	0.568	-1.2231	-0.9799	-2.0917	-0.4894	52	28	1.00055	3.02871	293	0.212208	7	23	0.97865	2.15031	9	0.693147	2	1	0.531907	-1971.31	1075.22	-2562.93	0	3561	1	484	0	0.100533	0	0	0	0.103956	0.0493284	0.308198	0.0701437	0	0	0	0.0209617	0
TCGA-DQ-5625	HNSC	C2	HNSC.Basal	0.326881	0.54	0.05	NA	0.26	-0.017	0.5041	0.8195	2.1622	0.4357	79	20	1.38499	4.71486	70	0.936928	12	11	0.822759	2.46477	20	2.34665	29	0.696894	1.95036	464.571	268.508	-254.832	1	1133	1	1058	0	0	0	0.0611098	0	0.000555405	0.15438	0.162479	0.00457886	0	0.0134074	0.000575899	0.0503835	0.0112409
TCGA-DS-A0VM	CESC	C2	NA	0.143251	0.29	0.17	0.0465757	1.183	0.4855	-0.3179	-0.249	1.6099	0.272	100	45	3.02122	7.12553	242	0.303814	3	34	NA	NA	NA	2.31142	11	0.963938	2.8147	138.5	1353.83	-1352.92	0	3589	1	868	0	0.0233936	0.170796	0.0336683	0	0	0.0732503	0.211339	0	0.0787956	0.0149657	0.000422446	0.116986	0
TCGA-DU-7015	LGG	C5	GBM_LGG.G-CIMP-high	0.153603	0.68	0.17	NA	-0.7644	-0.2505	0.5608	-1.356	-0.4745	-1.0328	12	3	0.1495	0.837198	123	0.154325	3	13	0.825433	2.51305	21	1.03972	3	0.946395	3.17332	-439.351	-283.575	-2207.01	0	2761	1	591	0	0.0574872	0	0	0	0	0.0103507	0.529271	0	0.0327036	0.2896	0	0	0.0162935
TCGA-DU-8165	LGG	C4	GBM_LGG.Mesenchymal-like	0.211445	0.43	0.21	NA	0.5613	-0.006	0.596	-0.6174	0.1663	-0.4604	41	0	0.457238	1.79847	90	0.725149	22	2	NA	NA	NA	1.60944	5	1	4.1787	-1017.58	570.828	-2709.16	0	582	0	582	0	0.0330215	0	0	0.00569034	0	0.0199434	0.567883	0.00714961	0	0.143438	0.00331301	0.0443611	0
TCGA-DU-A5TT	LGG	C4	GBM_LGG.Mesenchymal-like	0.205828	0.52	0.05	NA	-0.7795	-0.1545	-0.0524	-2.0999	0.6568	-0.5415	23	1	0.552291	1.19179	83	0.799913	26	7	NA	NA	NA	0	1	NA	4.10842	403.058	-1157.4	-5045	0	743	1	584	0.0486164	0	0.00984675	0	0.00361997	0	0	0.454728	0.0655767	0	0.171853	0.0039135	0.0559314	0.0114202
TCGA-DU-A76O	LGG	C5	GBM_LGG.G-CIMP-high	0.124567	0.28	0.02	NA	-0.9506	-0.194	0.3993	-2.0912	-0.5278	-1.0232	7	1	0.214328	0.673601	78	0.0903219	2	9	NA	NA	NA	NA	0	NA	3.14812	-534.881	-856.54	-2848	0	522	0	522	0.0154881	0	0.00130584	0	0.00266557	0	0	0.54061	0	0.0520168	0.292635	0	0	0.0175906
TCGA-DU-A76R	LGG	C5	GBM_LGG.Codel	0.0856657	0.18	0.2	NA	-1.4961	-0.3185	-0.4519	-2.4285	-0.749	-0.7773	18	27	0.418812	1.15979	88	0.925407	2	8	NA	NA	NA	NA	0	NA	3.88194	-578.979	-756.131	-3974.93	1	648	1	338	0.0498832	0	0	0	0.0378543	0	0.00122919	0.491265	0	0.00315514	0.133882	0	0.027115	0.0126771
TCGA-DV-5565	KIRC	C3	KIRC.3	0.12414	0.3	0	NA	-1.8411	-0.0605	0.406	0.1269	-0.2434	0.3897	28	75	0.314203	1.3425	58	0.187181	7	12	NA	NA	NA	2.45831	12	0.989297	0.767951	-35.6498	-666.764	-532.668	0	1329	0	1329	0.00130502	0	0.00863491	0	0	0.0348799	0.0569946	0.472235	0.000692916	0.0222874	0.116155	0	0.0289106	0.0118104
TCGA-DW-7834	KIRP	C3	KIRP.C1	0.288397	NA	NA	NA	-1.9181	-0.0585	0.5638	0.2341	-0.4281	-0.0349	27	1	0.461997	1.41486	49	0.112414	6	0	NA	NA	NA	2.79851	17	0.987752	1.96164	553.861	-1684.59	-1573.68	0	3950	0	3950	0	0.0108101	0.00444859	0.000309943	0	0.0142719	0.00552752	0.513934	0	0.0442237	0.0358707	0.00167783	0.0233245	0
TCGA-DW-7842	KIRP	C3	KIRP.C1	0.0188769	0	0.01	NA	-1.6763	-0.344	-0.8353	-2.1702	-0.5734	-0.205	12	0	0.0882545	0.617782	43	0.0818525	4	0	NA	NA	NA	0.693147	2	1	2.20928	469.487	-1395.27	2234.51	0	92	0	92	0.00582397	0	0.00122469	0	0	0	0	0.34138	0	0.191979	0.0298599	0	0.0402575	0.0217324
TCGA-DX-A23Y	SARC	C3	NA	0.323196	0.45	0.12	NA	0.3809	-0.159	1.514	1.6981	0.9455	0.4457	19	74	0.307104	0.745824	783	0.702201	16	45	0.85024	2.24383	14	2.63458	36	0.735194	1.03137	275.604	1537.93	-3399.32	1	191	1	172	0	0.0195297	0	0	0	0	0.108169	0.273226	0.0140622	0	0.035292	0	0.025423	0
TCGA-DX-A3LT	SARC	C6	NA	0.309216	0.23	0.48	NA	0.2548	0.0905	0.9303	0.3383	0.9776	0.598	NA	NA	0	0	530	0.695113	7	21	NA	NA	NA	2.30349	11	0.960629	1.78403	-72.7984	375.706	-3057.2	0	1492	1	568	0.0318369	0	0	0	0	0.0933734	0.00853933	0.419882	0	0.232164	0.00578212	0	0	0
TCGA-DX-A3U7	SARC	C2	NA	0.0404115	0.14	0.2	NA	1.2342	0.104	-0.6831	-1.2922	0.3745	-0.0455	21	4	0.181236	0.679637	386	0.690915	17	55	NA	NA	NA	1.38629	4	1	0.494259	-1231.71	1619.41	-2315.74	1	1552	1	349	0	0.0302001	0	0	0	0.000877145	0.0191045	0.401049	0	0.0159788	0.0644094	0	0.031292	0.0932242
TCGA-DX-A48K	SARC	C1	NA	0.277311	0.36	0.14	NA	0.3455	-0.0395	0.3338	-0.6118	0.17	0.8113	12	0	0.113115	0.45246	180	0.45681	7	16	NA	NA	NA	0	1	NA	3.96968	-979.271	996.121	-2571.2	0	1399	0	1399	0.00504151	0	0	0	0	0	0.0207908	0.628017	0	0.0802061	0.0474151	0.00304415	0.0161408	0
TCGA-DX-A6BB	SARC	C4	NA	0.0564251	0.09	0.08	NA	-0.4681	-0.154	-0.8538	-1.7776	0.4992	0.1788	14	NA	0.246274	0.716432	117	0.367601	7	19	NA	NA	NA	NA	0	NA	1.17812	-507.847	381.842	-2127.45	0	1105	0	1105	0.0874615	0.0119868	0	0	0	0	0.0753025	0.277121	0	0.176743	0.0560185	0	0.0155134	0.0225979
TCGA-DX-A6BK	SARC	NA	NA	0.615229	0.67	0.39	NA	NA	NA	NA	NA	NA	NA	NA	NA	0.317642	0.913221	246	0.26277	4	18	NA	NA	NA	NA	NA	NA	NA	NA	NA	NA	1	492	0	492	NA	NA	NA	NA	NA	NA	NA	NA	NA	NA	NA	NA	NA	NA
TCGA-DX-A6Z0	SARC	C1	NA	0.221804	0.43	0.32	NA	0.5617	-0.002	0.3901	0.5319	-0.2986	0.6745	17	8	0.33588	0.629775	247	0.591191	12	40	0.914054	1.47111	5	3.02679	23	0.96533	3.42266	-547.567	631.57	-5464.57	1	1953	0	1953	0	0.00769787	0	0	0	0	0.131883	0.343936	0	0.168257	0.01264	0	0.036564	0
TCGA-DX-A8BK	SARC	C2	NA	0.394628	0.57	0.26	NA	0.5253	0.3425	1.119	0.9724	1.0731	0.4324	8	0	0.15225	0.558251	498	0.69982	14	45	NA	NA	NA	2.61563	14	0.991123	3.62509	8.942	596.735	-3623.9	0	1885	0	1885	0.0162179	0.00842655	0.00336542	0.00118021	0	0	0.0134618	0.665491	0	0.0210972	0.0487842	0	0.0365768	0
TCGA-DX-A8BM	SARC	C4	NA	0.16968	0.25	0.2	NA	0.872	0.297	0.4481	-1.3541	0.2286	0.4462	40	0	0.389811	1.19236	880	0.714164	11	60	NA	NA	NA	NA	0	NA	2.55655	-560.097	1315.72	-2345.86	0	1456	0	1456	0	0.00405296	0.000598369	0	0	0	0.0802914	0.560257	0.0142055	0	0.0726809	0.00820572	0.0435281	0
TCGA-DX-AB2V	SARC	C3	NA	0.132198	0.22	0.46	NA	-1.3213	-0.3595	0.3887	-0.1383	-0.3137	0.4161	28	21	0.678373	1.41842	441	0.805195	18	35	NA	NA	NA	0.693147	2	1	0.550808	-511.336	-386.04	-3980.33	0	3241	0	3241	0	0.0286263	0.0252342	0.0220785	0	0	0.0146657	0.605774	0	0.0277064	0.0158885	0.0131069	0.0221604	0.0511399
TCGA-DX-AB3A	SARC	C1	NA	0.061204	0.13	0.13	NA	0.4178	0.0515	-0.1807	-0.7016	-0.175	0.4873	22	190	0.207851	0.623553	706	0.265746	4	23	NA	NA	NA	1.79176	6	1	2.17284	421.666	216.753	-3294.95	1	978	1	533	0.00547425	0.006517	0.0469399	0	0	0	0.05094	0.541376	0	0.0287029	0.0942108	0	0.0480834	0.00327375
TCGA-E1-A7YD	LGG	C4	GBM_LGG.Mesenchymal-like	0.139585	0.21	0.21	NA	0.5885	0.12	-0.1323	-1.7902	0.1031	-0.5101	17	0	0.534894	1.42639	145	0.618693	17	11	NA	NA	NA	0.693147	2	1	4.38951	-49.619	145.79	-4668.29	1	435	1	284	0	0.0176881	0.00497636	0	0.0514876	0	0.0179166	0.346622	0.0879819	0	0.0827311	0	0.141575	0
TCGA-E1-A7YH	LGG	C5	GBM_LGG.G-CIMP-high	0.10744	0.46	0.29	NA	-1.4945	-0.326	-0.2039	-2.8031	-1.2675	-1.0782	8	1	0.178674	0.714697	63	0.0632829	0	6	NA	NA	NA	NA	0	NA	3.41156	-436.288	-1594.15	-4389.93	1	2835	1	689	0.00677967	0	0.00215393	0	0	0	0	0.486585	0	0.118371	0.0429677	0.000995531	0.0154064	0.0914741
TCGA-E1-A7YK	LGG	C5	GBM_LGG.G-CIMP-high	0.226808	0.55	0.06	NA	-1.1741	-0.312	0.8166	-0.8503	-0.0683	-0.6975	16	1	0.277717	1.38858	83	0.214958	6	15	NA	NA	NA	0.693147	2	1	3.11602	-460.611	-1263.94	-3877.71	1	378	0	378	0.0112502	0	0.00298235	0	0	0	0	0.647275	0	0.0352751	0.20487	0	0	0.0436673
TCGA-E2-A14S	BRCA	C4	BRCA.LumB	0.146939	0.21	0.04	1.07395	0.4082	0.043	0.3217	-0.1594	-0.2846	-0.1637	NA	NA	0	0	207	0.25193	7	14	0.412963	0.739931	6	3.04482	22	0.985046	0.95171	-944.065	1064.25	-239.887	0	1009	0	1009	0	0.0520617	0	0	0	0.0895245	0.0213143	0.490313	0.0245806	0.00288147	0.00618167	0.00264439	0	0.0213383
TCGA-E2-A1IE	BRCA	C1	BRCA.LumA	0.108939	0.29	0.07	0.215011	0.2305	-0.019	-1.0863	-1.4861	-0.865	0.0161	12	NA	0.137436	0.494768	188	0.269131	5	32	NA	NA	NA	1.90615	7	0.97957	1.43681	-481.77	1230.36	401.24	0	2362	1	1810	0	0	0	0	0	0.0753344	0.0408689	0.329777	0	0.0904759	0.00636605	0	0.043214	0
TCGA-E2-A1IJ	BRCA	C3	BRCA.LumA	0.363841	0.61	0.06	0.465515	-0.6757	-0.1675	0.5287	1.0299	0.1302	0.7175	6	1	0.123941	0.402807	86	0.135577	5	7	NA	0	1	3.81498	48	0.985478	2.28136	-907.285	496.918	1010.81	0	865	0	865	0	0.0988995	0	0.0324642	0	0	0.0827085	0.193657	0	0.146502	0.0021709	0	0.0360095	0
TCGA-E2-A1IL	BRCA	C2	BRCA.LumA	0.0822925	0.23	0	0.248602	-0.7902	-0.2945	-0.5444	-1.0035	0.7232	0.3962	9	82	0.254943	0.566539	98	0.168551	5	13	NA	NA	NA	1.09861	3	1	2.24063	-982.935	489.661	1267.95	0	118	0	118	0	0.102864	0	0.0224646	0	0.0433496	0.0891272	0.351288	0	0.0803433	0.0178401	0.00524038	0.0146372	0.0020733
TCGA-E2-A1L7	BRCA	C2	BRCA.Normal	0.225574	0.22	0.23	4.35669	1.1093	0.257	0.5049	1.1283	0.7501	0.1404	32	1	0.349469	1.84266	322	0.801827	6	62	0.946885	3.12078	27	4.08949	62	0.990879	1.57433	571.874	2004.38	-155.517	0	1836	1	1619	0	0.0640738	0	0.0191418	0	0.0381772	0.092943	0.270512	0	0.0122924	0.00180176	0	0.0328528	0
TCGA-E3-A3E5	THCA	C3	THCA.5	0.0651196	0.12	0	NA	-1.4201	-0.319	-0.6962	-0.5433	-0.2613	-0.0802	2	0	0.0598018	0.299009	46	0.00943336	0	1	NA	0	1	1.09861	3	1	0.858688	-569.779	-1045.67	2103.84	0	1215	0	1215	0.0319121	0.0113757	0.0209996	0.00581744	0	0.000835479	0.0314423	0.287307	0	0	0.0301441	0	0.0180769	0.0209881
TCGA-E7-A5KE	BLCA	C1	NA	0.0412458	0.08	0.26	0.334418	0.8955	0.1515	-2.1047	-2.474	-2.3399	-0.6449	85	8	2.14323	4.6008	308	0.511912	14	31	NA	NA	NA	NA	0	NA	4.3901	-2058.53	201.349	804.996	0	17	0	17	0.105059	0	0.199627	0	0	0.0567254	0	0	0	0.100637	0.0285937	0	0	0.0507646
TCGA-E8-A44K	THCA	C3	THCA.4	0.14933	0.05	0	NA	-1.42	-0.219	-0.0037	0.4636	-0.3373	0.1463	4	NA	0.0938038	0.187608	44	0.000299795	0	0	0.926978	1.49191	5	2.45831	12	0.989297	1.31349	117.275	-984.181	2347.9	0	943	0	943	0.0591511	0.0398596	0	0.0248127	0	0.0796096	0.0450463	0.244445	0	0.0104923	0.0331477	0	0.0353615	0
TCGA-E9-A1NF	BRCA	C1	BRCA.LumB	0.169234	0.53	0.31	1.03093	-0.1494	0.036	0.3843	-0.3324	0.912	0.8737	22	1	0.291153	1.31019	313	0.75551	19	46	NA	NA	NA	2.65932	15	0.982006	1.05077	163.514	719.467	-675.313	1	1072	1	90	0	0.0376529	0	0	0	0.307974	0.0495008	0.409917	0.0151854	0.013993	0	0.0024552	0.00344087	0
TCGA-E9-A1RA	BRCA	C1	BRCA.LumA	0.377081	0.62	0.08	1.91198	-0.1963	-0.0275	-0.0613	0.4903	-0.3197	0.3808	6	50	0.278128	0.389379	47	0.550375	21	4	0.988434	1.59082	5	3.17805	24	1	1.46064	-1181.71	551.83	552.8	0	1369	0	1369	0.0415651	0.0501714	0	0.00836866	0	0.25409	0.0704072	0.182758	0	0.0595393	0.0260034	0	0.00761062	0
TCGA-E9-A229	BRCA	C2	BRCA.LumA	0.224742	0.41	0.04	4.05673	0.0798	-0.0425	0.4895	0.2648	2.083	0.6443	10	1	0.292521	0.438782	194	0.204495	3	23	0.786596	1.63568	8	3.63759	38	1	1.80701	-740.213	904.869	-1238.48	0	1148	0	1148	0	0.0372566	0.00212055	0.00358103	0	0.00335335	0.0629293	0.43005	0	0.0972018	0.0342717	0.00730245	0	0.00930477
TCGA-E9-A248	BRCA	C2	BRCA.Her2	0.558088	0.73	0.31	14.993	0.964	0.118	1.0051	2.0526	1.1456	-0.0753	12	34	0.0891169	0.802052	310	0.368152	12	14	0.876767	4.5029	170	4.99211	159	0.98485	5.81502	-108.098	1270.14	11.3983	0	59	0	59	0.0583498	0.0210683	0	0	0	0.078522	0.0784698	0.203757	0	0.0188853	0.000469275	0	0	0
TCGA-E9-A5FL	BRCA	C2	BRCA.Basal	NA	0.65	0.28	0.0921389	0.2799	0.3325	-0.0815	-0.6134	0.6109	0.407	36	58	0.434298	1.6069	100	0.554174	19	65	NA	NA	NA	0.693147	2	1	6.26649	-636.318	481.495	-3622.29	0	24	0	24	0.0766124	0	0.00448973	0.0425287	0	0	0.0248848	0.556232	0	0.0306239	0.0260279	0	0.0388702	0
TCGA-E9-A6HE	BRCA	C2	BRCA.LumA	0.150258	0.38	0.01	0.29773	0.1444	0.217	0.0421	-0.0217	0.9272	0.4184	4	6	0.0945215	0.378086	95	0.166091	6	12	NA	NA	NA	1.38629	4	1	1.34138	-490.196	465.52	445.442	0	847	0	847	0.0045004	0	0.0156277	0	0	0.039818	0.0307201	0.345026	0	0.0663456	0.0536818	0	0.0753051	0
TCGA-EA-A3HQ	CESC	C2	NA	0.139287	0.21	0.03	25.1124	1.2574	0.3595	0.4707	0.2819	0.3018	0.0132	43	198	0.699353	1.74838	122	0.918013	8	13	0.696422	2.08629	20	3.53598	35	0.994553	1.53298	-304.021	752.607	-1829.21	0	1136	0	1136	0	0.00138731	0.0173239	0.0893103	0	0.00247682	0.126213	0.252749	0	0.0354904	0.0395687	0.00461345	0.059414	0
TCGA-EB-A3HV	SKCM	C6	SKCM.BRAF_Hotspot_Mutants	0.116863	0.25	0	1.39883	-0.4066	-0.206	0.1736	-0.8671	-0.5454	0.6478	22	NA	0.536308	1.04282	NA	NA	7	18	NA	0	1	2.24297	11	0.935392	2.24004	-363.227	37.0923	-251.09	0	39	0	39	0.0125266	0.00548056	0	0.0438924	0	0.123293	0.0195203	0.368543	0	0.131322	0.0424469	0.0107122	0.00392461	0.0171354
TCGA-EC-A1NJ	UCEC	C2	UCEC.MSI	0.23314	0.31	0	3.65664	0.5306	0.171	0.2401	1.4189	1.1237	-0.2054	56	NA	2.02034	5.67619	73	0.0529853	2	2	NA	NA	NA	NA	NA	NA	2.0764	-27.507	285.492	-2249.18	0	488	0	488	0.051108	0.00236661	0	0.0141549	0	0.0551351	0.0567965	0.0814399	0	0.0384612	0.0131184	0.00109315	0.075607	0
TCGA-ED-A627	LIHC	C3	LIHC.iCluster:1	0.457457	0.54	0	NA	-1.3571	-0.2215	0.7764	1.6206	0.617	0.233	0	0	0.024767	0	57	9.72361e-05	0	0	0.778101	3.02823	49	2.63639	16	0.950877	1.60991	251.034	-520.443	2914.87	0	423	0	423	0	0.0316208	0	0.00831028	0.00242603	0.0146068	0.0705123	0.176905	0.0559194	0	0.0594726	0	0.074171	0
TCGA-ED-A7PY	LIHC	C3	LIHC.iCluster:1	0.0549778	0.18	0.09	NA	-0.6953	-0.222	-1.2406	-0.6223	-0.7412	-1.0705	18	NA	0.201267	0.628959	78	0.365117	8	18	NA	NA	NA	1.09861	3	1	0.754014	-1767.27	-756.191	3471.75	0	390	0	390	0.0298635	0.0119161	0	0.0322042	0.000807698	0.0352972	0.0767612	0.197151	0	0.0696156	0.0568325	0	0.144354	0
TCGA-EE-A184	SKCM	NA	SKCM.RAS_Hotspot_Mutants	0.166648	0.15	0.13	2.87511	-0.0965	-0.1055	0.1859	0.7559	-0.8549	-0.1175	NA	NA	3.31037	8.2914	435	0.357852	8	22	0.569616	2.16834	45	3.28269	27	0.996012	NA	-386.664	371.277	-1442.56	1	2073	1	1309	0.00753081	0	0	0.00381704	0	0.0623082	0.0530149	0.204833	0	0.00669097	0.0375182	0	0.074927	0.000806885
TCGA-EE-A20H	SKCM	NA	SKCM.BRAF_Hotspot_Mutants	0.0626443	0.05	0.06	2.03947	1.0755	0.2675	-0.8376	-1.6255	-0.5718	0.0403	NA	NA	7.03618	15.0646	182	0.761917	19	28	NA	NA	NA	1.60944	5	1	NA	-572.817	1031.84	-1765.06	1	5118	1	4667	0.0235171	0	0.0174004	0	0	0.31517	0.0524822	0.273823	0	0.01335	0.000547683	0	0.0320981	0
TCGA-EE-A29B	SKCM	NA	SKCM.RAS_Hotspot_Mutants	0.0491101	0.03	0	0.403598	0.4278	0	-0.2644	-1.2229	-0.4829	-0.4723	NA	NA	6.72076	14.8998	114	0.16946	5	11	NA	NA	NA	1.33218	4	0.960964	NA	-1422.54	1333.7	-2180.75	1	2588	1	490	0.0127665	0	0	0.00928884	0	0.109751	0.00929821	0.535829	0	0.0169214	0.082435	0	0	0.0413379
TCGA-EE-A2MP	SKCM	NA	SKCM.BRAF_Hotspot_Mutants	0.255981	0.39	0.17	23.4756	0.0473	0.053	0.7027	0.342	0.3658	0.0416	NA	NA	3.41801	7.8081	99	0.767512	22	22	NA	NA	NA	3.19428	36	0.89138	NA	102.876	80.0228	-892.747	0	7563	1	365	0.0276074	0	0	0.0144333	0.00676976	0.00596793	0.0909293	0.199043	0	0	0.0831985	0	0.0713942	0
TCGA-EE-A3J3	SKCM	NA	SKCM.BRAF_Hotspot_Mutants	0.201569	0.37	0.34	1.05459	0.6061	0.1385	0.3428	0.5236	1.2855	0.2761	NA	NA	2.46469	3.97432	151	0.838928	17	20	0.82501	2.90928	34	2.61563	14	0.991123	NA	-44.2861	740.967	-2729.79	1	5237	1	4523	0.0461266	0	0	0	0.0150801	0.368781	0.111973	0.182821	0	0.0374242	0	0	0	0
TCGA-EE-A3JE	SKCM	NA	SKCM.BRAF_Hotspot_Mutants	0.603898	0.74	0.25	1.12707	0.0681	0	1.4665	2.5851	0.9717	0.3818	NA	NA	2.93874	6.54401	52	0.272876	3	5	0.678323	3.1504	104	3.20613	43	0.852421	NA	1400.49	1010.9	-2605.54	0	1562	1	194	0.0520913	0.0025132	0	0	0	0.0966171	0.0514718	0.136104	0	0.0054658	0.00472793	0.000973808	0.0506671	0
TCGA-EI-6506	READ	C1	GI.CIN	0.155482	0.55	0.16	14.767	0.6705	0.123	-0.0712	0.5566	0.3245	0.1549	62	13	0.972475	3.02256	117	0.328179	6	12	0.820122	3.48428	70	2.70805	15	1	0.992169	-1240.28	19.7318	997.703	0	625	0	625	0.00527684	0	0.0127695	0	0	0.0783687	0.0335417	0.299077	0.0259178	0.0559712	0.00746146	0.00184078	0.0263821	0
TCGA-EI-6511	READ	C2	GI.CIN	0.256081	0.35	0.07	16.612	0.7666	0.2205	0.5914	1.3744	0.0049	0.1377	26	64	0.551472	1.94328	120	0.325196	10	16	0.845037	4.51042	208	3.46799	33	0.991845	0.882882	-347.732	299.968	-740.326	0	482	0	482	0.0144846	0	0	0	0	0.178293	0.107124	0.162937	0.01755	0.000698746	0.00886351	0.0104232	0.0245346	0
TCGA-EJ-5506	PRAD	C3	PRAD.1-ERG	0.0361398	NA	NA	6.24188	-1.7506	-0.2535	-0.8787	-0.762	-0.0046	-0.4267	2	NA	0	0.222555	47	6.1978e-06	NA	NA	NA	0	1	2.04319	8	0.982568	1.76401	-881.24	-784.812	2942.66	0	1381	0	1381	0.0130461	0.0151963	0	0.00636224	0.0288894	0.0776192	0.0800464	0.0583202	0	0.18736	0.056367	0	0	0
TCGA-EJ-5512	PRAD	C3	PRAD.1-ERG	0.0554918	0.64	0	1.13287	-1.9421	-0.13	-1.1483	-0.4448	-0.4677	-0.407	6	NA	0.0836824	0.362624	117	0.0308818	0	7	NA	0	1	1.79176	6	1	2.30087	-14.3195	-281.244	2733	0	1733	0	1733	0	0.0752916	0	0	0	0.0208827	0.0717723	0.118971	0	0.0620635	0.042278	0	0.0566208	0
TCGA-EJ-5517	PRAD	C3	PRAD.8-other	0.171622	0.29	0.04	2.40946	-1.829	-0.1385	-0.5048	0.2147	-0.4477	-0.3289	11	31	0.19456	0.44471	97	0.0708408	0	7	NA	NA	NA	2.99573	20	1	2.02115	-191.722	-841.186	1010.47	0	1889	0	1889	0	0.123507	0.00452749	0.0126341	0	0.00419863	0.0378263	0.143123	0	0.126578	0.0098155	0	0.0336135	0
TCGA-EJ-7781	PRAD	C3	PRAD.8-other	0.137917	0.41	0.28	NA	-1.1231	-0.2645	-0.4352	-0.0055	-0.6531	-0.2611	22	19	0.531661	1.41776	64	0.106512	1	8	0.74914	1.97702	14	2.68595	15	0.991837	2.24816	-384.289	-379.723	3377.1	0	1073	0	1073	0	0.036927	0	0.0184971	0	0.0511362	0.0376518	0.157868	0	0.133851	0.0661153	0	0.018553	0
TCGA-EJ-7791	PRAD	C3	PRAD.8-other	0.14756	NA	NA	2.16021	-1.2041	-0.2495	-0.3838	-0.1816	-0.5613	0.1187	8	1	0.144641	0.318211	39	8.0683e-05	NA	NA	0.912948	2.34166	13	2.67012	15	0.985993	1.94722	404.059	-506.804	2881.23	0	1118	0	1118	0	0.19724	0	0	0	0	0.025566	0.151933	0	0.104161	0.0379161	0	0.03773	0
TCGA-EJ-8469	PRAD	C3	PRAD.1-ERG	0.0621669	0.21	0.08	NA	-0.3077	-0.0925	-0.9067	-0.7388	-1.2723	-0.5674	15	0	0.196445	0.533208	239	0.183087	5	13	NA	NA	NA	0.693147	2	1	2.17663	-1508.76	62.4338	402.665	0	2324	1	1925	0	0.0940186	0	0.111715	0	0.0300626	0.0794611	0.137965	0	0.0991715	0.0276159	0	0.0262383	0
TCGA-EJ-A8FN	PRAD	C3	PRAD.8-other	0.142434	0.33	0.05	NA	-1.5139	-0.1495	-0.4509	0.3513	-0.8971	-0.3435	20	6	0.266756	0.889185	115	0.0836189	2	8	NA	0	1	2.83321	17	1	2.53781	-1240.28	-852.104	2480.43	0	329	0	329	0.0496698	0.0450277	0	0	0	0.0777973	0.0431673	0.121042	0	0.118321	0.0523566	0	0.0698661	0
TCGA-EK-A2IP	CESC	C2	NA	0.106522	0.16	0.07	NA	0.9155	0.382	-0.7815	-0.1448	0.8507	0.0874	46	1	1.20247	2.26881	86	0.313466	2	15	NA	NA	NA	2.36938	11	0.988109	3.31379	-612.474	866.894	-45.6713	0	202	0	202	0.0509506	0	0.0123712	0	0.0114944	0.304966	0.00164809	0.0979759	0.0762461	0	0	0	0.00162225	0.0211631
TCGA-EL-A3CW	THCA	C3	THCA.2	0.382847	NA	NA	NA	-1.0277	-0.255	0.5759	2.1623	-0.4483	-0.1774	2	NA	0.0879502	0.0879502	51	0.000107192	NA	NA	0.922938	4.20295	95	3.82974	54	0.960078	1.88907	802.194	-762.166	1946.61	1	1734	0	1734	0.155117	0.126813	0.0062605	0	0	0.033995	0.0139748	0.128985	0	0.0108721	0.00621139	0	0.0604298	0
TCGA-EL-A3GR	THCA	C3	THCA.3	0.1209	0.34	0	NA	-1.712	-0.3855	-0.0067	-0.7591	-0.4037	0.2435	4	55	0.0572677	0.286339	47	0.000233887	0	0	NA	NA	NA	2.09815	9	0.954908	1.46301	1187.22	-548.639	1024.72	0	3501	0	3501	0	0.0661441	0.0564469	0	0	0.186535	0	0.334557	0.0186409	0	0.0968766	0	0	0.00622494
TCGA-EL-A3H2	THCA	C3	THCA.1	0.0635258	0.16	0	NA	-2.3428	-0.3175	-0.629	-0.9825	-0.6476	-0.7175	3	2	0.0894456	0.149076	48	0.0541428	1	6	NA	NA	NA	1.56071	5	0.969724	1.17998	-1036.92	-1167.58	1532.23	1	1019	1	1019	0.0432954	0	0	0	0	0	0.00240909	0.222277	0	0.00478788	0.15786	0	0.0524156	0.0598041
TCGA-EL-A3T1	THCA	C2	THCA.4	0.257533	0.33	0	NA	-1.3115	-0.2345	0.3784	0.9649	1.2517	0.2627	7	2	0.0587815	0.382079	65	3.75585e-05	0	0	0.882066	3.85414	79	3.66356	39	1	1.38544	1252.43	-550.993	869.528	0	3941	0	3941	0	0.131096	0.0103648	0	0	0.0207604	0.0380082	0.210241	0	0.0100986	0.00287828	0.00595608	0.0255362	0
TCGA-EL-A3T7	THCA	C3	THCA.5	0.0692876	0.13	0	NA	-1.6723	-0.3165	-0.0175	-0.9055	-0.0403	0.1767	7	NA	0.0873393	0.232905	51	2.33715e-05	0	0	NA	NA	NA	1.79176	6	1	1.4366	1156.12	-347.61	2088.45	0	1256	0	1256	0	0.0326218	0	0.0416496	0	0.0624722	0	0.466787	0	0.133634	0.0637711	0	0.0665884	0
TCGA-EL-A4K2	THCA	C3	THCA.1	0.165249	0.15	0.02	NA	-1.7062	-0.321	0.471	-0.0731	-0.2301	-0.3011	4	16	0.0298292	0.268462	53	7.16685e-05	0	0	NA	NA	NA	2.96502	20	0.989747	1.69851	-104.147	-1291.93	2447.59	0	928	0	928	0.052454	0	0	0.0100607	0	0.204552	0.0184819	0.440447	0	0.0340842	0.0192596	0	0.0112989	0
TCGA-EL-A4KH	THCA	C3	THCA.5	0.0494477	0.34	0	NA	-1.9037	-0.1585	-0.2657	-0.9261	-0.8792	-0.134	3	NA	0.0302375	0.0907124	59	1.68322e-05	0	0	NA	NA	NA	0	1	NA	1.24197	229.281	-1512.88	2445.87	0	823	0	823	0.0920966	0	0	0.0117292	0	0.226061	0	0.333524	0	0.121239	0.0136503	0	0.0137178	0.00965717
TCGA-EM-A1CT	THCA	C3	THCA.3	0.0998819	0.2	0	NA	-1.9053	-0.431	0.1292	-0.2632	-0.2774	-0.1911	6	0	0.262685	0.379433	53	1.72239e-05	0	0	NA	NA	NA	2.07944	8	1	0.866878	-245.357	-1174.83	1804.51	0	553	0	553	0.0223599	0.011932	0	0.0179398	0	0.198616	0.0341538	0.283533	0	0.00567951	0.00842741	0	0	0.0371541
TCGA-EM-A1YA	THCA	C3	THCA.1	0.0630268	0.36	0	NA	-1.6179	-0.2235	-0.9365	-1.3981	-0.9233	-0.4786	3	NA	0.0301958	0.211371	45	8.87695e-06	0	0	NA	NA	NA	1.38629	4	1	1.39084	-1361.87	-1266.32	3381.78	0	602	0	602	0	0.0144973	0.00300359	0	0	0	0.00721971	0.473966	0.0748364	0	0.0265697	0	0.126293	0
TCGA-EM-A1YE	THCA	C3	THCA.1	0.0451835	0.32	0	NA	-2.5123	-0.325	-1.1883	-1.3716	-0.309	-0.5639	0	0	0.0915625	0.244167	93	0.914444	11	4	NA	NA	NA	NA	0	NA	1.13689	-571.205	-1536.14	1452.79	0	1645	0	1645	0.0755371	0	0.0077154	0	0	0	0.0269601	0.286082	0	0.0581162	0.0650004	0	0.102416	0.0563002
TCGA-EM-A2CL	THCA	C3	THCA.1	0.0211693	0.04	0	NA	-1.5776	-0.309	-1.7032	-1.9073	-1.0064	-0.5639	2	18	0.0288465	0.144233	53	2.56453e-05	0	0	NA	NA	NA	1.09861	3	1	1.24839	-512.744	-1520.61	2081.37	0	401	0	401	0.145088	0	0	0	0.0340496	0.107767	0	0	0	0.130206	0.10754	0	0.0224905	0.0445173
TCGA-EM-A2CU	THCA	C3	THCA.5	0.18309	NA	NA	NA	-2.3157	-0.3385	0.277	0.8222	-0.1862	0.0104	2	NA	0.0955935	0.127458	45	8.5157e-06	NA	NA	0.965429	2.67674	16	2.63639	16	0.950877	1.67317	-30.4148	-1272.64	1435.17	0	400	0	400	0	0.123905	0	0	0	0	0.0278771	0.196098	0	0.0254955	0.0705958	0.00366654	0.0439917	0
TCGA-EM-A3FL	THCA	C3	THCA.1	0.0687798	0.47	0	NA	-2.134	-0.151	-0.8659	0.21	-0.7736	-0.8788	3	NA	0.148743	0.178492	31	3.31399e-06	0	0	0.705993	2.68748	45	1.94591	7	1	1.13633	-1280.7	-1313.68	3347.86	0	1441	0	1441	0.0645647	0.0910889	0	0	0	0.161145	0.025875	0.112327	0	0.00929712	0	0	0.0281504	0
TCGA-EM-A3FN	THCA	C3	THCA.1	0.0467676	0.34	0.52	NA	-2.1606	-0.1905	-1.2927	-1.6823	-1.1418	-0.6705	10	NA	0.0304965	0.457448	155	0.000377316	0	0	NA	NA	NA	NA	0	NA	1.14494	-1413.43	-1624.28	1310.37	0	367	0	367	0.0683383	0	0.00984992	0	0	0	0.0148927	0.233786	0	0.0697989	0.113612	0	0.104707	0.0657273
TCGA-EM-A3SZ	THCA	C3	THCA.4	0.209861	0.34	0.04	NA	-1.631	-0.186	0.0763	0.8136	-0.0612	-0.1573	10	27	0.0614722	0.491778	47	0.0113322	0	0	0.757914	3.50533	102	2.5993	14	0.984936	1.3138	306.214	-884.88	778.756	0	389	0	389	0	0.189372	0.0117533	0	0	0.0262879	0	0.114663	0	0.0629055	0.0302688	0.00387619	0.0741643	0
TCGA-EO-A3KW	UCEC	C2	UCEC.CN_HIGH	0.144394	0.28	0.03	NA	1.0468	0.3555	0.0205	0.0865	0.8075	-0.0918	27	10	0.277632	1.00957	438	0.661327	13	37	NA	NA	NA	2.48491	12	1	3.68416	-697.135	276.124	-1513.1	0	497	0	497	0.061249	0	0.037888	0	0	0.130819	0.0560393	0.244861	0.00181158	0	0.00483286	0	0.0483282	0
TCGA-ER-A19D	SKCM	NA	SKCM.RAS_Hotspot_Mutants	0.19678	0.23	0.15	7.81693	0.5154	-0.01	0.7487	1.0771	-0.4712	0.7325	NA	NA	6.22764	10.7139	102	0.527781	11	6	0.76483	2.99203	50	3.52814	35	0.992348	NA	-1214.14	887.038	-3737.17	1	383	1	357	0.0194898	0.00883941	0	0.00247341	0	0.0817304	0.0809025	0.367626	0	0.00432275	0.0189123	0	0	0.0342145
TCGA-ER-A1A1	SKCM	NA	SKCM.Triple_WT	0.872862	0.8	0.02	38.7522	0.686	0.0865	1.5872	3.4041	0.0312	-0.3001	NA	NA	0.712632	1.61117	78	0.000843549	0	0	0.844696	4.22681	149	5.74891	339	0.986768	NA	-215.297	277.554	-538.038	0	3196	1	1971	0.148916	0.255139	0.00281554	0	0	0.043688	0.00795149	0.113981	0	0	0.00568753	0	0	0.0214498
TCGA-ER-A3ET	SKCM	NA	SKCM.Triple_WT	0.296949	0.4	0.19	14.0347	0.2065	0.0425	0.5881	0.6063	0.564	0.3442	NA	NA	0.734032	2.50794	735	0.721429	10	66	0.892543	2.83655	24	2.44102	12	0.982337	NA	267.497	163.604	-1060.52	1	2829	1	2435	0.0538018	0.0314918	0	0.0128683	0	0	0.0265335	0.371184	0	0.0421308	0.102025	0	0.0196496	0
TCGA-ET-A25N	THCA	C3	THCA.3	0.118517	NA	NA	NA	-2.0874	-0.3085	-0.1464	-0.8096	-0.5124	0.0567	NA	NA	NA	NA	41	1.33687e-05	NA	NA	NA	NA	NA	0.693147	2	1	1.51649	918.889	-373.092	1668.5	0	1928	0	1928	0.0213508	0.0116392	0	0.0344175	0.00733891	0.0348704	0.00365897	0.264811	0	0.0834889	0.101705	0.0159592	0.0180919	0.0365166
TCGA-ET-A2N0	THCA	C3	THCA.4	0.173434	0.34	0	NA	-1.4876	-0.083	-0.1343	1.2884	-0.2432	-0.3089	4	0	0.120297	0.240593	55	3.10311e-05	0	0	0.893138	2.35704	14	2.68954	16	0.970045	1.23082	978.995	-1498.93	1533.84	0	1600	0	1600	0.0581194	0.0409317	0.0138901	0.000923693	0	0.0784724	0.0124035	0.143318	0	0.0174115	0.0352625	0	0.078522	0
TCGA-ET-A2N5	THCA	C3	THCA.1	0.0717149	0.18	0	NA	-2.4654	-0.3365	-0.6782	-0.9669	-0.8979	-0.6453	4	37	0	0.263049	43	6.33797e-06	0	0	NA	NA	NA	1.09861	3	1	1.26004	-661.971	-1380.53	2218.05	0	2460	0	2460	0.0767749	0	0	0	0.00305484	0	0.0059063	0.340148	0	0	0.0494607	0	0.091282	0.000708199
TCGA-ET-A3BQ	THCA	C3	THCA.5	0.0691113	0.28	0	NA	-1.5942	-0.293	-0.1941	-0.9474	-0.2663	0.1802	7	0	0.0583241	0.291621	37	1.06316e-05	0	0	NA	NA	NA	1.79176	6	1	1.25565	1078.79	-1003.59	2134.93	0	2331	0	2331	0.0934416	0	0.0531173	0	0	0	0	0.572516	0	0.00810508	0.019928	0	0.0518363	0
TCGA-ET-A3BU	THCA	C3	THCA.3	0.0779761	0.46	0	NA	-1.4261	-0.306	-0.2357	-0.6166	-0.3323	0.1609	1	NA	0.060932	0.091398	57	4.65818e-05	0	0	NA	NA	NA	2.35167	11	0.980724	1.20468	1023.09	-634.514	156.106	0	2367	0	2367	0.0579594	0	0.0314217	0	0	0.135174	0	0.428291	0	0.029238	0.0937883	0	0.0204308	0
TCGA-ET-A40S	THCA	C3	THCA.2	0.247136	0.31	0.02	NA	-1.7439	-0.2785	0.4911	1.0546	0.3663	-0.0587	3	8	0.0854797	0.341919	60	0.0494707	0	3	0.885262	2.55874	18	3.41249	31	0.99374	2.30065	760.537	-1243.37	1871.73	0	1223	0	1223	0	0.0764386	0	0.118748	0	0	0.0226635	0.173254	0	0.0302122	0.0406064	0	0.0889835	0
TCGA-EW-A1OY	BRCA	C2	BRCA.LumB	0.107348	0.19	0.34	0.428226	0.6158	0.158	-0.2979	-0.2761	0.6368	0.1494	27	48	0.592986	1.5917	245	0.687248	15	40	0.824082	2.1748	14	2.04319	8	0.982568	3.88264	-381.466	804.514	1557.72	0	908	0	908	0	0.0183255	0	0.00117941	0	0.00913196	0.154776	0.40268	0	0.0306583	0.00485856	0.00818013	0.0169631	0
TCGA-EW-A1P3	BRCA	C1	BRCA.LumA	0.198771	0.32	0.26	1.76432	0.1451	0.0665	-0.2031	-0.0581	0.4275	0.3096	8	7	0.123869	0.526443	94	0.281218	9	9	0.983235	1.58246	5	1.09861	3	1	1.91534	-557.504	826.048	234.606	0	1611	0	1611	0	0.0931551	0	0	0	0.011223	0.121251	0.272656	0	0.127429	0	0.00202287	0.0331752	0
TCGA-EW-A1PC	BRCA	C2	BRCA.LumB	0.064014	0.19	0.23	0.720131	1.3876	0.344	-0.6891	-1.1903	1.7809	0.2135	NA	NA	0	0	311	0.724251	23	41	NA	0	1	2.19722	9	1	3.36324	-106.487	1661.13	1506.36	0	187	0	187	0	0.0041537	0.256626	0	0	0	0.0308702	0.275243	0	0.0549083	0.0162336	0.0114981	0.0665002	0
TCGA-EW-A2FR	BRCA	C1	BRCA.Her2	0.279181	0.77	0.12	2.99833	0.0683	0.076	0.2529	0.1041	0.0079	0.9436	20	NA	0.203445	0.791177	159	0.257436	18	19	0.923071	2.12545	10	3.23318	26	0.992353	3.96149	205.51	681.292	-849.963	0	1673	0	1673	0	0.0421438	0	0	0	0.300152	0.0344393	0.351728	0	0.035197	0	0.00228023	0.0122587	0
TCGA-EW-A6S9	BRCA	C2	BRCA.LumA	0.137042	0.25	0.3	0.648302	0.0831	0.0325	-0.179	-0.4832	0.9132	0.6251	7	9	0.17125	0.318037	253	0.370417	2	10	0.857333	3.46624	57	1.94591	7	1	1.38247	-1221.19	644.674	-2186.08	0	463	0	463	0.0140972	0.0476994	0.00523068	0	0	0.205195	0.0290065	0.186318	0	0.111365	0.0114811	0	0.0241848	0
TCGA-EX-A1H6	CESC	C2	NA	0.0960895	0.38	0	20.4861	0.5907	0.202	-0.6824	0.3022	0.9117	-0.0046	27	3	0.708749	1.72757	64	0.195821	4	15	NA	NA	NA	2.09815	9	0.954908	2.81702	-339.353	-108.977	-2535.93	0	241	0	241	0	0.17042	0.0311796	0	0	0.00747943	0.0210325	0.064109	0	0.0771053	0.0107715	0	0.108128	0.00546943
TCGA-EY-A1GX	UCEC	C4	UCEC.CN_HIGH	0.0173866	0.02	0	NA	-0.004	0.0565	-2.0021	-2.6533	-2.3179	-0.9463	30	114	0.566077	1.67465	76	0.936173	8	2	NA	NA	NA	NA	0	NA	2.66504	-1567.34	-1110.38	1359.17	1	1127	1	743	0.214323	0	0.0730341	0	0	0.0819846	0	0	0	0.162195	0.0878407	0	0.0169601	0
TCGA-EY-A1H0	UCEC	C1	UCEC.MSI	0.0830028	0.13	0	NA	0.4631	0.214	-1.3852	-0.7726	-0.5064	-0.3864	105	866	2.20171	7.13261	81	0.142287	6	3	NA	NA	NA	NA	NA	NA	2.43739	-877.078	-103.369	-621.132	0	588	0	588	0	0.057076	0.011021	0	0	0.321046	0	0.0710386	0	0.0255501	0.00355143	0	0.0835756	0
TCGA-EY-A54A	UCEC	C1	UCEC.CN_HIGH	0.16154	0.21	0.42	4.93184	0.9425	0.2705	0.2538	0.1962	0.0388	0.1364	47	74	0.53578	1.96453	317	0.584775	4	24	0.934863	2.32305	12	2.50703	14	0.94997	4.24126	-107.049	537.656	-3674.17	0	447	0	447	0	0.0173539	0.00427624	0.0164263	0.0186494	0	0.0419661	0.351588	0.0205793	0	0.0309754	0	0.0298138	0
TCGA-F2-6879	PAAD	C2	NA	0.104774	0.32	0.02	0.0192572	-0.0113	-0.028	0.1953	-0.7582	1.2071	0.6203	22	100	0.431915	0.925532	202	0.278951	8	18	NA	NA	NA	2.24297	11	0.935392	1.40941	192.476	-133.871	-781.82	1	334	1	183	5.53952e-05	0	0.0315193	0.0344108	0	0.070178	0.0508751	0.278391	0	0.125672	0.0377611	0.010058	0.0130258	0
TCGA-F4-6808	COAD	C1	GI.CIN	0.205257	0.44	0.18	5.10381	0.6102	0.3575	-1.3554	-1.177	-0.949	-0.187	24	1	1.16028	3.06645	155	0.718438	11	27	NA	NA	NA	0	1	NA	3.45835	-1232.24	-61.6392	802.292	0	1024	0	1024	0	0.0497887	0.00875239	0	0.000857978	0.117143	0.0157496	0.0391889	0.194658	0	0.0301545	0	0	0.0553059
TCGA-F5-6810	READ	C1	GI.CIN	0.114473	0.35	0.22	5.85945	1.0168	0.365	-0.6086	-0.4044	0.0022	0.4379	62	2	0.931928	2.74541	145	0.662999	17	14	0.920234	1.48106	5	2.16396	9	0.984859	NA	-1420.85	856.22	-2398.75	NA	NA	NA	NA	0	0.107394	0	0.0133191	0	0.0515482	0.137848	0.195466	0.0151011	0	0.048669	0	0.0208596	0.0193407
TCGA-F7-7848	HNSC	C1	HNSC.Atypical	0.33022	0.43	0.12	NA	0.6877	0.0585	0.2277	1.1933	-0.1157	0.3426	138	161	2.75976	8.09928	150	0.725818	13	22	0.920426	4.45144	126	2.99982	24	0.943916	2.87451	-746.939	324.608	-1002.17	0	1131	0	1131	0.0295466	0.0193081	0.0183417	0.0193879	0	0.0351842	0.015555	0.260628	0.00867614	0.00178262	0.0191755	0.014398	0	0.0141224
TCGA-F7-A61S	HNSC	C2	NA	0.346393	0.49	0.32	NA	0.6824	0.389	0.1211	0.9179	2.7732	0.1061	45	18	0.932093	2.56326	84	0.462398	6	15	0.930641	1.49781	5	2.77259	16	1	2.47053	-95.1968	295.893	-378.808	0	576	1	213	0	0.0533132	0.078893	0	0	0.082008	0.115687	0.235529	0.0572296	0	0	0	0.00920969	0.0201587
TCGA-F7-A61W	HNSC	C2	NA	0.0864685	0.18	0.05	NA	0.9518	0.3635	-1.254	-2.1557	0.986	0.2119	26	0	0.561503	1.5663	224	0.707449	5	37	NA	NA	NA	NA	0	NA	1.72904	-598.325	1025.19	-2491.62	0	14	0	14	0.0215633	0	0.105888	0.111305	0	0.170688	0.040094	0.251579	0.0766151	0	0	0.00126822	0.0190346	0.0150061
TCGA-FA-A6HN	DLBC	NA	NA	NA	0.59	0.04	NA	0.3972	0.0345	1.8294	3.7384	-0.0162	-1.0992	83	327	1.93	3.88507	97	0.0544502	0	11	0.514366	1.71397	28	5.1335	174	0.995046	NA	1427.82	-230.594	-2402.97	1	58	0	58	0.350738	0.0949753	0.000353725	0	0	0.0214616	0.061152	0.125405	0	0.00244934	0	0	0	0
TCGA-FA-A7DS	DLBC	NA	NA	NA	0.25	0.05	NA	1.1534	0.545	1.407	2.9596	0.2246	-0.9226	46	5	1.09482	2.56286	212	0.0839809	2	14	0.212988	0.576783	15	4.10565	69	0.969661	NA	255.418	900.399	-1887.01	0	719	0	719	0.151789	0.189499	0	0	0	0	0.0891971	0.0595864	0	0.0138269	0.0212123	0	0	0.0354727
TCGA-FB-AAQ0	PAAD	C2	NA	0.138425	0.32	0.47	9.70091	-0.3375	-0.1365	-0.7676	-0.9504	0.6942	0.435	19	0	0.396513	1.1329	195	0.624827	3	13	NA	NA	NA	1.03972	3	0.946395	1.75137	-166.97	-380.891	1734.26	1	473	0	473	0.129907	0	0.0122515	0	0	0.185734	0.00810179	0.0467732	0.123068	0	0.0320197	0	0	0.0658396
TCGA-FD-A3B6	BLCA	C2	BLCA.4	0.436385	0.58	0.26	0.393311	0.9852	0.449	0.507	0.5078	1.0399	0.1545	114	47	2.20224	7.45143	239	0.631578	14	32	0.71175	1.385	7	2.79129	18	0.965722	5.38028	-472.43	984.344	653.329	1	1005	0	1005	0	0.0222027	0	0.00312649	0	0.0392697	0.0524232	0.24421	0	0.0423612	0.0355179	0.00562213	0.034258	0.0471038
TCGA-FD-A3SL	BLCA	C1	BLCA.2	0.116673	0.58	0.1	1.17135	0.0978	0.034	0.1745	0.0242	-0.1365	0.5067	42	39	1.79948	5.68869	117	0.477511	14	44	0.366918	0.254328	2	1.56071	5	0.969724	1.62715	-841.996	429.593	-401.713	1	712	1	260	0	0.0460139	0	0.0348706	0	0.136585	0.146189	0.298316	0	0.0800444	0.0115571	0	0.0604499	0
TCGA-FD-A3SN	BLCA	C2	BLCA.2	0.16397	0.27	0.03	3.49387	0.7452	0.254	-0.5697	-0.5799	0.2709	0.5009	110	11	3.95653	9.50166	102	0.947698	8	37	0.994273	0.689178	2	1.89379	7	0.973215	1.44383	-132.419	554.999	-2802.01	0	887	1	110	0	0.00607422	0	0.00652841	0	0.0653356	0.0861393	0.301434	0.0518252	0	0.0100628	0.0114586	0.0840885	0.0184518
TCGA-FD-A3SR	BLCA	C2	BLCA.2	0.199032	0.43	0.17	3.06509	0.1955	-0.0515	0.2402	0.6781	1.796	0.1974	50	39	0.798292	3.75493	255	0.642114	12	45	0.97879	0.678445	2	3.35499	29	0.996345	3.70306	-2041.31	593.753	-2864.89	1	602	1	372	0	0.0246632	0	0.0186622	0	0	0.207149	0.209058	0	0.0913578	0.0248921	0	0.00744941	0
TCGA-FD-A6TD	BLCA	C2	NA	0.393107	0.63	0.21	12.3916	0.7101	0.4055	0.5528	1.0051	1.1394	0.5693	65	101	1.26416	3.4915	144	0.399584	9	29	0.834272	3.01249	37	1.60944	6	0.898244	0.796503	106.342	450.392	-1932.48	1	386	0	386	0.0315215	0	0.0210019	0.0469606	0	0.022751	0.0551787	0.32141	0.034824	0	0.0463883	0	0.0514654	0.0410793
TCGA-FD-A6TE	BLCA	C1	NA	0.0750996	0.18	0.25	12.0919	1.0009	0.2285	-0.9733	-0.5322	-0.5951	-0.5216	75	2	2.20075	6.41362	113	0.761406	24	32	0.921123	2.4309	14	1.60944	5	1	0.851916	-1700.84	967.261	163.171	0	376	1	321	0	0	0.0349164	0	0	0	0.0943307	0.0815309	0.00997023	0	0.00400427	0.00314532	0.0565479	0
TCGA-FE-A233	THCA	C3	THCA.3	0.0724573	0.19	0	NA	-1.3579	-0.306	-0.6356	-1.4204	-0.0104	-0.0556	7	NA	0.0586159	0.263771	33	6.9552e-06	0	0	NA	NA	NA	1.79176	6	1	1.25267	404.331	-659.338	3005.04	0	751	1	567	0.0740095	0	0.0720171	0	0	0.174512	0.0148565	0.431131	0	0	0.0156096	0.0024953	0	0.0416622
TCGA-FE-A3PA	THCA	C3	THCA.5	0.0723325	0.19	0	NA	-1.6717	-0.247	-0.2156	-0.5993	-0.4076	-0.0428	2	NA	0.0278926	0.0557852	79	5.81566e-05	0	0	NA	NA	NA	1.47508	5	0.916516	2.15625	-87.4417	-1295.25	1008.66	0	3235	0	3235	0.115764	0	0.0373167	0.0232998	0	0	0	0.306117	0	0.0579079	0.0383939	0	0.103333	0
TCGA-FF-A7CW	DLBC	NA	NA	NA	0.49	0.1	NA	0.9	0.4775	1.4964	3.6886	-0.4337	-1.49	20	26	0.321862	1.13889	101	0.251991	8	10	0.140914	0.0976743	2	5.0535	168	0.986248	NA	882.607	372.893	-2687.51	0	791	0	791	0.332118	0.0398023	0	0	0	0.0811019	0.0286273	0.0883465	0	0.00284036	0	0	0.01071	0
TCGA-FG-5965	LGG	C5	GBM_LGG.G-CIMP-high	0.0638872	0.42	0	NA	-0.902	-0.3325	0.0672	-1.504	-0.2271	-0.6232	20	NA	0.158109	0.517446	87	0.0823065	2	14	NA	NA	NA	0	1	NA	3.42045	970.897	-430.539	-3651.98	1	1120	1	715	0.0130254	0.00849518	0	0	0	0	0.0255179	0.322689	0.237226	0	0.171704	0.0931958	0.00559131	0.00939807
TCGA-FG-8187	LGG	C5	GBM_LGG.Codel	0.0544292	0.27	0	NA	-1.5381	-0.353	-0.2561	-2.4581	-0.5565	-1.0638	9	1	0.177125	0.295208	67	0.0572604	2	4	NA	NA	NA	0	1	NA	3.35945	185.505	-879.691	-4050.48	0	611	0	611	0.0273042	0	0	0	0.0298746	0	0.0126545	0.219336	0.281246	0	0.273959	0	0.0436094	0
TCGA-FG-A60J	LGG	C5	GBM_LGG.G-CIMP-high	0.0640571	0.25	0.1	NA	-1.3528	-0.333	-0.0164	-1.5664	-0.3737	-0.8718	15	NA	0.229903	1.03456	57	0.0539468	0	2	NA	NA	NA	0	1	NA	3.45916	301.454	-842.501	-3972.59	0	449	0	449	0.0424113	0	0.00560006	0	0.00307159	0	0	0.483154	0.06763	0	0.222802	0	0.0502308	0
TCGA-FG-A60L	LGG	C4	GBM_LGG.G-CIMP-high	0.164693	0.5	0.08	NA	-1.4633	-0.165	0.1805	-1.2741	-0.7269	-1.0772	13	2	0.0868732	0.63707	109	0.107994	2	9	NA	NA	NA	NA	0	NA	2.95933	41.4129	-1608.2	-4086.58	0	655	0	655	0.0173387	0.000802328	0	0	0	0	0	0.439756	0.0572266	0	0.358211	0	0.0218146	0.0252647
TCGA-FG-A6IZ	LGG	C5	GBM_LGG.Codel	0.0267859	0.04	0.09	NA	-1.2355	-0.1615	-0.684	-2.3485	-0.7633	-1.3492	29	78	0.546325	1.4377	61	0.889428	2	6	NA	NA	NA	NA	0	NA	3.15032	-353.036	-1103.56	-5628.73	0	457	0	457	0.0340442	0	0.00674223	0	0	0	5.19018e-05	0.507383	0	0.0508972	0.135928	0.000270506	0.0396168	0.0238143
TCGA-FI-A2EU	UCEC	C2	UCEC.CN_HIGH	0.0615072	0.06	0.14	2.57595	0.9133	0.219	-1.4522	-1.4001	0.9818	-0.3192	19	19	0.366521	1.49428	268	0.73532	9	24	NA	NA	NA	NA	NA	NA	3.07232	-1658.74	-43.4092	-2442.28	0	2941	0	2941	0.0163156	0	0.049962	0	0	0.191659	0.0355852	0.0169926	0	0.0821565	0	0	0.0216546	0
TCGA-FI-A3PV	UCEC	C1	UCEC.CN_HIGH	0.0632302	0.33	0.27	2.43366	0.5825	0.1845	-1.3602	-1.4146	-0.2447	-0.5066	35	17	0.270611	1.21775	513	0.894261	15	45	NA	NA	NA	NA	0	NA	4.01973	-1522.06	-545.561	547.964	1	1249	1	1249	0.144397	0.000522273	0.0019065	0	0	0.0571208	0.0157486	0.039079	0	0.0525113	0.0301829	0	0.12177	0
TCGA-FJ-A3Z9	BLCA	C4	NA	0.107274	0.15	0.04	8.14618	0.3883	0.073	-2.1367	-2.0751	-0.7875	-0.3832	30	9	0.590115	1.79845	73	0.0391939	1	4	NA	NA	NA	NA	0	NA	2.87756	-2186.57	382.931	-2185.24	1	385	0	385	0.0728304	0	0.0407916	0	0	0.231346	0	0.0683045	0	0.0229835	0	0	0.0549852	0
TCGA-FL-A1YU	UCEC	NA	NA	NA	NA	NA	NA	NA	NA	NA	NA	NA	NA	NA	NA	NA	NA	NA	NA	NA	NA	NA	NA	NA	NA	NA	NA	NA	NA	NA	NA	NA	NA	NA	NA	NA	NA	NA	NA	NA	NA	NA	NA	NA	NA	NA	NA	NA	NA
TCGA-FP-7916	STAD	C2	GI.EBV	0.35853	0.7	0.13	35.5279	0.332	0.0525	1.0377	1.9822	1.5653	0.3776	NA	NA	0.787239	2.36172	92	0.438723	19	10	0.730762	4.81091	723	5.67929	440	0.933055	1.91801	-140.242	601.456	-2275.56	1	428	1	428	0.0131575	0.0286277	0.00731871	0.00209603	0	0	0.167998	0.153485	0	0.0631548	0.0156184	0	0.00613814	0.0239292
TCGA-FP-7998	STAD	C2	GI.EBV	0.49375	0.72	0.53	49.8573	0.3656	-0.0855	1.4694	2.2835	1.3531	0.3614	NA	NA	0.478534	1.62702	118	0.0992997	5	11	0.676912	4.36854	635	4.65923	445	0.76405	1.37175	207.658	909.19	-1006.45	0	678	0	678	0	0.0660803	0	0.00665493	0	0.0400692	0.137174	0.135607	0	0.0596077	0.0192841	0	0	0.0402567
TCGA-FS-A1ZF	SKCM	NA	SKCM.BRAF_Hotspot_Mutants	0.083744	0.07	0.05	NA	0.8057	0.289	-0.6916	-1.0008	-0.8806	0.0088	NA	NA	2.548	4.91613	178	0.898835	8	20	NA	NA	NA	1.67699	6	0.935945	NA	-1458.89	713.098	-2104.1	1	470	1	470	0.0333623	0	0	0	0.0154722	0.420535	0.0160346	0.198346	0	0.0828119	0	0	0	0.0519133
TCGA-FU-A3NI	CESC	C2	NA	0.14022	0.35	0.12	15.4484	1.1196	0.293	-0.1776	-0.0212	0.2121	-0.0497	44	7	0.72806	1.87886	188	0.712727	18	42	0.922192	1.91764	8	3.09104	22	1	2.04468	-1243.32	598.565	-147.53	1	638	0	638	0	0.0981938	0	0.102264	0	0	0.158285	0.159991	0	0.0460044	0.0234411	0	0.0379338	0
TCGA-FU-A3WB	CESC	C2	NA	0.0625169	0.12	0.05	19.327	1.4793	0.441	-1.0423	-0.4579	0.6738	-0.1343	30	0	0.376887	1.35236	63	0.120337	3	12	0.959484	0.665064	2	1.94591	7	1	1.84266	-1031.95	933.416	-1368.06	0	491	0	491	0	0.0318941	0.0724944	0.0189722	0	0	0.0359873	0.148894	0	0.0176914	0.022373	0	0.0705651	0
TCGA-FU-A5XV	CESC	C2	NA	0.248102	0.28	0.1	2.81176	0.8186	0.166	-0.4997	0.0722	0.6682	0.065	32	10	0.662618	1.7449	84	0.300061	6	10	0.895656	1.74287	7	2.5666	14	0.972544	2.17897	0.564006	863.787	-2277.03	0	321	0	321	0	0.174089	0.0678478	0.0318964	0.00923811	0.0441096	0.00804433	0.0862106	0.0082428	0.037208	0.0240791	0	0.0520253	0
TCGA-FV-A2QR	LIHC	C3	LIHC.iCluster:3	0.0990605	0.2	0.01	NA	-0.792	-0.2765	-0.6383	-1.2978	-0.5759	-0.4746	46	22	0.915284	2.53664	159	0.260571	5	27	0.936422	1.29816	4	NA	0	NA	3.08509	-1216.48	-272.165	4398.87	1	581	1	561	0	0.0623409	0	0	0	0.16574	0.0698762	0.347181	0	0.0271493	0.0176478	0.0185736	0.0729725	0
TCGA-FV-A3R3	LIHC	C3	LIHC.	0.259538	0.65	0	NA	-1.7078	-0.3145	0.2196	-0.1625	-0.164	0.07	30	5	0.31065	1.26849	43	0.0968578	1	7	NA	NA	NA	2.19722	9	1	1.03947	-677.74	-837.655	1771.78	1	366	0	366	0	0.0145377	0.00100541	0.00607609	0	0	0.0118758	0.386111	0	0.0849826	0.0264632	0.00522352	0.0549737	0
TCGA-FX-A2QS	SARC	C6	NA	0.0647984	0.12	0.13	NA	0.7176	-0.1295	0.1345	-0.7046	0.5138	0.4625	23	2	0.44024	1.08901	1310	0.578019	12	28	0.979585	0.678996	2	2.32219	12	0.934517	1.60889	-1603.31	1146.23	-1841.45	0	1495	0	1495	0	0.00590169	0	0.00524156	0	0	0.118919	0.453854	0	0.0186455	0.0154944	0.0237556	0.00642133	0.00481397
TCGA-FY-A3BL	THCA	C3	THCA.3	0.0199795	0.03	0	NA	-2.0194	-0.3875	-0.9427	-0.8592	-0.9437	-0.3545	5	NA	0.0313389	0.156695	55	6.1704e-05	0	0	NA	NA	NA	1.56071	5	0.969724	1.00854	-240.48	-802.797	674.037	0	621	0	621	0	0.0120334	0	0.0509999	0	0.12694	0.00566401	0.0271354	0	0.147737	0.0461759	0	0.0102453	0.0709542
TCGA-FY-A3NN	THCA	C3	THCA.3	0.0793062	0.37	0	NA	-1.8525	-0.269	-0.0986	-0.8906	-0.7311	-0.4475	6	NA	0.0602043	0.180613	37	0.000175413	0	0	NA	NA	NA	1.33218	4	0.960964	NA	-271.071	-622.312	1009.71	0	0	0	0	0.0168543	0.00602321	0	0.00361359	0	0.188343	0.00501992	0.399431	0	0.155463	0.0272583	0	0.0247842	0.0101963
TCGA-FY-A3ON	THCA	C3	THCA.3	0.116124	0.05	0	NA	-1.3796	-0.231	0.0357	0.3233	-0.1509	0.0547	2	1	0	0.147962	63	6.7177e-05	0	0	0.893237	3.47632	49	2.5666	14	0.972544	1.26497	904.557	-926.398	1736.14	0	595	0	595	0	0.02786	0	0.0127748	0	0.0869803	0.0475887	0.288557	0	0.0174628	0.0262522	0	0.0308582	0
TCGA-FY-A3R7	THCA	C3	THCA.2	0.123742	0.71	0	NA	-1.8648	-0.315	0.058	0.1971	-0.0883	-0.061	5	NA	0.0293618	0.146809	43	0.011053	0	0	0.794213	1.54547	7	3.43652	32	0.991571	1.82224	914.395	-1263.47	2343.09	0	495	0	495	0	0.106171	0	0.0109167	0	0.0258816	0.104924	0.267997	0	0.0255491	0.0109975	0.00068471	0.0511211	0
TCGA-FY-A3R9	THCA	C3	THCA.1	0.0528222	0.34	0	NA	-2.6017	-0.2155	-1.0612	-1.9895	-1.2236	-0.737	9	83	0.145518	0.436555	49	1.60931e-05	0	0	NA	NA	NA	NA	0	NA	1.083	-515.744	-1124.84	1723.64	0	504	0	504	0.020606	0.0359224	0.000576266	0	0	0	0.00843611	0.404917	0.0198982	0	0.144908	0.000666448	0.0632522	0
TCGA-FY-A4B0	THCA	C3	THCA.1	0.149701	0.28	0.04	NA	-1.2341	-0.21	-0.2983	-1.2226	-1.0274	-0.2694	NA	NA	0	0	65	0.195005	1	2	NA	NA	NA	0	1	NA	1.93814	-609.8	-1265.68	-561.86	0	420	0	420	0.093448	0	0	0	0	0.118118	0.0371019	0.532782	0.00907883	0	0.00203278	0	0.0265582	0
TCGA-FZ-5921	PAAD	NA	NA	NA	0.76	0.49	5.1506	NA	NA	NA	NA	NA	NA	NA	NA	0.622079	1.73664	71	0.232672	10	8	NA	NA	NA	NA	NA	NA	NA	NA	NA	NA	1	155	1	103	NA	NA	NA	NA	NA	NA	NA	NA	NA	NA	NA	NA	NA	NA
TCGA-G2-A2EK	BLCA	C3	BLCA.2	0.310219	0.46	0.04	2.85458	-0.472	-0.143	-0.537	0.5576	-0.6163	-0.0656	38	1	0.441905	1.79708	152	0.22886	4	21	NA	0	1	2.77097	17	0.978032	5.16259	-1609.82	-403.718	1628.49	0	485	1	485	0.210725	0.0784269	0.0271781	0.0114312	0	0.00259525	0	0.108172	0	0.0662179	0.0201507	0	0.0823102	0
TCGA-G3-A25T	LIHC	C1	LIHC.iCluster:1	0.0995899	0.31	0.17	NA	-0.1881	0.035	-0.3891	-0.442	-0.4666	-0.19	35	14	0.337467	1.15301	63	0.530182	15	13	NA	NA	NA	NA	0	NA	1.13795	-1767.14	-795.946	255.03	0	1553	1	452	0.0170348	0.0162603	0	0.00183527	0	0.225126	0.00186536	0.237606	0	0.0311269	0.0473846	0.00596196	0.141883	0
TCGA-G3-A6UC	LIHC	C4	LIHC.iCluster:3	0.0306043	0.07	0.08	NA	-1.4215	-0.3435	-1.3296	-1.8821	-0.3642	-1.3237	58	33	1.10705	2.59149	148	0.250361	6	9	NA	NA	NA	NA	0	NA	0.548644	-2478.66	-502.753	4255.88	0	671	1	639	0	0.0150689	0	0.0197829	0	0.0213414	0.141615	0.21566	0	0.204963	0.0861623	0	0.0773952	0.0620013
TCGA-G3-AAV7	LIHC	C4	NA	0.329198	0.35	0.15	NA	0.9048	0.1975	0.1904	-0.9488	-0.2953	-0.214	39	16	0.624747	1.70604	107	0.932476	9	23	NA	NA	NA	2.54004	13	0.990287	1.35764	-547.013	587.963	2744.68	0	361	0	361	0	0.00411521	0	0	0	0.418641	0.0258517	0.203805	0	0.0461686	0.0343189	0.00295169	0	0
TCGA-G4-6294	COAD	C1	GI.CIN	0.0483686	0.19	0.02	0.26573	0.6178	0.1095	-0.703	-0.9016	-0.8511	-0.1143	68	8	0.905966	3.50144	155	0.189696	6	11	NA	NA	NA	2.16396	9	0.984859	0.911517	-1227.42	250.089	738.716	1	858	1	517	0	0.0348023	0	0.0661702	0	0.0659051	0.0229428	0.189639	0.0347054	0	0.00378631	0	0	0.0445056
TCGA-G4-6322	COAD	C1	GI.CIN	0.080627	0.12	0.03	6.95579	0.6454	0.275	-0.7061	-0.2056	-0.8334	0.1047	32	3	0.756679	1.8917	239	0.211155	2	8	0.885952	3.09774	33	1.79176	6	1	3.63704	-1167.19	418.546	-2206.4	0	792	1	789	0	0.0378216	0	0	0	0.188322	0.0412189	0.163863	0.0544655	0	0	0	0.00136921	0.0144909
TCGA-G6-A8L6	KIRC	C3	NA	0.190777	0.38	0.09	NA	-1.7051	-0.1815	0.6693	0.8656	0.2323	-0.0207	29	34	0.373423	1.4439	70	0.0912167	1	2	NA	NA	NA	2.27187	10	0.98666	1.25929	289.438	-1675.03	2427.18	1	313	1	304	0	0.0175189	0	0	0	0	0.0330881	0.288014	0	0.0137551	0.20866	0	0.0423199	0
TCGA-G7-6789	KIRP	C3	KIRP.C2b	0.17039	0.21	0.13	NA	-1.3933	-0.25	-0.1668	-0.8018	-0.8387	0.7451	10	91	0.230705	0.46141	39	0.8634	15	5	NA	0	1	0.693147	2	1	2.12398	-111.943	-490.59	3777.47	1	122	1	122	0.0171777	0.0324412	0	0	0	0	0.0138649	0.388359	0	0.0333814	0.0203759	0.0863549	0.0502234	0
TCGA-G7-A8LC	KIRP	C3	NA	0.155279	0.17	0.18	NA	-1.6488	-0.1105	-0.5922	-0.5379	-0.3123	-0.3505	2	3	0.0731069	0.194952	71	0.9477	12	0	NA	NA	NA	1.24245	4	0.896241	2.44655	-377.946	-1464.93	-2374.71	0	702	0	702	0.0365914	0	0.00318829	0	0	0	0.012969	0.19759	0	0.00624143	0.0494813	0	0.150019	0.0121138
TCGA-G8-6325	DLBC	NA	NA	NA	0.7	0.07	NA	0.1762	0.249	1.9789	3.4029	0.1689	-0.8352	NA	NA	0	0	77	0.187265	3	21	NA	0	1	4.01254	76	0.926527	NA	1728.22	-485.155	-524.652	0	1581	0	1581	0.14324	0	0	0	0	0.309317	0.0717226	0.0569535	0	0.0427798	0	0.00925644	0.0270093	0
TCGA-G8-6906	DLBC	NA	NA	NA	0.13	0	NA	0.5174	0.2635	1.5044	3.4468	-0.2143	-0.7092	NA	NA	0	0	51	0.0398624	1	3	0.743747	1.78343	11	2.21025	10	0.959901	NA	114.407	-599.928	-3015.97	1	6425	1	6383	0.430366	0.0850649	0	0	0	0.142077	0.0216823	0.052695	0	0.0060688	0	0	0.0317848	0
TCGA-G9-6351	PRAD	C3	PRAD.1-ERG	0.051954	0.67	0.02	0.385015	-1.9439	-0.1515	-1.3537	-0.8153	-1.0657	-0.3701	7	NA	0.11646	0.524071	53	0.0334812	0	4	0.920791	0.638244	2	1.60944	5	1	1.85177	73.6386	-613.01	2507.83	0	2048	0	2048	0	0.00985511	0	0	0	0	0.0194824	0.138081	0.00108118	0.0538842	0.0147708	0	0.0531456	0
TCGA-G9-6353	PRAD	C3	PRAD.1-ERG	0.083093	0	0	1.77997	-2.0902	-0.191	-1.2772	-0.8834	-1.2947	-0.2422	4	NA	0.0282972	0.0848917	45	2.0948e-05	0	0	NA	NA	NA	1.60944	5	1	1.86806	72.8307	-756.908	3226.92	0	1542	0	1542	0	0.0240795	0	0.0164166	0	0	0.0547277	0.157534	0	0.171842	0.0310516	0	0.0448832	0
TCGA-G9-6494	PRAD	C3	PRAD.2-ETV1	0.0629707	0.43	0.01	2.24855	-1.6531	-0.1905	-1.0965	-1.0459	-0.9946	-0.4062	9	4	0.175327	0.818192	115	0.110196	5	14	NA	0	1	0	1	NA	1.61835	-341.626	-1252.01	2522.58	0	1771	0	1771	0	0.0363238	0	0.0143007	0	0	0.0477846	0.195753	0	0.138649	0.0147509	0	0.0772813	0
TCGA-G9-6496	PRAD	NA	NA	0.0521532	0.17	0.01	3.92585	NA	NA	NA	NA	NA	NA	16	14	0.262752	0.905033	324	0.0873958	1	14	NA	NA	NA	NA	NA	NA	NA	NA	NA	NA	0	1726	0	1726	NA	NA	NA	NA	NA	NA	NA	NA	NA	NA	NA	NA	NA	NA
TCGA-G9-7519	PRAD	C3	PRAD.8-other	0.134944	0.82	0.01	1.95212	-1.7561	-0.0605	-0.9488	-1.0096	-0.7522	-0.3356	12	14	0.122705	0.920291	52	0.0330098	0	0	NA	NA	NA	1.0114	3	0.92062	2.2979	84.7293	-850.589	1129.81	0	849	0	849	0.0688664	0	0	0.00433351	0.00837273	0.00517721	0.0188731	0.301243	0	0.104388	0.0591859	0	0.0391111	0
TCGA-G9-A9S4	PRAD	C4	NA	0.0311249	NA	NA	1.93239	-0.597	-0.024	-1.2975	-1.0734	-1.7426	-0.6226	12	154	0.335818	0.854811	NA	NA	NA	NA	NA	NA	NA	1.60944	5	1	2.19577	-981.886	-630.62	680.42	0	906	0	906	0.119812	0	0	0.0024746	0	0.0222601	0	0.237739	0	0.216163	0.0171672	0	0.0188209	0
TCGA-GC-A3RD	BLCA	C1	BLCA.1	0.17011	0.29	0.19	NA	0.3623	0.1035	-0.724	-1.6318	-0.1098	0.0576	36	5	0.957534	2.13128	170	0.684753	18	44	NA	NA	NA	NA	0	NA	3.35547	-1665.19	-110.725	-2539.22	0	428	0	428	0.103762	0	0.0693933	0	0.00684154	0.167131	0	0.352412	0.0554002	0	0.0199073	0	0	0.0843646
TCGA-GC-A3YS	BLCA	C1	BLCA.3	0.188467	0.52	0.26	1.80234	0.9055	0.313	0.1055	-0.3077	0.4204	0.6158	109	36	2.20218	5.80574	261	0.666997	17	59	0.960351	1.05505	3	0.693147	2	1	2.86987	-581.65	1159.82	-2229.2	0	758	0	758	0.0447787	0	0.100138	0.0664404	0	0.0437788	0.00419408	0.328639	0.0273282	0	0.0100727	0	0.0272027	0.077886
TCGA-GD-A2C5	BLCA	C2	BLCA.2	0.155387	0	0.35	4.81577	0.3575	0.137	-0.6532	-0.8233	0.5574	-0.145	139	38	2.32578	6.74763	262	0.557463	16	47	0.971608	0.673467	2	1.03972	3	0.946395	4.17223	-2131.28	317.946	1387.74	0	812	1	214	0.130481	0	0.124604	0.0401366	0.0258088	0	0	0.296989	0	0.0741101	0.0450807	0.0131664	0.0120583	0.0223785
TCGA-GD-A3OS	BLCA	C1	BLCA.4	0.294651	0.28	0.12	14.4069	0.8471	0.172	-0.3634	-0.079	0.1721	0.5885	30	4	0.790064	2.52213	361	0.968518	20	41	0.952404	1.53284	5	2.19722	9	1	5.46675	-1302.81	316.517	-88.0761	0	638	1	223	0.0555321	0.00810983	0.0549572	0	0	0.103796	0	0.375658	0.0154525	0	0.0228122	0	0.0162854	0.0170697
TCGA-GD-A76B	BLCA	C2	NA	0.421535	0.52	0.57	9.09955	0.1364	0.181	0.2642	1.1687	0.1433	-0.2693	62	0	1.54799	5.17028	58	0.391193	8	20	0.789825	3.57142	92	2.75555	17	0.972588	4.06446	-1052.85	-140.353	-2742.27	0	224	0	224	0.0671447	0.00670728	0.0116142	0.024122	0	0	0.160123	0.17499	0	0.0170699	0.0280875	0	0.0106932	0.0107202
TCGA-GJ-A3OU	LIHC	C3	NA	0.542454	0.72	0.23	NA	-0.4311	-0.07	1.4907	1.2478	-0.098	0.0559	26	20	NA	NA	69	0.276433	6	15	0.910218	1.46494	5	4.08369	68	0.967811	0.577154	-525.847	-565.627	3021.43	0	879	1	879	0	0.0614635	0	0.0414575	0	0.189359	0.045602	0.26024	0	0.0371897	0.026054	0	0.0334802	0
TCGA-GL-8500	KIRP	C4	KIRP.C1	0.0625156	0.1	0	NA	-1.4719	-0.0475	-0.6441	-1.3416	-0.9066	-0.7073	27	18	0.580144	1.94348	69	0.198572	6	0	NA	NA	NA	1.60944	5	1	2.17644	-1175.04	-1773.51	-1096.99	0	841	0	841	0.0146956	0	0	0	0	0	0.0148816	0.363737	0.0072036	0.102184	0.0309445	0.0299914	0.0123171	0.0644665
TCGA-GM-A2DA	BRCA	C1	BRCA.LumA	0.323284	0.48	0.02	4.87761	-0.0521	0.0015	0.3817	1.6406	0.1455	0.4498	17	0	0.374691	0.843054	125	0.143402	4	13	NA	NA	NA	3.33023	30	0.979135	2.83004	-261.172	254.326	-504.286	1	6593	1	3014	0	0.118042	0	0.0133557	0	0	0.0794621	0.0843752	0	0.0476203	0.0085476	0	0.0367948	0
TCGA-GM-A2DH	BRCA	C2	BRCA.Her2	0.409781	0.62	0.45	5.77581	1.0781	0.1975	0.5017	1.4762	1.2471	0.1372	104	12	1.1813	4.39555	185	0.577768	15	42	0.841294	2.67368	24	4.87265	140	0.986038	2.31403	413.851	1838.57	-131.12	0	2193	0	2193	0.0508325	0.0411238	6.29021e-05	0.00896802	0	0.070621	0.103613	0.113016	0	0.0448743	0.023667	0	0.000758578	0
TCGA-GM-A2DL	BRCA	C1	BRCA.LumA	0.289583	0.46	0	0.781923	0.3093	0.128	0.2611	-0.5731	0.2761	0.7503	22	44	0.0905158	1.14653	232	0.183719	5	18	NA	NA	NA	2.19722	9	1	1.5021	-661.299	773.065	-1847.68	0	3519	0	3519	0	0.0090638	0	0.026535	0	0.129122	0.0525092	0.416706	0	0.0720758	0.00207676	0.00900438	0	0
TCGA-GM-A5PV	BRCA	C3	BRCA.LumA	0.201109	0.38	0.19	NA	-0.9611	-0.0395	-0.252	-0.0659	-0.1	-0.261	10	0	0.197412	0.504498	43	0.109534	2	3	NA	NA	NA	2.03773	9	0.927413	1.74755	-497.326	-671.765	1271.01	0	412	0	412	0	0.0182063	0	0.0346127	0	0.00277469	0.0883882	0.294841	0	0.0319596	0.0215313	0	0.0576288	0
TCGA-GN-A264	SKCM	NA	SKCM.Triple_WT	0.106169	0.17	0.07	11.3222	0.0745	-0.042	-0.2431	-1.2938	-1.4513	0.084	NA	NA	0.401589	1.32833	314	0.576178	14	20	NA	0	1	0.693147	2	1	NA	-1966.11	518.765	-2226.43	1	3587	1	3221	0.0471591	0	0	0.000436177	0.00827548	0.0184176	0	0.514886	0	0.111294	0.0524747	0	0	0.022152
TCGA-GS-A9TX	DLBC	NA	NA	NA	0.69	0.29	NA	0.6805	0.118	1.4813	4.0963	-0.6187	-1.088	34	2	0.61732	1.20995	77	0.263838	6	28	0.480164	1.19316	12	5.93336	418	0.98308	NA	105.901	795.828	-1823.82	0	1373	0	1373	0.197181	0.229213	0.00141239	0	0	0.0337996	0.00879774	0.0523671	0	0.0103782	0.00383784	0	0.0315131	0
TCGA-GU-AATP	BLCA	C2	NA	0.115274	0.35	0.34	NA	0.4181	0.0895	-0.0135	0.1668	1.9561	0.5281	168	68	2.78046	8.5858	242	0.784302	16	18	NA	0	1	1.38629	4	1	4.13935	-1124.88	-56.738	-3097.12	0	1003	1	596	0	0.116307	0.0939555	0	0	0.133377	0.0248491	0.277674	0	0.0207553	0	0.0013735	0.0249485	0.000611243
TCGA-GV-A3QG	BLCA	C2	BLCA.4	0.463157	0.54	0.21	3.63547	0.5344	0.1015	1.2528	2.6647	1.3367	0.53	21	1	0.600469	2.37185	86	0.276153	2	24	0.829165	4.04865	132	4.816	132	0.986319	NA	121.552	941.361	-2339.42	1	NA	1	84	0	0.237283	0	0	0	0.140824	0.0795064	0.159021	0	0.025889	0.0177466	0	0.0306795	0
TCGA-GV-A3QI	BLCA	C4	BLCA.1	0.02479	0.05	0.13	2.97892	1.1906	0.219	-1.5458	-2.5504	-0.5329	-0.5639	252	261	4.868	12.7986	534	0.624206	13	57	NA	NA	NA	0	1	NA	2.34277	-1078.29	1687.58	497.148	0	1110	1	768	0.0226403	0	0.044804	0	0	0	0	0.35141	0	0.0649469	0.0151222	0	0.0406065	0
TCGA-GV-A40G	BLCA	C1	BLCA.1	0.035585	0.27	0.41	1.58033	0.7102	0.217	-1.6953	-2.3377	-1.1246	-0.5806	42	36	1.36804	3.98771	267	0.684408	17	49	NA	NA	NA	NA	0	NA	2.70886	-2126.67	161.639	907.977	0	580	0	580	0.0683303	0	0.100308	0	0	0	0	0.117399	0.00805115	0.00612697	0.167506	0.0123093	0.0129544	0.0522502
TCGA-GV-A6ZA	BLCA	C2	NA	0.163108	0.3	0.29	7.47834	0.7899	0.294	-0.6975	-0.1855	0.5081	-0.413	88	2	2.55752	8.74609	156	0.657723	12	32	0.482489	1.27332	14	2.27187	10	0.98666	4.13437	-1976.52	275.007	-3630.73	0	691	0	691	0.0246036	0	0.0793267	0.0154854	0	0.016432	0.0461011	0.0885289	0	0.0248326	0.0234832	0	0.0514481	0.0373815
TCGA-H2-A3RI	THCA	C3	THCA.3	0.0770804	0.21	0	NA	-1.5928	-0.287	-0.1437	-0.0298	-0.2606	-0.2821	0	NA	0	0.058935	51	0.000525218	0	0	0.969063	0.671703	2	3.06253	22	0.990776	1.00073	-415.548	-1038.93	3116.13	0	335	1	279	0	0.130546	0.00663033	0.055257	0	0.0155118	0.0192166	0.255547	0	0.046704	0.0241925	0	0.0592111	0
TCGA-H9-A6BY	PRAD	NA	NA	0.0237054	0.24	0.02	0.576818	NA	NA	NA	NA	NA	NA	6	14	0.198799	0.624796	61	0.0190417	0	3	NA	NA	NA	NA	NA	NA	NA	NA	NA	NA	0	112	0	112	NA	NA	NA	NA	NA	NA	NA	NA	NA	NA	NA	NA	NA	NA
TCGA-HB-A3YV	SARC	C1	NA	0.036528	0.12	0.14	NA	0.92	-0.034	-0.5531	-1.2228	-0.7217	0.5574	19	NA	0.322766	1.06052	711	0.806916	11	43	NA	NA	NA	2.19722	9	1	1.80185	-920.649	1302.02	-99.3951	1	139	1	139	0	0.0187186	0.00193057	0	0	0	0.0245012	0.438311	0.00139275	0	0.105624	0	0.0216816	0
TCGA-HC-7077	PRAD	C4	PRAD.1-ERG	0.0170882	0.35	0.24	0.856085	-1.1888	-0.2075	-1.7156	-1.5424	-0.7123	-0.7626	15	22	0.345269	1.3523	190	0.096218	2	8	NA	NA	NA	1.09861	3	1	1.70198	-950.412	-1099.56	3497.74	0	2115	0	2115	0	0.0665007	0	0.0100991	0	0.0816833	0.0735772	0.165949	0	0.0884697	0.00989368	0	0.0220227	0.00771248
TCGA-HC-7209	PRAD	C3	PRAD.1-ERG	0.098638	0.45	0	2.58546	-1.1836	-0.2585	-0.7964	-0.9136	-0.3903	-0.2904	6	0	0.15053	0.481697	133	0.0422651	0	13	NA	NA	NA	1.56071	5	0.969724	1.84164	173.232	-474.75	3481.45	0	440	0	440	0.015693	0.0221739	0	0.0416973	0	0.0159008	0.0874845	0.21738	0.0313174	0.0859605	0.0280469	0	0.0517669	0
TCGA-HC-7752	PRAD	NA	NA	0.0298504	0.25	0.05	0.92556	NA	NA	NA	NA	NA	NA	21	0	0.15647	0.938823	142	0.0250949	0	4	NA	NA	NA	NA	NA	NA	NA	NA	NA	NA	0	782	0	782	NA	NA	NA	NA	NA	NA	NA	NA	NA	NA	NA	NA	NA	NA
TCGA-HC-7820	PRAD	C4	PRAD.1-ERG	0.0410518	0.52	0	1.23706	-2.1224	-0.226	-1.2413	-0.6238	-0.1736	-0.5863	11	25	0.122553	0.796593	69	0.038599	2	3	NA	NA	NA	1.90615	7	0.97957	2.25988	-360.416	-1317.87	3159.25	0	747	0	747	0	0.107754	0	0	0	0.0748469	0.0494802	0.000448024	0	0.184595	0.0385902	0	0.0219902	0
TCGA-HC-8258	PRAD	C3	PRAD.5-SPOP	0.306067	NA	NA	1.59881	-1.5551	-0.1575	-0.6912	-0.1099	-0.3328	-0.3291	11	NA	0.031822	0.47733	45	7.36479e-06	NA	NA	0.939071	1.68259	6	2.33837	11	0.975177	2.43083	592.811	-896.339	2453.05	0	847	0	847	0	0.106855	0.00219977	0.0101157	0	0	0.0517613	0.104606	0	0.0571446	0.0299351	0	0.0259913	0
TCGA-HC-8260	PRAD	C3	PRAD.1-ERG	0.0625803	0.67	0.08	0.528419	-1.6689	-0.1915	-0.6936	-0.6057	-0.5536	-0.2852	7	NA	0.0988637	0.296591	51	0.000251421	0	0	NA	NA	NA	2.27187	10	0.98666	2.28371	276.952	-710.11	2291.08	0	686	0	686	0.00424837	0	0	0.0932335	0	0	0.108887	0.142875	0	0.12981	0.016918	0	0.0462963	0
TCGA-HC-A6HY	PRAD	NA	NA	0.0360499	0.31	0	0.389105	NA	NA	NA	NA	NA	NA	11	NA	0.147506	0.619524	71	0.0408417	1	10	NA	NA	NA	NA	NA	NA	NA	NA	NA	NA	0	134	0	134	NA	NA	NA	NA	NA	NA	NA	NA	NA	NA	NA	NA	NA	NA
TCGA-HD-A634	HNSC	C1	NA	0.149702	0.18	0.17	NA	1.4802	0.5835	-1.6288	-1.6396	-2.2192	-0.8115	18	141	0.429796	1.00286	91	0.216523	8	9	NA	NA	NA	0	1	NA	2.24558	-1477.06	1617.85	-2592.42	1	130	1	130	0.0912594	0	0.186048	0	0	0.0970558	0	0.162407	0.0582624	0	0.0266421	0	0	0.0338358
TCGA-HE-A5NI	KIRP	C3	KIRP.C1	0.179174	0	0.2	NA	-1.6659	-0.43	0.1093	-0.4871	-0.7665	-0.2875	31	148	0.881668	2.50724	67	0.947734	14	0	NA	NA	NA	1.09861	3	1	2.27745	-1309.86	-2002.07	1323.07	0	360	0	360	0.0597768	0	0.00553643	5.98411e-05	0	0	0	0.370458	0	0.239306	0.0471941	0	0.0524395	0
TCGA-HE-A5NJ	KIRP	C3	KIRP.C1	0.0533155	0.1	0.02	NA	-1.1001	-0.331	-1.0036	-2.1684	-0.6103	-0.0168	35	72	0.459915	1.48796	74	0.240445	7	7	NA	NA	NA	NA	0	NA	2.05813	-681.854	-1155.61	-292.661	0	1726	0	1726	0.0726295	0	0.00442137	0	0	0	0	0.293682	0	0.15649	0.0447599	0.0303049	0.0168346	0.0437172
TCGA-HT-7475	LGG	C5	GBM_LGG.G-CIMP-high	0.0497342	0.16	0.03	NA	-0.7797	-0.276	-0.9356	-2.2887	-0.7671	-1.1737	18	60	0.423814	1.33199	128	0.184557	4	22	NA	NA	NA	0	1	NA	3.54319	-15.3929	108.943	-4466.38	0	530	0	530	0	0.0201471	0	0	0.0011164	0.144711	0.000661202	0.0220153	0	0.14561	0.148998	0.0770041	0	0.094714
TCGA-HT-7482	LGG	C5	GBM_LGG.G-CIMP-high	0.0769512	0.35	0.04	NA	-1.3104	-0.266	0.3861	-2.4322	-0.8944	-1.0021	7	NA	0.154756	0.402366	61	0.111671	3	3	NA	NA	NA	NA	0	NA	3.39859	287.263	-653.063	-3817.08	0	3253	1	374	0	0.00552551	0.000844339	0	0.00691126	0	0	0.416841	0.0903797	0	0.33251	0	0.0429664	0
TCGA-HT-7483	LGG	C5	GBM_LGG.G-CIMP-high	0.111851	0.2	0.01	NA	-0.5575	-0.2335	-0.2842	-2.2326	-0.8205	-0.5905	6	NA	0.0904259	0.482272	84	0.0426119	1	9	NA	NA	NA	0	1	NA	3.28492	136.816	434.396	-4304.93	0	5255	0	5255	0.00376799	0	0	0	0	0	0.0267231	0.416114	0.146836	0	0.155558	0.00432423	0.0833916	0.00588645
TCGA-HT-7604	LGG	C5	GBM_LGG.G-CIMP-high	0.0410015	0.05	0.99	NA	-0.1788	-0.289	-0.4402	-2.7727	-0.8568	-1.1954	24	34	0.39142	1.14415	109	0.11138	1	8	NA	NA	NA	NA	0	NA	3.06693	-194.667	-53.7333	-4609.89	0	3725	0	3725	0.0591002	0	0.00192523	0	0.00220654	0	0	0.580002	0.131027	0	0.13662	0	0.00579532	0
TCGA-HT-7693	LGG	C5	GBM_LGG.G-CIMP-high	0.0457272	0.07	0.07	NA	-1.5493	-0.1675	0.4049	-1.7776	-1.0497	-0.6272	12	4	0.327264	0.922288	72	0.0953086	4	7	NA	NA	NA	NA	0	NA	3.05118	-2.07051	-968.412	-4128.04	0	533	0	533	0.0316959	0	0.00196518	0	0	0	0	0.492679	0.100085	0	0.233209	0.0235983	0.0260684	0.00237436
TCGA-HT-7879	LGG	C5	GBM_LGG.G-CIMP-high	0.124325	0.32	0.03	NA	-1.4224	-0.3855	-0.08	-2.4936	-0.8392	-0.8202	7	6	0.0865306	0.432653	77	0.0991083	1	9	NA	NA	NA	NA	0	NA	3.22793	-456.371	-987.16	-3347.28	0	112	0	112	0.019956	0	0	0	0	0	0	0.616536	0.0564411	0	0.200905	0	0.00977759	0.0124049
TCGA-HT-8558	LGG	C5	GBM_LGG.PA-like	0.128544	NA	NA	NA	-2.5041	-0.504	-1.051	-2.8043	-1.2122	-1.3239	0	NA	0	0.0583105	NA	NA	NA	NA	NA	NA	NA	0	1	NA	3.55318	257.163	-431.221	-4341.09	0	418	0	418	0.237311	0	0	0	0.0112083	0	0	0.270805	0	0	0.159925	0	0.0139694	0
TCGA-HT-8563	LGG	C4	GBM_LGG.G-CIMP-high	0.429229	0.54	0.03	NA	-1.3568	-0.346	1.4931	-0.1236	1.253	-0.3162	9	NA	0.369859	0.625915	97	0.208582	2	22	NA	NA	NA	2.67012	15	0.985993	2.77952	-440.949	-869.859	-936.548	0	860	0	860	0.00669789	0.0103711	0.00688147	0.00118999	0	0	0.0524699	0.523161	0	0.0615719	0.0976825	0.0400536	0.00966535	0.02158
TCGA-HT-A5R9	LGG	C4	GBM_LGG.Codel	0.0668341	0.16	0.02	NA	-0.2036	-0.1345	-1.0933	-1.6607	-1.2137	-1.0159	21	15	0.344305	0.918148	83	0.170529	6	4	NA	NA	NA	0	1	NA	3.28375	-118.459	159.23	-4432.52	0	2	0	2	0.0257595	0	0	0	0	0	0	0.310343	0	0.00486459	0.17013	0.0633158	0.0770894	0
TCGA-HT-A74H	LGG	C4	GBM_LGG.Mesenchymal-like	0.202401	0.32	0	NA	-1.9188	-0.29	0.3757	-1.0059	-0.3238	-0.6458	18	22	0.491464	1.29009	98	0.182266	6	7	NA	NA	NA	0.693147	2	1	4.14408	-200.267	-1411.1	-3644.86	0	74	0	74	0.0374867	0	0	0	0	0	0.0103359	0.595171	0	0.0387483	0.18607	0	0.0155728	0
TCGA-HU-8604	STAD	C2	GI.CIN	0.445219	0.74	0.1	33.1405	0.8437	0.3115	0.8472	1.6014	0.3647	0.3348	NA	NA	2.01575	5.00974	144	0.47741	15	25	0.794709	4.81524	428	4.24117	144	0.853386	0.849904	1196.22	819.761	-995.975	0	694	0	694	0	0.016779	0	0.00192844	0	0.182186	0.0676376	0.147226	0.0211693	0	0	0.0133884	0.0324919	0
TCGA-HU-A4GH	STAD	C1	GI.HM-SNV	0.141383	0.25	0.39	5.38269	0.9487	0.2195	-0.4862	0.255	-0.1424	-0.2701	NA	NA	4.49418	20.1055	319	0.624885	18	43	0.891839	4.82233	223	3.84757	55	0.960132	5.5115	-388.646	663.123	1911.88	0	358	0	358	0	0.133874	0.00547541	0	0	0.0587363	0	0.153215	0.0553818	0	0.0183265	0.0353418	0.0180083	0.0248497
TCGA-HU-A4GJ	STAD	NA	NA	0.473611	NA	NA	62.0744	NA	NA	NA	NA	NA	NA	NA	NA	0.0283996	0.0567992	53	0.000105382	NA	NA	0.896501	6.81691	2006	NA	NA	NA	NA	NA	NA	NA	0	650	1	547	NA	NA	NA	NA	NA	NA	NA	NA	NA	NA	NA	NA	NA	NA
TCGA-HU-A4H0	STAD	C2	GI.EBV	0.171968	0.67	0.13	NA	1.0743	0.346	0.4962	0.8554	0.9556	-0.2866	NA	NA	1.66401	4.72035	111	0.577654	18	31	0.853321	4.47289	189	4.9935	256	0.900513	0.860371	-90.582	938.868	-536.444	0	64	0	64	0	0.0451692	0	0.00651243	0	0	0.164844	0.171519	0	0.0152814	0.0125093	0	0.0208032	0
TCGA-HU-A4H2	STAD	C1	GI.CIN	0.265759	0.51	0.42	NA	0.9724	0.3125	-0.0604	0.8918	-0.2811	0.0045	NA	NA	1.3371	4.12758	416	0.649329	16	35	0.855662	4.87765	299	4.81416	152	0.958256	4.41748	-763.275	787.499	-503.786	0	394	0	394	0.0774345	0.0317152	0.0109425	0.0192621	0	0.0133151	0.0683782	0.0806024	0.0470359	0	0.0350606	0	0.0331753	0
TCGA-HW-8319	LGG	C5	GBM_LGG.G-CIMP-high	0.0558382	0.19	0.02	NA	-0.8958	-0.3635	-0.3246	-2.6399	-0.6884	-0.9984	11	NA	0.291215	0.728037	47	0.0891081	3	6	NA	NA	NA	NA	0	NA	3.36817	520.516	154.798	-3755.99	1	1209	1	997	0.0419743	0	0.00273613	0	0	0	0	0.314458	0.164334	0	0.252312	0	0.0363638	0.00582994
TCGA-HW-8322	LGG	C5	GBM_LGG.Codel	0.0255317	0.18	0.03	NA	-0.4546	-0.2675	-0.4725	-2.0164	-1.2874	-0.997	11	151	0.115481	0.606277	45	0.115677	2	14	NA	NA	NA	NA	0	NA	3.44756	-223.552	131.447	-4516.62	0	758	0	758	0.0729277	0	0	0	0	0	0.0294877	0.597481	0	0.0201231	0.0392315	0.00955949	0	0.0343777
TCGA-HW-A5KK	LGG	C5	GBM_LGG.Mesenchymal-like	0.289507	0.7	0.04	NA	-1.2335	-0.3495	0.8719	-1.2654	-0.4523	-0.5987	22	36	0.285409	0.99893	119	0.16016	5	6	NA	NA	NA	0.693147	2	1	3.58927	260.03	-1719.51	-3007.41	1	388	1	388	0.00562272	0	0	0	0.0182288	0	0	0.472154	0.170977	0	0.196198	0.00186516	0.0413309	0
TCGA-HZ-7919	PAAD	C1	NA	0.267808	0.6	0.08	6.87668	-0.0967	-0.0785	0.4599	0.4541	0.9066	0.7221	28	NA	0.449423	1.29209	99	0.152078	5	20	0.761247	2.7488	37	3.20595	28	0.962112	2.17145	839.685	253.219	-632.299	1	593	1	593	0	0.0402611	0.0225702	0.0149108	0	0	0.0513259	0.280025	0	0.130189	0.0570218	0	0	0
TCGA-HZ-7922	PAAD	C6	NA	0.276448	0.62	0.03	5.49419	-0.1579	-0.0995	0.548	1.0724	0.0091	0.9143	23	1	0.280312	1.09322	126	0.622013	20	27	0.881897	3.25321	40	3.01495	21	0.990286	1.96004	15.3554	149.077	328.87	0	4	0	4	0.0151703	0.0702418	0.00182387	0.0649608	0	0.0704958	0.054469	0.1997	0	0.133816	0.0199418	0.0194729	0.0360476	0
TCGA-HZ-7923	PAAD	NA	NA	0.514604	NA	NA	4.65088	NA	NA	NA	NA	NA	NA	NA	NA	0	0	39	6.08789e-06	NA	NA	NA	NA	NA	NA	NA	NA	NA	NA	NA	NA	0	314	0	314	NA	NA	NA	NA	NA	NA	NA	NA	NA	NA	NA	NA	NA	NA
TCGA-IB-7885	PAAD	C1	NA	0.499178	0.82	0.14	4.83128	-0.1853	-0.0225	0.7745	1.3504	0.1388	0.969	18	5	0.464147	0.846385	47	0.00174928	6	13	0.929915	4.74244	164	3.19315	25	0.992007	1.72094	958.389	9.43419	70.5479	0	1257	0	1257	0.0403605	0.0154854	0.000247006	0.00422118	0	0.0739673	0.0372596	0.345621	0	0.0434472	0.025178	0.0337075	0.0511296	0
TCGA-IB-7893	PAAD	C1	NA	0.204685	0.78	0.05	4.19286	0.1399	0.074	0.5778	-0.1882	0.742	1.1205	19	21	0.247879	0.881347	128	0.48977	24	15	0.129102	0.178973	4	2.35167	11	0.980724	2.04105	740.209	652.889	-1234.07	1	117	1	80	0.0241671	0.0102379	0.0155386	0	0	0.237682	0.00643132	0.375616	0.00272177	0.0527767	0.024153	0.0156273	0	0.000260065
TCGA-IB-7897	PAAD	C3	NA	0.444451	0.05	0	11.2686	-0.6794	-0.217	1.078	1.5606	0.4799	0.6109	0	NA	0	0	55	5.1104e-06	0	0	0.920356	2.02223	9	4.21655	76	0.973635	3.34914	857.053	480.384	1419.4	1	486	1	397	0	0.043621	0.00219803	0.0561696	0	0.00749742	0.0281194	0.224709	0	0.0813471	0.0733019	0.0100941	0.0225062	0
TCGA-IB-8126	PAAD	C3	NA	0.420904	0.11	0	9.04105	-1.2207	-0.287	0.891	1.8338	0.3296	0.4439	8	NA	0.0554039	0.221616	66	0.00285917	0	0	0.785323	1.72553	9	3.61768	39	0.987477	2.48817	859.684	-305.101	2562.9	0	462	1	83	0	0.118014	0.000486341	0.0026806	0	0.0236621	0.0307495	0.209855	0	0.0845049	0.00320024	0.00819377	0.0212665	0
TCGA-IB-AAUN	PAAD	C1	NA	0.180485	0.42	0.02	10.3861	0.1071	-0.0585	0.1734	0.3884	0.4237	0.7249	13	11	0.185277	0.741108	76	0.519326	8	19	0.895992	3.04744	30	1.38629	4	1	2.28163	-216.943	-156.801	-366.526	1	144	1	131	0	0.208308	0.00196828	0.0405329	0	0.0441726	0.0626552	0.138651	0	0.0594058	0.0196981	0	0.0442418	0
TCGA-IB-AAUP	PAAD	C3	NA	0.684926	0.13	0.07	23.7469	-0.1723	-0.1275	1.3066	2.9264	0.4068	0.764	20	NA	0.163811	0.546036	56	0.03126	0	1	0.915003	4.28416	108	4.73726	119	0.991241	2.41856	-293.178	-372.196	-1751.03	0	431	0	431	0.105494	0.299651	0.00879143	0	0	0.0520119	0	0.129845	0	0.0157541	0	0	0.0211788	0
TCGA-IG-A3Y9	ESCA	C2	GI.ESCC	0.273793	0.73	0.45	NA	0.7154	0.2865	0.0401	-0.5451	1.3442	0.7653	85	NA	1.40027	3.73404	113	0.464248	21	21	0.665986	2.47319	41	3.34287	33	0.956061	5.68822	-833.764	765.383	-1459.8	1	26	0	26	0.026107	0	0	0.0110316	0	0.436511	0.0154415	0.227372	0.100319	0	0	0.0042478	0.01697	0.0211666
TCGA-IH-A3EA	SKCM	C1	SKCM.BRAF_Hotspot_Mutants	0.236664	0.25	0.01	4.84008	0.2066	0.181	-0.5027	-1.0182	-1.1307	-0.205	315	36	18.0653	38.2487	NA	NA	5	14	NA	NA	NA	1.09861	3	1	2.50874	-17.9493	352.143	-603.113	0	524	1	314	0.016984	0	0	0.0282168	0	0.191387	0.00737222	0.326572	0.104877	0	0.0658809	0	0.0463268	0
TCGA-IM-A3EB	THCA	C2	THCA.4	0.250528	0.32	0.04	NA	-1.3066	-0.2645	0.2618	0.6648	1.0576	-0.1148	4	NA	0.0289874	0.202912	54	0.0462376	1	1	0.875815	3.35318	46	3.3177	29	0.985271	1.5456	1116.36	-874.271	-1132.82	0	1488	0	1488	0	0.0518504	0.0314106	0	0	0.0601649	0.0492426	0.288696	0	0.00650829	0.0317097	0	0.0423961	0
TCGA-IM-A41Y	THCA	C3	THCA.3	0.0633862	0.38	0	NA	-1.9946	-0.294	-0.8127	-1.6828	-0.884	-0.3421	15	3	0.236553	0.65052	55	0.000273239	0	0	NA	NA	NA	0	1	NA	1.07354	-105.248	-1294.34	2066.29	0	664	0	664	0.0519307	0	0.0612664	0	0	0.119918	0	0.34819	0	0.0173283	0.0516172	0	0	0.12125
TCGA-IM-A4EB	THCA	C3	THCA.4	0.29095	0.42	0	NA	-1.341	-0.2135	0.3984	1.3628	-0.091	0.1862	3	13	0.0898274	0.359309	67	3.34023e-05	0	0	0.952804	4.56945	121	3.38196	31	0.984851	1.45603	1116.49	-1237.66	-147.52	0	780	0	780	0.0974213	0.0182881	0	0.0280273	0	0.0724678	0.0580543	0.139757	0	0.00529599	0	0	0.0637875	0
TCGA-IN-A6RN	STAD	C1	GI.CIN	0.116722	0.4	0.09	NA	-0.0668	-0.0755	-0.7508	-0.3243	-0.1852	-0.0836	40	NA	1.18954	2.61118	271	0.236711	4	28	0.798923	2.16352	15	1.49418	5	0.928383	5.65416	-705.421	190.748	41.3292	0	594	0	594	0.0764103	0.0113733	0.00185007	0	0	0.00447865	0.0276975	0.241977	0	0.0887554	0.0151147	0	0.0587538	0
TCGA-IN-A7NT	STAD	C2	GI.CIN	0.231063	0.54	0.09	NA	0.5968	0.338	-0.3775	-1.1592	1.0057	0.4294	NA	NA	1.1402	2.8351	178	0.641743	20	28	0.895209	1.44078	5	2.20083	10	0.955807	5.65081	-91.3894	587.191	-2160.57	0	323	0	323	0	0.0127971	0.243211	0	0	0.042327	0.00927938	0.233594	0.268704	0	0	0.021143	0	0.0108287
TCGA-IQ-A61E	HNSC	C2	NA	0.326343	0.68	0.32	NA	1.1364	0.541	-0.1313	0.1207	1.7924	0.5622	76	75	1.71858	4.23917	94	0.424093	11	26	0.791596	1.41835	6	2.27187	10	0.98666	2.50272	101.755	838.513	-545.083	0	1147	0	1147	0	0.00367112	0	0.000226632	0	0.167666	0.0738145	0.252163	0.162944	0	0	0	0	0.0324496
TCGA-IR-A3LB	CESC	C2	NA	0.0791627	0.28	0	13.7165	0.5689	0.237	-0.2996	-0.0229	1.0786	0.4911	19	1	0.333537	0.929138	227	0.94902	5	23	0.931756	1.93753	8	2.63906	14	1	2.56181	-31.9669	493.007	-2482.21	1	2032	1	317	0	0.100927	0.0698604	0	0	0.102097	0.0438707	0.156813	0	0.0178375	0	0	0.0343316	0
TCGA-IR-A3LI	CESC	C4	NA	0.0381967	0.07	0	7.14193	0.5996	0.202	-1.7835	-1.9466	0.3333	-0.756	146	0	3.02106	6.56455	116	0.0997067	1	9	NA	NA	NA	NA	0	NA	2.33973	-174.669	-249.395	1399.58	0	2493	0	2493	0	0.0298337	0.114846	0	0.0207774	0.0368618	0	0.0446593	0	0	0.116352	0.00888178	0	0.107241
TCGA-IZ-A6M8	KIRP	C4	KIRP.C1	0.345688	0.36	0	NA	-1.9336	-0.109	0.7153	-0.4229	-0.4467	-0.5449	12	73	0.703918	1.70952	109	0.112441	6	0	NA	NA	NA	1.32966	4	0.959148	1.55405	-172.068	-2083.74	991.167	0	497	0	497	0.0139991	0	0	0	0	0.16956	0.00415687	0.617209	0.0179931	0	0.00729282	0	0.0569119	0
TCGA-J7-6720	KIRP	C3	KIRP.C1	0.240093	NA	NA	NA	-1.1714	-0.123	0.7765	0.2878	0.0709	-0.1483	16	61	0.374746	0.778319	51	0.0819077	4	0	0.811872	1.8694	10	2.16396	9	0.984859	1.91827	-544.042	-1354.85	-188.989	0	388	0	388	0.0257914	0.00808416	0	0.00038838	0	0	0.0142818	0.505807	0	0.0893605	0.041078	0	0.0353429	0
TCGA-J7-8537	KIRP	C2	KIRP.C2b	0.514461	0.6	0.1	NA	-0.1394	0.0025	0.9645	1.7325	0.5234	0.0384	9	18	0.246254	0.957654	69	0.826268	11	19	0.873229	3.77016	75	3.8414	62	0.930768	5.50509	286.665	-581.161	1781.36	1	321	1	220	0	0.0370802	0	0.0158118	0	0.0382917	0.0970087	0.102483	0	0.00955211	0.0210704	0.000815942	0.0465654	0
TCGA-J8-A3NZ	THCA	C3	THCA.3	0.0858039	0.22	0	NA	-1.4816	-0.2	0.0185	-0.1387	0.0227	-0.0669	3	NA	0.0892178	0.118957	35	2.89928e-06	0	0	0.948406	2.68704	17	2.9252	20	0.976457	1.16742	-67.3795	-918.438	2486.33	0	524	0	524	0	0.123499	0.014047	0.0376	0	0.0594525	0.0217878	0.349453	0	0.011671	0.0183575	0	0.0495401	0
TCGA-J8-A3O1	THCA	C3	THCA.3	0.0333362	0.15	0	NA	-0.9655	-0.224	-0.7503	-1.8711	-0.6126	-0.2059	6	NA	0.0616268	0.308134	54	0.03448	1	1	NA	NA	NA	0	1	NA	1.2072	-412.976	-512.537	3016.69	0	827	0	827	0	0.0145913	0.00100583	0	0.000263432	0.110646	0	0.407881	0	0.0842812	0.0652663	0	0.0184155	0
TCGA-J8-A3YE	THCA	C3	THCA.3	0.0345549	0.09	0.01	NA	-0.9942	-0.098	-1.0431	-1.5079	-1.0696	-0.4812	4	0	0.0280679	0.224543	53	8.60755e-05	0	0	NA	NA	NA	1.09861	3	1	1.52018	-211.098	-461.031	1667.19	0	847	0	847	0.0358106	0	0.0193262	0	0	0	0	0.303213	0	0.00582995	0.0344738	0.000281948	0.123799	0
TCGA-J8-A3YG	THCA	C3	THCA.3	0.23107	0.63	0.07	NA	-1.3101	-0.205	0.139	-0.066	0.692	0.1498	3	NA	0.0319577	0.191746	43	1.58057e-05	0	0	0.998536	0.692132	2	2.30259	10	1	1.75469	1012.3	-987.456	632.3	0	678	0	678	0.0558716	0.0109026	0.011574	0.000150009	0	0.273693	0.0183719	0.383833	0	0.0158593	0	0	0.0155388	0
TCGA-J9-A52B	PRAD	C3	PRAD.1-ERG	0.0844508	0.31	0.27	NA	-0.8606	-0.0875	-0.579	-0.0794	-0.0587	-0.2696	12	0	0.119837	0.89878	100	0.670337	4	4	NA	0	1	2.40364	12	0.967296	2.74726	-624.336	-916.521	2363.19	0	422	1	57	0	0.0259857	0	0.0101259	0	0	0.120379	0.207781	0	0.0961254	0.0204137	0	0.0265258	0
TCGA-J9-A8CM	PRAD	C3	PRAD.1-ERG	0.122619	0.38	0.02	NA	-0.8027	-0.0935	-0.3843	-0.3847	-0.9645	0.0461	30	47	0.677369	1.84737	119	0.19415	1	23	NA	0	1	1.09861	3	1	2.13008	-934.462	-619.694	2833.12	0	463	1	344	0	0.0362288	0	0.000634913	0	0.169372	0.0414679	0.168336	0	0.17622	0.0455492	0	0.0184007	0
TCGA-JY-A93F	ESCA	C1	GI.ESCC	0.208811	0.3	0.02	NA	0.8564	0.2725	-1.5745	-1.7601	-0.8889	-0.2076	NA	NA	0.496663	1.72752	111	0.105671	2	3	0.922506	2.02695	9	1.89469	7	0.973678	4.47379	-1413.76	718.281	-964.088	0	731	0	731	0	0.0507042	0.0257234	0.00297675	0	0.108277	0.0332822	0.0699365	0.0880103	0	0.0358236	0.0175746	0	0.0959324
TCGA-K4-A3WU	BLCA	C3	BLCA.2	0.436713	0.42	0.62	18.8684	-0.1962	-0.01	0.5571	1.9337	-0.1616	0.1992	97	5	1.60995	4.77236	112	0.378787	1	7	0.993402	2.18273	9	3.74825	45	0.984654	4.97242	-129.442	-197.242	-2196.76	0	105	0	105	0.202431	0.20732	0.0117815	0	0	0.0362716	0.00996598	0.136393	0	0.0333166	0.0169412	0.00550186	0.0110686	0
TCGA-K4-A4AB	BLCA	C1	NA	0.133113	0.44	0.16	4.16076	-1.0948	-0.1125	-0.3482	-0.8155	-0.4746	0.5778	42	10	0.93479	2.32281	85	0.340158	10	16	0.989804	0.68608	2	0.636514	2	0.918296	3.13894	-526.426	-284.845	-1361.8	0	84	0	84	0.0780036	0	0.0767643	0.0814976	0	0	0.00114235	0.312185	0.00197739	0.0330124	0.00467872	0.00212651	0.0174092	0.0078172
TCGA-K4-A4AC	BLCA	C2	NA	0.429238	0.68	0.31	10.8039	0.8918	0.353	-0.0533	-0.6414	1.2878	0.2218	72	6	1.51156	3.85929	179	0.548175	17	45	NA	0	1	1.56071	5	0.969724	1.90783	-1535.22	1028.79	-359.155	1	278	1	170	0.0094369	0	0	0.0203358	0	0.0564233	0.128688	0.446663	0	0.0104473	0.0221705	0	0.000105532	0.0306002
TCGA-K4-A54R	BLCA	C2	NA	0.287711	0.54	0.09	18.8529	0.6162	0.246	0.2247	0.3481	0.833	0.3037	271	61	8.47971	24.0059	129	0.826156	5	39	NA	NA	NA	2.57984	15	0.952657	1.1246	-895.924	856.539	-159.833	0	842	0	842	0	0.00423505	0.00829948	0	0	0	0.136832	0.288394	0.0171258	0	0.0177617	0	0.0438322	0.071733
TCGA-K4-A6FZ	BLCA	C2	NA	0.309982	0.67	0.28	11.9549	0.373	0.143	0.051	-0.0336	1.207	0.2646	179	81	2.99579	9.90915	122	0.659892	20	35	0.949585	2.50601	14	2.47996	13	0.966863	2.12629	-692.897	421.93	-425.506	0	55	0	55	0	0	0.0553261	0.0403334	0.0349468	0.094531	0.0763095	0.232213	0.0863114	0	0.0110616	0.0265015	0.0154272	0.0206605
TCGA-KC-A4BV	PRAD	C3	PRAD.1-ERG	0.140152	0.34	0.04	NA	-1.0633	-0.238	-0.5008	-0.1758	-0.225	-0.1087	14	1	0.125289	1.03364	300	0.13271	2	16	NA	0	1	2.39591	12	0.964184	1.75623	-995.503	-729.983	2156.26	0	1328	1	1328	0.00423187	0	0.00751487	0.0323585	0	0	0.0920974	0.167292	0	0.0983444	0.0181286	0	0.0495263	0
TCGA-KK-A5A1	PRAD	C4	NA	0.0535782	NA	NA	NA	-0.3882	0.033	-0.3211	-0.4452	-0.9705	-0.3759	57	162	0.752238	2.45924	NA	NA	NA	NA	NA	NA	NA	1.05492	3	0.96023	3.40445	-878.282	-840.623	-1417.04	1	2469	1	203	0.00763366	0.0312884	0	0.0206528	0	0	0.0602618	0.326696	0	0.115945	0.00119142	0	0.0542221	0
TCGA-KK-A6E2	PRAD	C3	PRAD.1-ERG	0.0530802	0.14	0.04	NA	-1.2905	-0.111	-1.1187	-0.0152	-1.4039	-0.7424	15	1	0.240355	1.02151	114	0.015613	0	6	NA	0	1	2.45831	12	0.989297	1.51202	-1122.51	-846.628	3007.75	0	5024	0	5024	0	0.106897	0	0	0	0.0609086	0.0629712	0.0638185	0	0.0793519	0.0324104	0	0.0389709	0
TCGA-KK-A7B0	PRAD	NA	NA	0.224788	0.69	0.01	NA	NA	NA	NA	NA	NA	NA	15	0	0.217746	0.777664	139	0.145108	2	14	0.945125	2.92142	22	NA	NA	NA	NA	NA	NA	NA	0	1329	1	606	NA	NA	NA	NA	NA	NA	NA	NA	NA	NA	NA	NA	NA	NA
TCGA-KK-A8I6	PRAD	C3	PRAD.1-ERG	0.0724389	0.34	0.07	NA	-1.2027	-0.06	-0.9184	-0.6416	-1.0707	-0.4733	13	NA	0.296742	0.682507	127	0.116854	0	9	NA	NA	NA	2.19722	9	1	2.6554	-980.359	-961.425	3188.64	0	668	0	668	0.0153063	0.00645845	0	0.0209998	0	0.0258863	0.0858366	0.181588	0	0.114697	0.0265837	0	0.0129993	0
TCGA-KL-8323	KICH	C3	KICH.Eosin.0	0.0374313	0.08	0.01	NA	-0.6399	-0.3005	-0.7391	-1.4178	-0.9137	-0.5576	10	1	0.165586	0.579551	88	0.947669	11	4	NA	NA	NA	1.38629	4	1	1.59507	-1381.65	-600.86	3778.9	1	1158	1	758	0	0.0421737	0.150824	0.0176014	0	0	0	0.328702	0	0.089183	0.0294158	0.0133604	0.0736765	0.0543826
TCGA-KL-8340	KICH	C3	KICH.Eosin.0	0.0751259	0.19	0	NA	-1.7711	-0.3915	-0.8004	-1.7934	-0.729	-0.6073	3	NA	0.127766	0.332193	71	0.947732	10	1	NA	NA	NA	NA	0	NA	1.10486	-1768.87	-1332.4	1961.48	0	2024	0	2024	0	0.0201429	0.00622137	0	0	0	0.013187	0.398233	0	0.166509	0.0318201	0.000134688	0.113305	0.0486359
TCGA-KL-8343	KICH	C5	KICH.Eosin.1	0.0607193	0.25	0.06	NA	-1.97	-0.36	-0.6861	-1.988	-0.5162	-0.7387	13	26	0.175983	0.678792	43	0.406114	7	5	NA	NA	NA	NA	0	NA	1.43593	-1350.91	-1514.24	4363.7	1	2172	1	2172	0.0230234	0.00981533	0	0	0.000820497	0.138398	0.0214795	0.181465	0	0.352929	0.0440261	0	0.01568	0
TCGA-KL-8344	KICH	C3	KICH.Eosin.1	0.0629342	0.26	0	NA	-1.378	-0.307	-0.3989	-1.4185	-0.9552	-0.0542	11	NA	0.176797	0.353594	81	0.181573	2	0	NA	0	1	0	1	NA	0.952193	-1131.07	-1081.54	1251.96	0	876	0	876	0	0.0352282	0	0	0	0	0	0.37154	0	0.172003	0.139703	0	0	0.075605
TCGA-KM-8440	KICH	C5	KICH.Eosin.0	0.0367489	0.09	0	NA	-1.8874	-0.4205	-1.1006	-2.3006	-1.2043	-1.058	7	65	0.0777182	0.310873	96	0.94773	10	0	NA	NA	NA	1.09861	3	1	1.04357	-1897.95	-1307.69	2694.77	0	1366	0	1366	0.0760016	0	0.00394143	0	0.00196269	0	0.017918	0.352443	0	0.087192	0.153405	0	0.0581456	0.061288
TCGA-KN-8422	KICH	C5	KICH.Eosin.0	0.132755	0.3	0	NA	-1.7854	-0.349	-0.6992	-1.603	-0.7245	-1.0138	10	0	0.0784239	0.418261	75	0.553371	14	0	NA	NA	NA	NA	0	NA	1.68056	-582.072	-1353.28	2246.96	0	775	0	775	0	0.0193273	0.00967532	0.00576993	0	0	0.0160354	0.328376	0	0.181271	0.0350076	0	0	0.176548
TCGA-KN-8424	KICH	C3	KICH.Eosin.0	0.131341	0.15	0.03	NA	-1.5072	-0.331	0.2748	-0.7721	-0.3293	-0.4062	11	8	0.209428	0.68064	73	0.905015	11	4	NA	NA	NA	1.03972	3	0.946395	1.0239	-1220.34	-1605.93	2565.13	0	1983	0	1983	0	0.0310732	0.0380247	0	0	0.0988145	0.0470459	0.452083	0	0.113346	0.0319041	0.00950908	0.0374968	0.0190879
TCGA-KO-8417	KICH	C5	KICH.Eosin.0	0.0215011	0.07	0	NA	-1.408	-0.399	-1.2796	-2.1872	-0.9405	-0.982	8	NA	0.135622	0.406865	63	0.947727	12	0	NA	NA	NA	NA	0	NA	1.1174	-1356.72	-1450.54	3595.26	0	2815	0	2815	0.0680225	0	0.0112801	0	0	0	0.0121278	0.348903	0	0.141487	0.0981661	0	0	0.143855
TCGA-KP-A3W0	UCEC	C1	UCEC.CN_LOW	0.183881	0.3	0.3	NA	0.2639	0.114	0.2052	0.4078	-0.1035	0.0405	12	5	0.138861	0.810024	197	0.420725	8	20	0.947834	1.31398	4	2.04319	8	0.982568	2.97071	-1076.83	-769.82	-538.224	0	404	0	404	0	0.0359513	0	0.0323336	0	0.193378	0.0788777	0.222283	0	0.00760622	0	0	0.0181712	0
TCGA-KQ-A41P	BLCA	C1	NA	0.139932	0.23	0.15	NA	0.2888	0.0875	-0.2054	-0.1228	-0.0602	0.2967	113	10	2.95585	8.08335	341	0.842733	18	35	NA	NA	NA	1.03972	3	0.946395	5.48632	-1537.61	226.182	-2520.43	0	1094	1	178	0.0119693	0.0294856	0.00682388	0	0	0.307437	0.0233168	0.362061	0	0.0565756	0.00425718	0	0.0281039	0
TCGA-KS-A41F	THCA	C3	THCA.5	0.0368972	0.18	0.02	NA	-2.0257	-0.229	-0.8455	-0.9782	-0.4752	-0.3617	5	91	0.0884245	0.235799	33	4.43552e-06	0	0	NA	NA	NA	NA	0	NA	1.7598	-84.9878	-1593.55	2159.53	0	4367	0	4367	0	0.0424718	0.00665995	0	0	0.191489	0	0.229383	0	0.231145	0.0319995	0	0	0.0274089
TCGA-KS-A41I	THCA	C3	THCA.1	0.138838	0.25	0	NA	-1.5329	-0.2535	0.0887	0.4806	-0.4435	-0.0876	6	55	0.0590172	0.295086	37	0.0110012	0	0	0.941398	1.51512	5	1.94591	7	1	1.46184	-385.186	-1463.74	1783.4	0	486	0	486	0.0613425	0	0	0.0105876	0	0	0.0289306	0.270825	0	0.0187927	0.00694367	0	0.0779718	0
TCGA-L1-A7W4	PAAD	C1	NA	0.15705	NA	NA	7.33204	0.4927	0.1425	-0.5042	-1.0168	-0.0342	0.5363	NA	NA	NA	NA	183	0.298843	NA	NA	0.784592	1.63151	8	0.693147	2	1	2.4109	-121.671	829.195	-2077.2	1	278	1	129	0.0415711	0	0.0594775	0	0	0.26844	0.00162707	0.351631	0.0223023	0.00162026	0	0	0.00746063	0.00193319
TCGA-L4-A4E6	LUAD	C3	NA	0.43669	NA	NA	6.92574	-1.2279	-0.374	1.7048	1.362	0.195	0.1083	6	NA	0.208625	0.208625	33	9.80656e-07	NA	NA	0.943578	2.49016	14	3.45596	34	0.980037	2.19968	570.348	-978.72	2047.51	0	435	0	435	0	0.0736977	0	0.00596861	0	0.115609	0.0185179	0.482412	0	0.0411324	0.0138347	0.00620309	0.00369043	0.0292677
TCGA-L5-A43C	ESCA	C1	GI.CIN	0.539984	0.78	0.16	NA	0.3441	0.03	0.9872	1.1283	-0.2857	0.926	71	NA	0.865823	2.48354	127	0.527868	22	29	0.542657	3.39991	526	4.24892	98	0.926706	3.03577	341.123	362.77	-2499.87	0	96	0	96	0.0146261	0.0198161	0.0347122	0	0	0.18618	0	0.12807	0.239144	0	0.0410185	0.0186453	0	0.089396
TCGA-L5-A43E	ESCA	NA	NA	0.227086	0.39	0.25	NA	NA	NA	NA	NA	NA	NA	79	NA	1.15411	3.40864	138	0.484263	16	13	0.765019	3.75827	136	NA	NA	NA	NA	NA	NA	NA	0	920	1	885	NA	NA	NA	NA	NA	NA	NA	NA	NA	NA	NA	NA	NA	NA
TCGA-L5-A4OF	ESCA	C2	GI.GS	0.269319	0.42	0.61	NA	0.2731	-0.065	-0.5112	-0.0574	0.7374	0.0795	34	NA	0.499221	1.45228	201	0.494224	6	31	0.760994	4.23748	262	3.5245	92	0.779448	7.07123	-197.258	377.014	-1238.24	1	801	0	801	0	0.152183	0.0909175	0	0	0	0.0223259	0.141285	0.0512437	0	0.0200895	0	0	0.0816181
TCGA-L5-A4OI	ESCA	C4	GI.HM-indel	0.100658	0.17	0.01	NA	0.6191	-0.0215	-0.9938	-0.9014	0.4257	-0.2242	NA	NA	11.505	35.2564	158	0.207533	5	8	0.858275	2.82873	27	3.22241	27	0.977722	1.37429	-1020.18	532.386	869.692	0	608	1	267	0.0699608	0.00183921	0.0174781	0	0	0.0745429	0.0167944	0.181106	0	0.0848643	0.0166891	0.0025354	0.140423	0
TCGA-L5-A4OR	ESCA	C1	GI.CIN	0.192861	0.38	0.5	NA	0.8073	0.096	-0.3983	0.2047	-0.6791	0.0514	81	NA	1.28366	3.23291	274	0.733016	18	39	0.790748	4.67395	369	4.75492	144	0.95676	3.63224	-1009.9	994.574	-1118.28	1	96	0	96	0.0151592	0.0105494	0.0160452	0.00223224	0.00799638	0.0568605	0.0165346	0.0246282	0.149886	0	0.048433	0	0	0
TCGA-L5-A4OS	ESCA	C1	GI.CIN	0.551877	0.63	0.31	NA	0.9735	0.271	0.739	1.1843	0.4478	0.4901	NA	NA	0.708447	1.41689	335	0.250617	7	45	0.399675	2.37203	378	4.86071	152	0.967521	6.30717	341.606	486.841	-2692.48	0	1782	0	1782	0.0307747	0.000927549	0.00685497	0	0	0.0375483	0.0694365	0.297958	0.0589238	0	0.0231267	0.0101491	0	0.0358796
TCGA-L5-A8NE	ESCA	C1	GI.CIN	0.191453	0.36	0.04	NA	0.7094	0.1185	-0.7314	-0.1854	-0.2344	-0.0502	97	NA	1.2199	4.61345	804	0.77814	12	47	0.69656	3.40642	133	3.82081	51	0.971766	4.62103	18.9025	678.769	786.717	0	1688	0	1688	0	0.21108	0.0242	0	0.0118919	0	0.00255896	0.0539029	0.0627943	0	0.0484734	0	0	0
TCGA-L5-A8NQ	ESCA	C2	GI.ESCC	0.392468	0.81	0.25	NA	0.2633	0.09	-0.0742	0.6397	1.3401	0.3609	103	NA	1.31004	4.03749	96	0.192503	22	47	0.901389	2.37882	14	2.98888	23	0.953239	4.64106	-682.551	155.393	-758.035	1	650	1	337	0.038928	0	0	0	0	0.184676	0.168313	0.239299	0	0.0534882	0.0125624	0	0.038624	0
TCGA-L9-A444	LUAD	C3	NA	0.412882	0.63	0.44	16.7893	-0.3515	-0.2065	1.1502	2.3696	0.6057	0.2004	274	109	4.6004	13.7711	157	0.666089	26	46	0.821319	3.97213	126	3.29548	30	0.968919	1.89053	506.803	-840.991	2598.82	0	307	0	307	0	0.0816412	0	0.000387289	0	0.00772485	0.101227	0.160298	0	0.0200566	0.0127858	0	0.0203961	0.0218762
TCGA-L9-A7SV	LUAD	C1	NA	0.0874235	0.17	0.25	14.6101	0.181	0.038	-0.2008	0.1866	-0.6017	-0.3238	713	311	14.6205	42.7272	406	0.798485	17	48	0.985722	2.60138	14	2.28927	12	0.921271	5.26551	-1363.46	328.947	3609.66	0	565	0	565	0.0796652	0	0.00911595	0.00748277	0.0225178	0.0135895	0.0682295	0.189595	0	0.0739425	0.0278898	0	0.0632809	0
TCGA-L9-A8F4	LUAD	C2	NA	0.462728	0.68	0.33	14.1475	0.3126	0.0735	0.893	2.1184	-0.47	0.3004	379	319	6.19398	20.0465	236	0.503248	20	37	0.864543	4.47501	177	4.21888	71	0.989725	4.10867	-903.245	-232.985	120.588	0	476	0	476	0	0.093732	0	0	0	0.0724945	0.0450829	0.1954	0.0060083	0	0.00355428	0	0.0229705	0
TCGA-LA-A7SW	LUSC	C1	NA	0.370408	0.52	0.29	10.591	1.0466	0.4325	-0.1924	-0.7679	-0.253	0.2653	55	2	0.933549	2.17828	608	0.603081	9	64	NA	NA	NA	1.38629	4	1	6.42181	-1324.68	506.824	-1903.96	1	408	1	235	0.0367248	0	0.0400094	0	0	0.41773	0	0.336864	0.0443076	0	0	0.0352488	0	0.0139373
TCGA-LK-A4NZ	MESO	C2	NA	0.321628	0.61	0	NA	-1.2099	-0.079	0.543	1.3546	1.8214	0.4119	11	1	0.178739	0.663889	123	0.103306	3	13	0.805465	3.96287	137	2.36938	11	0.988109	1.15603	451.397	-507.617	-1418.14	1	244	1	244	0	0.0898815	0	0	0	0	0.0486641	0.194444	0	0.0528395	0.0407152	0	0.0922033	0
TCGA-LK-A4O5	MESO	C6	NA	0.249457	0.34	0.22	NA	-0.1788	-0.053	0.8908	0.64	0.5695	0.4663	14	1	0.355908	0.889769	146	0.281294	1	14	0.84647	2.49238	19	3.00477	21	0.986942	0.909972	297.101	312.182	-2287.29	1	387	1	387	0	0.00491135	0	0	0.00311037	0.0313707	0.0387019	0.207246	0	0.042127	0.218715	0	0.0441194	0.046138
TCGA-LL-A5YO	BRCA	C2	BRCA.Her2	0.662515	NA	NA	NA	0.6133	0.2225	1.2911	2.9777	0.8858	0.0189	18	NA	0.234968	0.681408	73	0.142091	NA	NA	0.809723	3.74495	102	4.30852	83	0.975033	2.12092	491.49	-261.827	-1155.24	0	440	0	440	0.0757342	0.055657	0	0.00782929	0	0.15563	0.077207	0.133804	0	0.0413629	0	0	0.026344	0
TCGA-LL-A5YP	BRCA	C1	BRCA.Basal	0.289957	0.57	0.3	2.36231	0.6335	0.255	0.4081	0.3962	-0.3197	0.7728	44	NA	0.381684	1.39951	378	0.783109	13	79	0.739656	2.70977	39	1.69574	6	0.946412	1.96621	-275.828	629.007	-1872.19	0	450	0	450	0	0.0293356	0	0.0436678	0	0.0590937	0.0549478	0.359474	0.0218967	0.0184079	0.036677	0.00191929	0.00970016	0
TCGA-LN-A49X	ESCA	C2	GI.ESCC	0.48863	0.72	0.31	NA	1.0721	0.2735	-0.07	0.2134	0.3732	0.8415	30	NA	0.439085	1.20171	211	0.387332	10	32	0.847301	3.05953	37	3.58915	51	0.912846	1.59361	-173.045	2075.2	-3612.45	0	384	0	384	0.0439855	0.0258661	0	0.00123739	0	0.279906	0.0620189	0.0787845	0.0815923	0	0.0307632	0	0	0.081565
TCGA-LN-A4A6	ESCA	C2	GI.ESCC	0.320919	NA	NA	NA	1.3622	0.3105	-0.5334	-0.9634	0.5937	0.4151	54	NA	0.634633	2.06843	258	0.650253	NA	NA	0.915932	3.17438	32	2.53885	22	0.821356	6.02245	-1293.22	927.352	458.391	0	391	1	158	0.0489645	0.0110448	0.0195867	0.0367612	0.0193385	0.291105	0.21722	0.149262	0	0.0131487	0.0189585	0	0	0
TCGA-M7-A722	PRAD	C4	NA	0.0532052	0.12	0	0.979396	-0.8409	-0.017	-1.2815	-1.5012	-1.8952	-1.048	22	7	0.15475	0.866598	163	0.0657764	0	9	NA	NA	NA	NA	0	NA	1.07951	-1676.76	-788.527	2490.01	0	1060	1	559	0.100551	0	0	0.00439349	0	0	0	0.28292	0	0.0892983	0.0802721	0	0	0.0589142
TCGA-MA-AA42	CESC	C2	NA	0.380819	0.4	0.56	0.80915	0.6774	0.2965	1.2342	2.6092	1.368	-0.4456	225	308	NA	NA	186	0.511412	10	17	0.815303	3.35161	61	4.48331	122	0.933242	2.88179	74.8735	512.009	-2415.01	0	259	0	259	0	0.0381402	0.00348757	0.0384281	0	0	0.0821055	0.137728	0.0101822	0	0.00699037	0	0.0523671	0
TCGA-MB-A5Y9	SARC	C3	NA	0.707843	0.79	0.46	NA	-0.7691	-0.1145	1.6605	2.1323	0.5238	0.2128	16	NA	0.224988	0.449976	99	0.222305	7	35	NA	0	1	1.67	6	0.932043	2.85517	485.338	244.251	-1911.42	0	252	0	252	0.00387669	0	0	0	0	0	0.0208434	0.586354	0	0.0442613	0.0121929	0.00401507	0.0515924	0
TCGA-MF-A522	LUSC	C1	NA	0.166211	0.36	0.18	50.9478	0.8749	0.273	-0.8806	-1.2768	-1.3631	-0.0668	218	73	5.10976	12.1559	198	0.818114	26	43	NA	NA	NA	0	1	NA	4.83566	-527.119	576.357	-3301.95	1	360	1	173	0	0.00526017	0.0451198	0	0.00119057	0.0190734	0.0389295	0.206547	0.0604333	0	0.0356048	0	0	0.105481
TCGA-MI-A75G	LIHC	C4	LIHC.iCluster:3	0.0731978	0.12	0.48	NA	-1.359	-0.1265	-1.2916	-1.2321	-0.4356	-1.0981	121	176	1.45815	5.52561	140	0.743828	12	10	NA	NA	NA	0	1	NA	2.20761	-1878.68	-1376.84	3697.14	0	698	0	698	0.0204065	0.00333787	0	0	0	0.0631488	0.0290676	0.211834	0	0.204153	0.0895743	0	0	0.0478972
TCGA-MJ-A850	SARC	C1	NA	0.0781514	0.71	0	NA	-0.0679	0.265	-1.0661	-1.6356	-1.0242	0.1579	10	0	0.102943	0.28824	45	4.75465e-05	0	0	NA	NA	NA	0	1	NA	4.04312	-1456.23	50.67	-3546.88	0	681	0	681	0.052667	0	0.0108861	0	0	0.0155277	0.000703846	0.251306	0.310451	0	0.0898985	0	0.104302	0
TCGA-MN-A4N5	LUAD	C2	NA	0.283358	0.62	0.17	4.31084	0.1309	-0.046	0.4581	1.1972	0.7345	0.1864	219	301	3.07219	11.2264	233	0.618679	17	39	0.70848	2.33503	27	2.30061	13	0.896942	1.99096	-276.762	-687.689	3122.77	0	84	0	84	0	0.111116	0.0477379	0	0	0.0188454	0.0922823	0.165649	0	0.0109231	0.0136572	0	0.0312223	0
TCGA-MO-A47P	SARC	NA	NA	0.261722	0.5	0	NA	NA	NA	NA	NA	NA	NA	7	NA	0	0.248006	45	3.41983e-05	0	0	NA	NA	NA	NA	NA	NA	NA	NA	NA	NA	0	352	0	352	NA	NA	NA	NA	NA	NA	NA	NA	NA	NA	NA	NA	NA	NA
TCGA-MP-A4SW	LUAD	C2	NA	0.389075	0.54	0.37	8.79978	-0.1008	-0.043	0.8529	1.5014	0.5926	0.1961	31	32	0.665051	1.59034	147	0.381529	6	39	0.775911	2.9362	44	3.20017	26	0.982222	2.57188	413.595	-895.683	1142.73	1	1778	0	1778	0	0.190361	0.0118164	0	0	0.0105895	0.010557	0.214697	0.0242509	0.00147649	0.031165	0.00336154	0	0.0388812
TCGA-N5-A4RM	UCS	C1	UCS.2	0.0454703	0.04	0.4	NA	0.4377	0.231	-0.9488	-0.8825	-0.4732	0.0301	17	1	0.338608	1.04404	366	0.708492	5	30	NA	NA	NA	NA	0	NA	3.0084	-1483.1	468.056	-1791.08	1	148	1	144	0.0834744	0	0	0	0	0.384881	0.00294008	0.200545	0	0.0211886	0	0	0.062029	0
TCGA-N5-A4RU	UCS	C1	UCS.2	0.123371	0.28	0.28	NA	0.7423	0.3105	-0.7411	-0.9679	-0.5618	0.4177	37	23	0.330411	1.65205	438	0.663881	12	47	NA	NA	NA	NA	0	NA	4.38651	-807.391	375.2	-3001.29	1	1526	1	253	0.012524	0	0	0	0	0.210649	0.0364097	0.356553	0	0.00414076	0	0	0.0188753	0
TCGA-N5-A59E	UCS	C1	UCS.1	0.0664595	0.07	0.51	NA	0.8323	0.279	-0.8772	-0.5734	-0.9088	0.3812	23	148	0.631754	1.47409	420	0.868642	18	69	NA	NA	NA	0.693147	2	1	4.33151	-664.588	851.656	-3766.07	1	447	1	354	0.092178	0	0	0	0	0.444865	0.045385	0.145304	8.24035e-05	0.00767648	0	0.00121173	0.019294	0
TCGA-N6-A4VG	UCS	C1	UCS.2	0.0989009	0.15	0.43	NA	0.9144	0.3005	-0.203	-0.5956	-1.0751	0.3667	11	1	0.502734	1.15333	290	0.691598	20	32	NA	0	1	1.32966	4	0.959148	3.21225	-1432.88	720.908	-3620.12	0	1574	1	493	0.00974542	0.00761157	0	0	0	0.218546	0.0671807	0.239606	0.0317115	0	0.0414409	0	0.0124993	0
TCGA-N8-A4PM	UCS	C1	UCS.2	0.0530916	0.1	0.27	NA	0.5872	0.4085	-0.7076	-1.3153	-0.0158	0.3502	24	72	0.488069	1.26324	393	0.719199	9	18	NA	NA	NA	0.693147	2	1	5.04056	-1312.42	-153.848	-1016.52	0	829	1	524	0.00359954	0.0181275	0.0154126	0	0	0.177999	0	0.479457	0	0.0648397	0.0704539	0	0.0141102	0
TCGA-N8-A4PO	UCS	C1	UCS.2	0.0172186	0.07	0.4	NA	0.9803	0.26	-0.3529	-0.3102	-0.7119	0.4301	41	NA	0.470688	1.50032	334	0.950323	18	45	0.97599	2.02951	8	1.50479	5	0.934978	3.13922	-1126.07	1524.49	-4267.88	0	781	1	158	0	0.0759358	0	0.03398	0	0	0.104771	0.294392	0	0.06091	0.0213833	0	0.0760664	0
TCGA-N8-A4PQ	UCS	C2	UCS.1	0.19424	0.36	0.17	NA	0.7755	0.253	0.2497	0.5701	1.3238	0.5786	22	0	0.648316	1.35557	327	0.727937	18	47	0.745919	2.67302	36	2.88617	19	0.980209	4.7896	-562.755	525.501	-2469.28	0	572	0	572	0	0.0675674	0	0	0	0.0147739	0.106243	0.35055	0	0.0380852	0.00884697	0	0.0195935	0
TCGA-NC-A5HF	LUSC	C1	NA	0.0938947	0.25	0.06	NA	0.4479	0.193	-0.9865	-1.3124	-0.8791	0.4221	111	140	2.13506	6.52547	201	0.927155	10	27	NA	0	1	NA	0	NA	7.45794	-744.02	-355.018	-1021.7	1	138	1	132	0.062306	0	0.0419707	0.0258206	0	0.121943	0	0.141	0.0377705	0.0155849	0.0238666	0	0	0.110604
TCGA-NC-A5HM	LUSC	C2	NA	0.318915	0.31	0.59	NA	0.8329	0.497	-0.3662	0.3559	1.3966	0.3336	79	77	1.70926	7.51486	136	0.788882	11	35	0.677334	1.31803	7	1.33218	4	0.960964	5.92511	-1020.55	247.337	-3458.48	0	1212	0	1212	0	0.24857	0	0	0	0.167257	0.0462585	0.103889	0	0.0124299	0	0	0.0607538	0
TCGA-NC-A5HQ	LUSC	C2	NA	0.295436	0.5	0.09	NA	0.6255	0.2115	0.2259	1.3153	0.6101	0.0505	139	36	2.51624	8.61885	177	0.700116	17	37	0.979892	2.77624	17	3.01495	21	0.990286	4.47991	-1126.73	186.943	-3878.91	1	448	0	448	0	0.213418	0.0700628	0	0	0.00342664	0.0139894	0.133	0	0.00708561	0.00722076	0	0.0275853	0
TCGA-ND-A4WF	UCS	C1	UCS.1	0.0315326	0.05	0.16	NA	0.9918	0.375	-0.8778	-0.8068	-0.3092	0.298	23	NA	0.463544	1.68035	595	0.930002	11	54	0.861986	0.946988	3	0.950271	3	0.864974	5.02172	-368.459	1002.57	-4017.65	1	167	1	167	0.0573356	0	0	0	0	0.244223	0	0.342012	0	0.0568341	0	0	0.00908026	0
TCGA-NF-A4WU	UCS	C1	UCS.2	0.325974	0.45	0.16	NA	0.3537	0.1045	-1.0932	-0.6911	-0.7516	-0.0895	11	1	0.314433	0.743206	138	0.68215	17	22	NA	NA	NA	1.60944	5	1	3.32337	-817.779	-87.0798	-3567.71	0	298	0	298	0.0092243	0.0659879	0.0621097	0	0	0.010437	0	0.305438	0	0	0.0397175	0.0552838	0.0430605	0
TCGA-NH-A50V	COAD	C1	GI.CIN	0.253121	0.38	0.09	7.53686	0.1843	0.0495	-0.0329	0.4807	0.3095	0.3841	77	116	1.34861	3.72216	166	0.204962	5	17	0.837989	2.73025	26	2.70805	15	1	0.896399	-548.763	-80.8119	1114.11	0	588	0	588	0	0.0515543	0.0124537	0.030622	0.00850976	0	0.0402917	0.164592	0.150534	0	0.0410262	0	0	0.0370827
TCGA-O1-A52J	LUAD	C3	NA	0.283192	0.5	0.17	6.11362	-0.8886	-0.2175	0.8687	0.2439	0.169	-0.091	86	78	1.35859	4.27813	321	0.681631	25	29	NA	NA	NA	3.10797	23	0.991222	3.78148	477.122	-1040.2	2199.89	1	1798	1	898	0	0.00672997	0.0455144	0.00977439	0	0.0106744	0	0.41127	0	0.0896172	0.216184	0	0.0287289	0
TCGA-O2-A52N	LUSC	C1	NA	0.224931	0.54	0.17	12.3098	0.5761	0.1555	0.0803	0.2454	0.0084	0.5475	243	364	3.6601	12.8543	343	0.75741	20	52	NA	0	1	1.94591	7	1	5.53165	-493.275	-2.33069	1302.6	1	1006	0	1006	0	0.105129	0	0.00773845	0	0.0273478	0.13684	0.261579	0	0.0291606	0.0216888	0	0.0383428	0.0218237
TCGA-O9-A75Z	KIRP	C3	NA	0.142337	0.22	0.01	NA	-1.6927	-0.2615	0.164	-0.6779	-0.4161	-0.1194	8	0	0.150297	0.400793	43	0.0820271	4	0	NA	NA	NA	2.40364	12	0.967296	1.96077	-240.658	-1602.31	2082.13	0	471	0	471	0.0137732	0	0.0104585	0	0	0	0.00239728	0.245352	0	0.265107	0.0178068	0.00407008	0.0374296	0
TCGA-OL-A5RU	BRCA	C3	BRCA.LumA	0.435891	0.57	0.05	NA	-0.956	-0.129	0.4105	2.024	-0.2437	0.1274	17	33	0.0671209	0.715957	72	0.0398556	1	2	0.836746	3.51826	67	3.70267	42	0.990636	1.79014	-0.548228	-741.013	3144.89	0	1219	0	1219	0.032253	0.12424	0	0.0120772	0	0	0.0449559	0.201409	0	0.0204771	0.0136916	0	0.0169004	0
TCGA-OR-A5JM	ACC	C4	ACC.CIMP-high	0.00125197	0.03	0	NA	0.8532	0.174	-1.7859	-3.0473	-0.727	-0.8512	18	74	0.584668	1.40852	326	0.466062	12	25	NA	NA	NA	NA	0	NA	2.00453	-1008.59	869.871	-2752.34	1	562	1	72	0.00766307	0	0.0376818	0.0100792	0.0482923	0.197976	0	0	0	0.152083	0.104548	0	0	0.128002
TCGA-OR-A5JZ	ACC	C3	ACC.CIMP-low	0.0557399	0.05	0.02	NA	-0.389	-0.228	-0.8137	-1.4639	-0.7042	-0.6913	7	0	0.130896	0.31415	156	0.947708	9	3	NA	NA	NA	NA	0	NA	2.01987	-1058.76	-83.9476	-3499.03	0	822	1	247	0.0254858	0.00478953	0.0396075	0	0	0	0.00926625	0.408793	0	0.0955502	0.0292774	0	0.063778	0
TCGA-OR-A5LK	ACC	C3	ACC.CIMP-intermediate	0.307474	0.43	0.18	NA	-1.3625	-0.245	0.7599	0.7541	-0.4598	-0.5151	27	0	0.375789	0.993156	81	1	34	9	NA	NA	NA	1.33218	4	0.960964	1.50238	-706.853	-1668.88	-558.953	0	2740	0	2740	0	0.00458609	0.00217361	0.00695871	0	0	0.0129176	0.424809	0.002024	0.117463	0.0500676	0	0.0248454	0
TCGA-P3-A5Q5	HNSC	C2	NA	0.409091	0.52	0.06	NA	0.8959	0.2645	1.1968	2.2573	0.3356	-0.3145	107	65	2.36798	7.04548	57	0.138613	3	16	0.600031	2.15022	36	4.02833	59	0.987933	2.79116	-768.553	-129.097	-1276.38	0	910	0	910	0	0.0475263	0	0.0175859	0	0.0438361	0.0559785	0.22008	0	0.0472971	0.0105986	0	0.0818898	0
TCGA-P3-A6T3	HNSC	C2	NA	0.215689	0.45	0.15	NA	0.1682	0.2115	-1.2967	-1.7323	-0.096	0.4854	NA	NA	0.738463	2.55622	177	0.579846	17	31	NA	NA	NA	0.693147	2	1	3.95812	-77.0875	174.24	-1254.63	1	577	1	242	0	0	0	0.00742015	0.000626706	0.428636	0.0933079	0.10618	0.152875	0	0	0	0.0385717	0
TCGA-P4-A5ED	KIRP	C3	KIRP.C2a	0.402911	0.37	0.08	NA	-1.895	-0.493	0.9141	0.6962	-0.7003	-0.2165	6	NA	0.155312	0.232968	91	0.01359	0	3	NA	0	1	0.848686	3	0.772507	1.5199	-1118.41	-1537.59	2540.29	0	2816	0	2816	0.0188123	0	0	0	0	0	0.0014526	0.514179	0	0.0232197	0.0176083	0.0028739	0.0527436	0
TCGA-P4-AAVM	KIRP	C4	NA	0.107758	0.16	0	NA	-1.7279	-0.222	-0.483	-1.9516	-0.6038	-0.7094	19	3	0.56011	0.949752	73	0.0979356	4	0	NA	NA	NA	0	1	NA	0.90768	-1111.85	-1726.64	1762.69	0	1539	0	1539	0.0291734	0	0	0.000176433	0	0.00782191	0	0.613902	0	0.161889	0.0298631	0	0.0613847	0
TCGA-P4-AAVO	KIRP	C4	NA	0.065239	0.08	0.03	NA	-1.6937	-0.0685	-0.8024	-2.4947	-1.0406	-0.5646	NA	NA	0	0	91	0.0656021	3	6	NA	NA	NA	NA	0	NA	1.8481	-582.464	-1169.91	1198.19	0	2400	0	2400	0.125224	0	0	0	0	0	0.0827673	0.51967	0	0.0473523	0.0317647	0.00802744	0.0199371	0
TCGA-P5-A5F0	LGG	C5	GBM_LGG.Codel	0.07566	0.24	0	NA	-1.5003	-0.3615	-1.2521	-2.5136	-1.2351	-1.272	12	18	0.200385	0.80154	78	0.106567	4	4	NA	NA	NA	NA	0	NA	3.55317	0.569021	-126.858	-4496.61	0	287	0	287	0.237266	0	0	0	0	0	0	0.285029	0	0.0172495	0.0895693	0	0.0488814	0.00712408
TCGA-P5-A72Z	LGG	C4	GBM_LGG.Codel	0.0181755	0.03	0	NA	-0.666	-0.212	-1.7233	-3.0774	-1.8772	-1.1198	12	77	0.252301	0.756903	45	0.760291	6	4	NA	NA	NA	0	1	NA	2.93589	-68.9568	-687.664	-5232.29	0	354	0	354	0.0159656	0	0	0	0	0	0	0.295604	0	0.177735	0.0972379	0	0.0125159	0.137888
TCGA-P5-A730	LGG	C4	GBM_LGG.Codel	0.042627	0.14	0	NA	-0.8795	-0.257	-1.0041	-2.5904	-0.6834	-0.7689	7	NA	0.0620281	0.589266	53	0.0599932	2	4	NA	NA	NA	NA	0	NA	3.06362	-108.625	-966.869	-3162.45	0	333	0	333	0.063803	0	0	0.00138188	0	0	0.0159004	0.488211	0	0.189636	0.0481739	0	0.0307007	0.00518922
TCGA-P5-A77X	LGG	C5	GBM_LGG.Codel	0.0586861	0.16	0	NA	-1.2639	-0.3065	-0.9741	-2.5469	-1.0648	-1.3024	9	28	0.374895	0.687308	57	0.10273	2	5	NA	NA	NA	0	1	NA	3.68591	-43.4063	8.02651	-4964.25	0	105	0	105	0.193592	0	0	0	0	0	0	0.223582	0	0.00618947	0.268461	0	0	0.0936228
TCGA-P5-A780	LGG	C5	GBM_LGG.G-CIMP-high	0.141986	0.43	0.1	NA	-1.2593	-0.2675	-0.0341	-2.2554	-1.0098	-0.7663	23	NA	0.543341	1.17724	135	0.396539	10	16	NA	NA	NA	0	1	NA	3.10921	342.507	-1024.15	-4399.13	0	72	0	72	0	0.00784277	0	0	0.0169963	0	0	0.184391	0.348984	0	0.113551	0.00985347	0.101285	0.00945151
TCGA-P7-A5NY	PCPG	C4	PCPG.Kinase signaling	0.148995	0.2	0	NA	-1.1992	-0.3445	-1.316	-2.3204	0.2012	-0.967	3	NA	0	0.0913151	42	0.0750633	2	3	NA	NA	NA	NA	0	NA	2.06238	-636.169	301.071	420.458	0	957	0	957	0.0197067	0	0.00343993	0	0	0	0.000605002	0.281244	0	0.242095	0.1443	0	0.0700501	0.0150947
TCGA-PA-A5YG	ACC	C3	ACC.CIMP-low	0.298123	0.27	0.01	NA	-1.5466	-0.2205	0.3277	0.1023	-0.228	-0.5532	7	NA	0.0264825	0.264825	56	0.947727	12	3	NA	NA	NA	2.52321	13	0.983727	2.98944	-268.72	-1636.6	-1957.92	0	756	0	756	0.00852254	0.00559973	0.00998956	0	0	0	0	0.38091	0.0244464	0.195155	0.0287283	0	0.0862951	0
TCGA-PG-A6IB	UCEC	C2	UCEC.MSI	0.292029	0.42	0	NA	1.0034	0.5585	0.4846	1.6374	0.1034	-0.4036	161	443	3.54207	9.46105	63	0.000569216	0	0	0.94279	0.653492	2	2.44896	22	0.792277	2.51035	-294.087	1171.26	-3206.34	0	648	0	648	0	0.0173786	0	0.0224503	0	0.0919491	0.0703235	0.140622	0.00418638	0	0	0	0.0602734	0
TCGA-PG-A914	UCEC	C2	UCEC.CN_HIGH	0.135341	0.2	0.11	0.84355	0.2421	0.12	-0.1803	-0.1044	0.9867	-0.215	87	4	0.65235	2.93557	923	0.897126	19	61	NA	NA	NA	2.07944	8	1	4.15997	-1496.05	108.838	-315.959	0	687	0	687	0.0376071	0.00860224	0.0290882	0	0	0.319125	0.0314128	0.14251	0.0276052	0	0.0301203	0	0.0699473	0
TCGA-PR-A5PF	PCPG	C4	PCPG.Wnt-altered	0.0736116	0.13	0.16	NA	-2.1074	-0.298	-1.4265	-1.5557	-0.1755	-0.9513	9	0	0.216831	0.402685	125	0.733953	6	21	NA	NA	NA	NA	0	NA	2.46989	-1437.06	232.396	-1095.62	0	546	0	546	0	0.0188988	0.0360685	0	0	0	0.0175076	0.330401	0.036975	0	0.0891118	0.00449519	0.036203	0.0432955
TCGA-Q1-A6DV	CESC	C1	NA	0.231054	0.34	0.03	3.98576	1.162	0.2025	-0.6992	0.4062	-0.1107	-0.1345	7	96	NA	NA	104	0.00261766	0	0	0.893891	2.76305	22	1.79176	6	1	2.78392	-421.526	1148.76	-2687.1	0	491	0	491	0.0451461	0.000119492	0.0863845	0.0441386	0.117385	0.00626601	0.000632979	0.120286	0	0.0543315	0.00393688	0.0282656	0.0821356	0
TCGA-Q9-A6FW	ESCA	C1	GI.CIN	0.268687	0.44	0.35	NA	-0.0742	-0.061	-0.0414	0.6952	0.4551	0.2496	110	NA	1.23912	3.94684	148	0.382558	4	38	0.647299	2.71196	66	4.16359	72	0.973561	2.69052	-650.719	-181.859	-1726.13	0	238	0	238	0.106266	0.0260211	0.052985	0	0	0.0741316	0.0203635	0.191442	0.0138361	0.0721954	0.0110666	0.0134658	3.36044e-05	0.0129335
TCGA-QB-A6FS	SKCM	NA	NA	0.435625	0.56	0.05	3.22824	-0.2243	-0.1355	0.5975	1.9691	-0.2122	-0.1205	NA	NA	14.4402	27.3774	103	0.294281	9	17	0.969761	2.99757	22	3.76841	49	0.968289	NA	306.165	-257.526	-148.084	0	220	1	63	0.0165101	0.0586974	0	0.00796782	0	0.0810975	0.0369049	0.143851	0.000733375	0.00760558	0.0433497	0	0.0342847	0.000927367
TCGA-QG-A5YX	COAD	C1	GI.CIN	0.0800931	0.13	0.05	8.6811	0.8191	0.29	-1.1287	-0.5829	-0.5323	-0.5221	18	11	0.805861	2.02765	148	0.269306	10	8	0.999424	0.692748	2	2.54004	13	0.990287	1.32367	-1802.85	662.194	601.178	0	1003	0	1003	0.0359221	0	0.0170913	0	0	0.0941799	0.0087567	0.313777	0.0724692	0	0.00355375	0	0	0.012749
TCGA-QK-A6IF	HNSC	C2	NA	0.317629	0.4	0.03	NA	0.7113	0.0565	0.6216	2.4059	0.4605	0.0677	14	10	0.211202	0.663779	92	0.154999	4	17	0.987718	2.17024	9	4.25248	71	0.997607	2.57099	-844.966	707.359	-2405.91	0	704	1	502	0.102521	0.143949	0.000705709	0.00831048	0	0.0166979	0.064711	0.0805082	0.0193954	0	0.00379082	0	0	0
TCGA-QK-A8Z9	HNSC	C2	NA	0.259622	0.59	0.17	NA	0.191	0.038	0.2715	0.3522	1.5811	1.0632	54	10	1.16196	2.87584	529	0.636132	14	45	0.887846	1.84622	8	2.97851	20	0.994251	5.12736	-148.65	-48.6144	-2833.31	1	449	1	205	0.0167634	0	0	0.0696931	0	0.0266522	0.0724668	0.337756	0	0.0394925	0.0256659	0	0.0434117	0
TCGA-QL-A97D	COAD	C1	GI.CIN	0.206515	0.41	0.23	27.168	0.8449	0.233	-0.4024	0.8046	-0.1874	-0.2887	106	108	1.4437	4.98078	227	0.706692	17	25	0.919888	3.43824	42	3.34865	30	0.984549	0.710473	-270.466	566.859	351.57	0	666	0	666	0.0446025	0.0244139	0.0155837	0.0133814	0.00476718	0	0.035161	0.0523913	0.157927	0	0.0294083	0	0	0.0811587
TCGA-QR-A6GS	PCPG	C3	PCPG.Kinase signaling	0.108315	0.22	0	NA	-1.6316	-0.3655	-0.3441	-0.393	0.2887	-0.2272	4	NA	0.0624343	0.249737	83	0.0808561	2	12	0.989732	1.08733	3	1.79176	6	1	2.09371	-391.571	-338.128	1699.99	0	38	0	38	0.00823013	0.0262922	0	0	0	0.0435046	0.084163	0.276927	0	0.163622	0.0733109	0	0.00649811	0
TCGA-QR-A70D	PCPG	C3	PCPG.Pseudohypoxia	0.0831395	0.25	0.02	NA	-1.523	-0.3195	-0.8749	-0.1791	-0.5106	-0.5741	3	NA	0.129446	0.161808	54	0.142972	4	3	NA	0	1	2.19722	9	1	3.02579	-565.282	521.766	-2835.16	0	7	0	7	0	0.112621	0	0	0	0	0.0243212	0.17414	0.0295465	0	0.0349648	0	0.139324	0
TCGA-QR-A70K	PCPG	C4	PCPG.Kinase signaling	0.0556208	0.07	0.02	NA	-0.5287	-0.218	-1.5529	-2.3118	-0.4154	-0.9386	7	NA	0.181536	0.665633	105	0.966504	9	16	NA	NA	NA	NA	0	NA	2.04762	-530.197	140.289	1290.64	0	274	0	274	0	0.0251411	0.0780503	0	0	0	0	0.43617	0	0.000841706	0.0286816	0	0.0384794	0.0343614
TCGA-QR-A70T	PCPG	C3	PCPG.Pseudohypoxia	0.0451448	NA	NA	NA	-1.8054	-0.3695	-1.4335	-1.1361	-1.1094	-0.8906	5	NA	0.179155	0.209014	NA	NA	NA	NA	NA	NA	NA	0	1	NA	2.89626	-797.881	-159.392	2027.1	0	267	0	267	0	0.0287811	0.00490301	0	0	0	0	0.199264	0	0.112291	0.0467422	0	0.0638868	0
TCGA-QR-A70W	PCPG	C4	PCPG.Kinase signaling	0.0537114	0.09	0	NA	-1.5947	-0.3875	-1.3438	-1.3639	-0.4215	-1.2674	1	0	0.0315743	0.126297	54	0.935574	4	11	0.662032	0.458886	2	NA	0	NA	1.9623	-961.669	-53.359	1636.51	0	1271	0	1271	0.0543897	0	0.00924138	0	0	0	0.00905804	0.317286	0	0.0444423	0.050241	0	0.100331	0
TCGA-QS-A5YQ	UCEC	C2	UCEC.POLE	0.112728	0.11	0	0.448412	-0.1959	0.0855	-0.0257	0.9812	0.3141	-0.3839	378	6	5.78898	23.3906	43	0.000322748	0	0	0.975277	1.8978	7	1.74807	6	0.975615	2.70426	-1030.18	-952.717	-1010.25	0	759	0	759	0	0.0700277	0	0	0	0.104806	0.0244751	0.10564	0	0.00702036	0.0113891	0.00217036	0.0621867	0
TCGA-QS-A744	UCEC	C1	UCEC.CN_LOW	0.0754826	0.11	0.04	5.73672	0.7583	0.225	-1.5489	-2.2098	-0.9651	0.3003	21	8	0.486139	1.12696	65	0.859461	7	4	NA	NA	NA	0	1	NA	3.87097	-1241.19	367.935	1480.23	0	451	0	451	0.048714	0	0.0250317	0	0	0.153205	0	0.155762	0	0	0.0425504	0.0153061	0.0424356	0
TCGA-QS-A8F1	UCEC	C3	UCEC.CN_HIGH	0.07086	0.28	0.28	19.4068	-0.1135	-0.065	-1.0043	-0.3705	-1.2059	-0.1695	24	10	0.462342	1.27144	364	0.664135	18	37	NA	NA	NA	NA	0	NA	4.74288	-1524.01	-584.334	-2011.37	1	135	1	135	0.0150653	0.0181676	0	0.000160214	0	0.0730054	0.00818162	0.109705	0	0.190131	0.0370526	0	0.101802	0
TCGA-QT-A5XL	PCPG	C3	PCPG.Pseudohypoxia	0.130263	0.59	0.01	NA	-1.3338	-0.36	-0.1815	-1.1434	-1.0042	0.297	4	NA	0.0601471	0.120294	113	0.118257	1	16	NA	NA	NA	NA	0	NA	2.16153	561.988	117.87	2594.74	0	55	0	55	0	0.0156507	0	0	0.0100072	0.031115	0.00388019	0.363785	0.240118	0	0.0454299	0	0.0504218	0
TCGA-QT-A5XN	PCPG	C3	PCPG.Kinase signaling	0.0441992	0.08	0.1	NA	-1.7235	-0.2945	-1.067	-1.9657	-0.4829	-0.6536	5	24	0.184221	0.276332	148	0.946098	6	18	NA	NA	NA	0.693147	2	1	2.76478	71.113	224.746	747.552	0	766	0	766	0.0314696	0	0.0358128	0	0.0224493	0.101828	0	0.0409619	0	0.134145	0.180146	0	0.0296973	0
TCGA-R6-A6L6	ESCA	C1	GI.CIN	0.389765	0.74	0.19	NA	0.7103	0.291	-0.5159	-0.5749	-0.4944	0.3023	41	NA	0.644293	1.93288	142	0.335674	13	26	0.84615	1.17301	4	1.96304	9	0.893418	2.94482	-1388.24	437.309	-2604.92	1	214	1	214	0.0158951	0.00245907	0.0322635	0.00126067	0	0.166415	0.0646571	0.201293	0.00844675	0.055364	0.0391026	0.0471503	0.0203073	0.0228055
TCGA-R6-A8W8	ESCA	C1	GI.CIN	0.130567	0.28	0.04	NA	0.7224	-0.0005	-0.5912	0.0335	-0.0739	-0.2184	64	NA	1.03672	2.62635	349	0.996342	10	57	0.715828	3.92914	242	4.44767	105	0.955674	3.06174	-1521.78	778.288	-1399.92	1	88	1	88	0.0149904	0.00279185	0.00686911	0.00467526	0	0.0896295	0.0618786	0.00386201	0.149474	0	0.0341405	0	0	0.0450738
TCGA-RC-A7SH	LIHC	C4	NA	0.0474117	0.08	0.22	NA	-0.2475	-0.2115	-1.6562	-1.2787	-0.4049	-0.6692	27	4	NA	NA	132	0.761882	6	26	NA	NA	NA	0.693147	2	1	0.816047	-2724.98	-709.952	4088.53	0	468	1	91	0.0898674	0	0	0.000313748	0	0.0690694	0.0274177	0.0451279	0	0.127346	0.066357	0.00289262	0.186853	0
TCGA-RD-A7BT	STAD	C1	NA	0.17603	0.55	0.25	13.6052	0.99	0.4185	-0.5017	0.3429	-0.6254	-0.4021	97	NA	1.72372	5.94385	438	0.546566	22	33	0.857742	3.51189	60	4.62747	125	0.958403	3.23735	-457.808	772.627	-1588.99	1	262	1	123	0.031414	0.0180975	0	0.0361114	0	0	0.0559039	0.064371	0.0644534	0	0.0388481	0.00950542	0.0772173	0
TCGA-RD-A8N0	STAD	C2	GI.GS	0.505594	NA	NA	10.3214	-0.0121	-0.035	0.9659	2.767	0.5239	0.119	1	NA	0	0.0314083	55	0.000133095	NA	NA	0.892409	6.01319	844	5.26661	312	0.917048	2.52811	106.644	429.043	-430.336	0	1236	0	1236	0.227295	0.0447803	0.0206068	0	0	0	0.0245348	0.0509476	0	0.0598208	0.00982733	0	0.0152171	0
TCGA-RP-A6K9	SKCM	NA	NA	0.289318	0.53	0.14	0.914945	-1.0346	-0.281	0.3278	0.6291	-0.6599	-0.1932	NA	NA	0.427671	1.31356	85	0.929062	16	13	0.883156	2.26525	13	3.57345	36	0.99719	NA	-398.692	-1071.4	-2715.55	0	NA	0	NA	0	0.00742287	0	0.00317022	0	0	0.0297992	0.405027	0.0162667	0	0.0528176	0	0.0277332	0
TCGA-RR-A6KB	GBM	NA	GBM_LGG.Mesenchymal-like	0.165186	0.58	0	NA	NA	NA	NA	NA	NA	NA	21	NA	0.357765	1.3118	142	0.177622	6	2	NA	NA	NA	NA	NA	NA	NA	NA	NA	NA	0	0	0	0	NA	NA	NA	NA	NA	NA	NA	NA	NA	NA	NA	NA	NA	NA
TCGA-RW-A67W	PCPG	C4	PCPG.Kinase signaling	0.117356	0.22	0	NA	-2.2958	-0.2765	-0.4999	-0.6668	0.0482	-0.8695	4	NA	0.0294819	0.235855	84	0.107988	1	12	NA	NA	NA	0.693147	2	1	2.12323	-739.487	-597.834	806.017	0	604	0	604	0	0.023304	0	0	0	0	0.0206149	0.426673	0.0583124	0	0.0657546	0	0.107505	0
TCGA-RW-A67Y	PCPG	C4	PCPG.Kinase signaling	0.027125	0.05	0	NA	-1.4118	-0.4695	-2.3593	-3.1433	-1.0816	-1.2202	2	0	0.122217	0.183325	96	0.947126	4	13	NA	NA	NA	NA	0	NA	2.29536	-419.108	-23.1954	2524.02	0	216	0	216	0	0	0.00763624	0	0.00867982	0.0752904	0	0	0	0.105667	0.103653	0	0.137029	0
TCGA-RW-A680	PCPG	C4	PCPG.Pseudohypoxia	0.0775086	0.29	0	NA	-1.5397	-0.2705	-1.3142	-1.7272	0.0143	-0.4586	12	1	0.262741	0.583869	44	0.142929	4	3	NA	NA	NA	NA	0	NA	2.77029	-171.772	66.3156	-4265.08	0	1449	0	1449	0.0302792	0.00728337	0.0361996	0	0	0.18125	0.00493073	0.138143	0	0.0398647	0.0656434	0.00542924	0.104244	0
TCGA-RW-A681	PCPG	C4	PCPG.Pseudohypoxia	0.0280084	0.02	0	NA	-1.3943	-0.36	-2.8156	-3.1731	-1.0785	-1.9033	7	1	0.15269	0.488607	114	0.701675	19	7	NA	NA	NA	NA	0	NA	2.87178	-1471.18	276.897	2984.68	0	1141	0	1141	0.0276327	0	0.0177918	0	0	0	0	0.22313	0	0.0776804	0.101482	0	0.00698146	0.0238017
TCGA-RY-A83Y	LGG	C5	GBM_LGG.Codel	0.0388069	0.11	0	NA	-1.2964	-0.233	-0.288	-2.1181	-0.7014	-1.0552	10	63	0.238778	0.895416	61	0.0593117	2	5	NA	NA	NA	NA	0	NA	3.40339	-29.695	-897.962	-4362.36	0	166	0	166	0.00282605	0.00332771	0.0087131	0	0	0	0	0.705192	0.0482415	0	0.0290225	0.00468178	0.0401089	0.0144262
TCGA-S3-AA15	BRCA	C1	BRCA.Basal	0.632759	NA	NA	NA	0.4712	0.0645	1.1349	2.4369	0.0231	0.6753	18	7	0.216201	0.454022	79	0.00136113	NA	NA	0.855581	5.27681	477	3.73968	44	0.988239	1.32919	216.683	354.285	-1329.94	0	525	0	525	0.0628142	0.126303	0.00655839	0.00272901	0	0.00699076	0.0269354	0.155599	0	0.059276	0.0342457	0	0.0146161	0
TCGA-S5-A6DX	BLCA	C2	NA	0.343647	0.61	0.17	7.69188	0.1404	0.283	0.5836	1.7817	-0.2711	-0.0311	336	98	5.82593	16.4031	322	0.610595	20	22	0.910262	2.18271	11	2.02623	8	0.97441	3.43512	-956.687	-242.075	-3100.98	1	56	1	56	0	0.133266	0	0.0111339	0	0.00959796	0.0993409	0.138281	0	0.0580621	0.0266565	0	0.0490892	0
TCGA-S7-A7X0	PCPG	C3	PCPG.Pseudohypoxia	0.080474	0.62	0.04	NA	-1.7101	-0.333	-0.5401	-2.1706	-0.3956	-0.3042	9	NA	0.128667	0.289501	48	0.163874	6	4	NA	NA	NA	0	1	NA	1.87027	82.0012	-192.783	2692.48	0	546	0	546	0	0.0103087	0.00891754	0	0.00851703	0	0	0.352858	0.155776	0	0.128482	0	0.117888	0
TCGA-S9-A6U6	LGG	C5	GBM_LGG.G-CIMP-high	0.0859538	0.58	0.14	NA	-1.2133	-0.292	-0.3058	-2.4469	-1.1719	-1.0213	16	0	0.109011	0.872089	70	0.0375878	1	8	NA	NA	NA	NA	0	NA	3.319	22.1385	-268.103	-3775.72	0	1069	0	1069	0.0438936	0	0.00206657	0	0	0	0	0.275314	0.227495	0	0.327336	0	0.0185767	0.00441673
TCGA-S9-A6WL	LGG	C4	GBM_LGG.Codel	0.0732227	0.27	0.04	NA	-0.9422	-0.315	-0.6852	-2.7311	-1.1101	-0.5419	15	29	0.468546	1.24027	46	0.181996	6	5	NA	NA	NA	NA	0	NA	3.42206	-86.6416	-337.051	-4096.32	0	946	1	240	0	0.0165346	0	0	0.00113612	0	0.0264276	0.366211	0	0.228564	0.0479174	0.0137205	0	0.00741895
TCGA-S9-A7IQ	LGG	C5	GBM_LGG.Codel	0.060596	0.5	0	NA	-2.2627	-0.4775	-1.1638	-2.6833	-1.2851	-1.2158	6	0	0.0295394	0.47263	63	0.115556	4	4	NA	NA	NA	NA	0	NA	3.46142	-61.7339	-332.793	-4432.74	0	1099	0	1099	0.0910569	0	0	0	0	0.00988418	0	0.0892467	0.173915	0	0.277997	0	0.0855198	0
TCGA-S9-A7IS	LGG	C4	GBM_LGG.G-CIMP-low	0.0594458	0.16	0.01	NA	0.8236	0.0935	-0.5771	-2.1688	-0.3543	-0.4957	28	0	0.357087	1.33908	135	0.239619	2	20	NA	NA	NA	NA	0	NA	2.73288	436.892	961.109	-4557.86	1	241	1	241	0.0389353	0	0.00228362	0	0.034792	0	0.011074	0.475294	0	0.00133053	0.221441	0	0.047295	0
TCGA-S9-A7IX	LGG	C4	GBM_LGG.Mesenchymal-like	0.212945	0.37	0.03	NA	-0.5201	-0.2405	0.4335	-1.7281	-0.2316	-0.2468	18	4	0.30295	0.727081	95	0.27151	7	10	NA	NA	NA	0	1	NA	3.53533	420.556	-276.287	-2890.89	1	819	1	350	0.00204622	0.0025913	0.00125807	0	0.000889095	0	0	0.42011	0.0536805	0	0.0908516	0.0107819	0.0357681	0.129482
TCGA-S9-A7J3	LGG	C5	GBM_LGG.Codel	0.0784341	0.22	0.03	NA	-2.1345	-0.448	-0.2209	-2.6076	-0.2952	-0.9715	14	5	0.207662	0.652652	81	0.110709	2	6	NA	NA	NA	0	1	NA	3.2873	201.02	-794.722	-3715.49	0	629	0	629	0.0065921	0	0.00235918	0	0.0101086	0	0.0193191	0.34705	0.0948832	0	0.300604	0	0.0581149	0
TCGA-SC-A6LM	MESO	C4	NA	0.238996	0.32	0.02	NA	0.4389	0.1985	0.9052	0.2006	0.0476	0.577	19	NA	0.203729	0.687585	175	0.173651	2	21	NA	NA	NA	2.8944	19	0.983005	2.65741	285.092	337.53	-3326.12	1	881	1	363	0.0145984	0	0	0.000231106	0	0.0640301	0.153034	0.414167	0	0.00791636	0.00254853	0.00199098	0.0678847	0
TCGA-SC-A6LN	MESO	C1	NA	0.265938	0.43	0	NA	0.2202	0.1615	0.4109	1.441	-0.1264	0.7119	11	4	0.409585	0.588779	143	0.947125	6	21	0.744254	2.68744	37	2.36938	11	0.988109	1.75466	-648.684	244.759	-2406.34	1	414	0	414	0.151838	0.119039	0	0	0	0.005736	0.0106056	0.170988	0.0688834	0	0.0583723	0.000822457	0.0756633	0
TCGA-SH-A7BD	MESO	C2	NA	0.00560004	0.12	0.09	NA	-0.8441	0.01	0.1835	-0.2599	2.1755	0.166	9	5	0.127955	0.511818	185	0.780023	0	19	NA	NA	NA	NA	0	NA	1.26721	-217.522	-54.9666	-515.91	1	459	1	200	0.0879746	0	0.0141208	0	0	0.0438328	0.0161467	0.261151	0	0.0678375	0.119606	0.00141297	0.184245	0
TCGA-SP-A6QG	PCPG	C3	PCPG.Pseudohypoxia	0.0549721	0.18	0.08	NA	-1.6522	-0.328	-1.2365	-1.4942	-0.9052	-0.591	2	NA	0.0912053	0.121607	93	0.947624	5	7	NA	NA	NA	1.38629	4	1	2.43124	-1017.84	606.107	-2693.36	0	2417	1	626	0.00691179	0	0.0275145	0	0	0	0.00182211	0.262968	0	0.125689	0.0995821	0.0235549	0.104368	0
TCGA-SW-A7EB	STAD	C1	GI.CIN	0.259091	0.78	0.09	9.42413	0.5332	0.1265	0.0881	1.6226	0.1326	0.0323	79	NA	0.997064	3.59547	162	0.486799	18	43	0.920344	2.0222	9	4.56448	110	0.971066	5.43149	29.3301	336.245	-1484.25	0	176	0	176	0	0.260513	0.0171129	0	0	0	0.018019	0.0861657	0	0.0121774	0.0178304	0	0.0945379	0
TCGA-T2-A6WX	HNSC	C2	NA	0.422927	0.5	0.06	NA	0.6936	0.345	0.6788	1.4643	2.3509	0.1014	81	85	1.47202	4.61423	46	0.122652	4	10	0.875055	3.35027	46	3.54858	37	0.982737	2.81154	472.668	483.789	-1203.31	1	209	1	209	0	0	0.00282135	0.0218412	0	0	0.169258	0.0757822	0.0722956	0	0.0194226	0	0.0278267	0.0107118
TCGA-T2-A6X2	HNSC	C2	NA	0.244355	0.38	0.03	NA	0.2215	0.1125	-0.013	-0.0342	1.7723	0.4814	155	49	2.83898	8.76991	140	0.0805898	4	12	NA	NA	NA	1.60944	5	1	3.29698	-223.641	-158.893	-969.351	0	987	0	987	0	0.00151519	0	0.0224739	0	0	0.234076	0.21946	0	0.0354262	0.00938059	0	0.047792	0.0561955
TCGA-T7-A92I	KIRC	C3	NA	0.272362	0.33	0.01	NA	-1.8544	-0.3545	0.2338	-0.4714	0.0533	-0.7678	23	192	0.150725	0.854109	77	0.0779178	2	4	NA	NA	NA	2.55779	14	0.969207	1.33876	-1216.8	-1678.34	3977.91	0	356	0	356	0	0	0	0.0228177	0	0	0.0128566	0.337187	0.0347873	0	0.124102	0	0.0503285	0
TCGA-TM-A84C	LGG	C4	GBM_LGG.PA-like	0.0926361	0.34	0	NA	-1.3871	-0.1765	0.0434	-2.3515	-0.0149	-0.2223	13	0	0.0880985	0.440493	51	7.96834e-06	0	0	NA	NA	NA	NA	0	NA	2.58494	-105.736	-673.6	-1519.97	1	492	1	492	0.00318984	0	0.00213041	0	0.0061928	0	0	0.385754	0.176219	0	0.264607	0.000772138	0.0588445	0
TCGA-TM-A84F	LGG	C4	GBM_LGG.G-CIMP-high	0.273116	0.46	0.04	NA	-1.2998	-0.2085	0.7998	-0.1939	0.3266	-0.8625	13	9	0.121059	0.484236	51	0.0486622	0	5	NA	NA	NA	2.48491	12	1	3.0952	616.032	-1097.09	-2841.36	0	1796	0	1796	0.00132088	0.0180903	0	0	0.0208602	0	0.0604362	0.307691	0.159423	0	0.219719	0	0.0655082	0
TCGA-TM-A84J	LGG	C4	GBM_LGG.PA-like	0.0270821	0.09	0.17	NA	0.2988	0	-0.9759	-2.9991	-1.8908	-0.3558	16	0	0.481828	0.963655	193	0.214539	6	2	NA	NA	NA	NA	0	NA	2.95397	108.627	1220.74	-3321.2	0	735	1	454	0	0.20182	0	0	0	0.287922	0	0.297417	0	0.0314376	0.0207435	0	0	0.0402842
TCGA-TM-A84S	LGG	C5	GBM_LGG.Codel	0.097207	0.2	0	NA	-1.2278	-0.325	-0.1725	-2.1271	-0.6098	-0.9749	5	NA	0.181623	0.393516	59	0.104482	2	5	NA	NA	NA	NA	0	NA	3.67538	-71.4664	-894.988	-3957.92	0	454	0	454	0.013874	0	0.0146112	0	0	0	0	0.608446	0	0.116978	0.0614805	0.00468444	0.0243833	0.00660701
TCGA-TQ-A7RK	LGG	C5	GBM_LGG.G-CIMP-high	0.0478726	0.35	0.06	NA	-0.2898	-0.1145	-0.6283	-2.7859	-1.1085	-1.1648	10	NA	0.109723	0.233162	97	0.112391	1	14	NA	NA	NA	NA	0	NA	3.41057	-793.407	-471.092	-4622.08	0	1341	1	858	0.00821403	0	0	0	0	0	0.00943204	0.558755	0.0317928	0	0.214895	0	0.0314827	0.00303143
TCGA-TQ-A7RR	LGG	C5	GBM_LGG.G-CIMP-high	0.139839	0.45	0.07	NA	-1.72	-0.307	0.0285	-2.2824	-0.8952	-1.0359	12	2	0.175018	0.670902	67	0.246808	5	16	NA	NA	NA	NA	0	NA	3.32267	-15.7987	-1033.67	-2793.28	0	787	0	787	0.0296211	0	0.00106736	0	0.0124387	0	0	0.415131	0.100224	0	0.297364	0	0.0362866	0
TCGA-TQ-A7RU	LGG	C5	GBM_LGG.Codel	0.0252516	0.06	0.08	NA	-1.2912	-0.319	-1.0503	-2.4011	-1.3752	-0.9997	13	NA	0.232814	0.698442	49	0.186489	2	4	NA	NA	NA	NA	0	NA	3.46411	-253.915	-655.194	-4885.03	0	1032	0	1032	0.141126	0	0	0.000462402	0	0	0.0132593	0.348774	0	0.178766	0.036139	0.00994467	0	0.0385949
TCGA-TS-A8AY	MESO	C1	NA	0.2639	0.36	0	NA	-0.1731	0.092	0.5015	0.7643	-0.0774	0.3997	NA	NA	0.151889	0.303779	271	0.85987	4	32	0.959729	2.20986	10	3.17663	26	0.974997	1.85576	-645.577	218.965	-431.072	1	469	0	469	0	0.0312987	0	0	0	0	0.0706856	0.352374	0	0.00828929	0.0196697	0	0.0471003	0
TCGA-UF-A7JV	HNSC	C2	NA	0.413123	0.55	0.03	NA	0.6466	0.3485	0.6201	-0.1466	1.2542	0.8486	26	1	0.713387	1.7692	95	0.102953	4	11	NA	NA	NA	2.52417	14	0.956466	1.24729	757.777	216.695	-1487.59	1	90	1	55	0.0137519	0	0	0	0.00490574	0.485644	0.0345471	0.173406	0.168678	0	0	0	0	0.0216756
TCGA-UT-A97Y	MESO	C1	NA	0.33647	0.77	0.03	NA	0.1483	0.1015	0.0636	-0.2499	-0.4954	0.8388	9	NA	0.3787	0.429193	62	0.114917	4	14	NA	NA	NA	1.74787	6	0.975504	1.26493	-508.752	927.894	-1887.15	1	144	1	144	0	0.00919633	0	0	0.000595609	0.00118193	0.0788605	0.504484	0.0704129	0	0.00468049	0	0.0426553	0
TCGA-UY-A9PH	BLCA	C2	NA	0.37243	0.56	0.18	10.8652	0.4695	0.2195	0.7073	1.3656	1.3628	-0.0242	93	10	3.83463	9.09609	225	0.631824	20	19	0.940748	3.96949	68	2.78863	18	0.964798	1.89685	-936.364	233.59	-3202.5	0	1561	0	1561	0	0.0161135	0.0089007	0.0118435	0	0	0.0758913	0.233366	0	0.0999042	0.0592727	0	0.0666355	0.0437007
TCGA-UZ-A9PX	KIRP	C3	NA	0.0804565	0.23	0.04	NA	-1.9984	-0.211	0.1886	-0.6968	-0.4839	-0.4442	33	23	0.695831	2.1869	61	0.799278	8	0	NA	NA	NA	1.60944	5	1	1.95515	-1266.08	-2236.2	-709.662	0	1981	1	308	0.051375	0	0	0	0	0.0854552	0.00284724	0.368867	0	0.293246	0.0178715	0	0.0436761	0
TCGA-V1-A8WL	PRAD	C2	PRAD.8-other	0.145771	0.31	0.04	1.99317	-1.6623	-0.101	-0.4545	0.8839	0.4969	-0.244	14	NA	0.18336	0.70288	89	0.0496506	1	7	0.786754	0.864337	3	2.70805	15	1	2.1412	292.436	-830.665	1447.92	0	1948	0	1948	0	0.0954482	0.0106735	0	0	0.00327278	0.0452992	0.0695194	0.00786506	0.0680223	0.00583691	0	0.0363254	0
TCGA-V1-A9OA	PRAD	C3	NA	0.0473507	0.39	0.05	3.08684	-1.449	-0.2765	-0.4587	-0.5316	-0.7304	-0.0095	10	0	0.0916142	0.488609	88	0.166651	2	26	NA	0	1	1.94591	7	1	1.78786	-129.111	-763.811	768.733	0	636	0	636	0.0461426	0	0	0.0360893	0	0	0.0538182	0.28804	0	0.0453995	0.0161607	0	0.0335265	0
TCGA-V1-A9OL	PRAD	C1	NA	0.10138	0.1	0.2	3.74621	-0.2622	0.0165	-0.479	0.0426	-0.5058	-0.2984	10	NA	0.311318	0.778295	231	0.380601	2	35	0.988192	1.36992	4	3.04452	21	1	2.01255	-1395.17	-986.295	-478.379	0	1913	1	105	0	0.119793	0	0.023444	0	0.0253859	0.0522101	0.127184	0	0.0307761	0.00911405	0	0.0426892	0
TCGA-V1-A9OX	PRAD	C3	NA	0.0949089	0.56	0.09	3.84811	-1.3475	-0.143	-0.519	0.3101	-0.338	-0.3001	11	1	0.309302	0.463953	248	0.136961	2	14	NA	NA	NA	2.78779	17	0.983967	2.30038	-311.757	-1102.62	1565.69	0	1134	0	1134	0	0.031227	0	0	0	0.0755288	0.0307324	0.163268	0	0.0561429	0.033658	0	0.0645923	0.000445899
TCGA-V1-A9Z8	PRAD	C3	NA	0.0792766	0.55	0.04	2.46686	-1.0828	-0.031	-0.5073	0.0089	-0.5886	-0.0731	13	56	0.254073	0.6987	136	0.0943181	1	9	NA	0	1	1.94591	7	1	1.95147	-1.83078	-670.017	1910.37	0	827	0	827	0	0.0255884	0	0.0115256	0	0	0.0111696	0.172619	0	0.259191	0.0295223	0	0.0959586	0
TCGA-V1-A9ZK	PRAD	C3	NA	0.0799045	0.64	0.15	0.834238	-1.3295	-0.1855	-0.7978	-0.9075	-0.8304	-0.3055	13	20	0.0911531	0.577303	99	0.0750081	1	30	NA	NA	NA	2.14584	9	0.976615	2.56009	-341.472	-921.011	2126.39	0	1383	0	1383	0.00984961	0	0	0.0132624	0	0	0.0520506	0.286379	0	0.0651869	0.0586215	0	0.0358291	0.0198043
TCGA-V4-A9EH	UVM	C4	NA	0.0297239	0.29	0.03	0.10383	-1.7094	-0.2415	-0.538	-0.1268	1.6261	-0.944	4	1	0.0636854	0.286584	85	0.0218547	2	0	NA	NA	NA	2.30259	10	1	1.433	-1594.36	-1938.15	-2197.25	0	670	0	670	0.064208	0	0	0	0	0.0422953	0.0362113	0.133077	0	0.145971	0.0681109	0	0.0660578	0
TCGA-V4-A9EO	UVM	C4	NA	0.01738	0.02	0	0.0104576	-1.0548	-0.139	-1.4362	-2.5721	-1.8431	-0.7016	5	NA	0.129385	0.388155	67	0.947655	20	3	NA	NA	NA	NA	0	NA	1.94753	-1867.6	-815.445	-2707.14	0	773	0	773	0.0176046	0	0	0.0025583	0	0.044646	0.0124036	0.37127	0	0.282882	0.0560888	0	0.0299286	0.060417
TCGA-V4-A9EX	UVM	C4	NA	0.0473263	0.07	0.08	0	-0.4604	-0.046	-0.9383	-1.7809	-0.2407	-0.5599	2	0	0.156943	0.21972	117	0.228602	7	14	NA	NA	NA	0	1	NA	2.3447	-739.679	-781.512	-2449.11	1	730	1	381	0.126262	0	0	0	0	0.0807719	0	0.439759	0	0.153846	0	0	0	0.0498592
TCGA-V5-AASW	ESCA	C2	GI.CIN	0.176037	0.27	0.31	NA	1.1416	0.225	-0.9909	-0.8074	0.9979	-0.3053	NA	NA	1.10815	2.39723	239	0.880303	20	22	0.857914	3.33885	49	3.76216	47	0.977146	2.4241	-877.236	846.437	-1861.39	0	282	1	282	0	0.109235	0.121458	0	0	0.038625	0.0269501	0.0266806	0.0241724	0	0.0141791	0.0247592	0.0215448	0.0062829
TCGA-V5-AASX	ESCA	C2	GI.CIN	0.249911	0.34	0.71	NA	0.6034	-0.0145	-0.1491	0.4413	0.5061	0.1257	152	NA	1.74634	4.95874	142	0.41007	4	15	0.758247	3.78398	147	3.30913	70	0.778895	1.20638	-493.509	515.305	2046.49	0	273	1	273	0	0.0397949	0.00548193	0.00471191	0	0.0447344	0.0494717	0.0974057	0.0209751	0	0.0142943	0.00730022	0.0890492	0
TCGA-VF-A8AA	TGCT	C2	NA	0.449	0.68	0.27	NA	0.8027	0.287	0.5637	2.0585	0.0429	-0.7793	NA	NA	0	0	48	0.231326	23	5	0.919767	3.48057	44	4.07274	61	0.990723	5.18986	-939.62	1016.25	-2912.03	0	1146	1	1059	0	0.205225	0	0	0	0.101861	0.0667624	0.0608303	0	0.0473264	0	0.0020814	0.0845096	0
TCGA-VN-A88M	PRAD	NA	NA	0.0481653	0.16	0.04	NA	NA	NA	NA	NA	NA	NA	3	NA	0.180474	0.421107	92	0.0685334	0	0	0.807276	2.23824	16	NA	NA	NA	NA	NA	NA	NA	0	189	0	189	NA	NA	NA	NA	NA	NA	NA	NA	NA	NA	NA	NA	NA	NA
TCGA-VP-A87K	PRAD	C3	PRAD.1-ERG	0.0425544	0.11	0.18	4.91527	-1.3827	-0.047	-1.2069	-0.6524	-1.1236	-0.7277	16	NA	0.211087	0.723728	99	0.376656	3	15	NA	0	1	2.36938	11	0.988109	2.18535	-1180.35	-1044.67	3408.14	0	1306	1	533	0.0352506	0	0	0.0210735	0	0.0430087	0.142396	0.096179	0	0.0615288	0.0525076	0	0.0370384	0
TCGA-VQ-A8DZ	STAD	C1	GI.CIN	0.253708	0.4	0.71	NA	0.6654	0.2455	-0.2329	0.0526	-0.1847	0.1284	NA	NA	0.636566	2.19615	389	0.757368	20	42	0.887873	4.55994	170	3.70668	54	0.929228	5.68111	-985.194	301.679	-2327.04	1	396	1	396	0.00320368	0	0.0203269	0.0116531	0	0.0772417	0	0.148874	0.174635	0	0.0503077	0.0569558	0	0
TCGA-VQ-A8P2	STAD	C1	GI.HM-indel	0.0508282	0.16	0	28.3614	1.2592	0.3925	-1.1913	-0.97	-0.9446	-0.3474	NA	NA	71.8267	192.073	203	0.050378	2	0	0.705252	1.6239	10	3.32091	32	0.958213	1.18543	-1154.11	1354.08	-60.5633	0	1160	0	1160	0	0.0313871	0	0	0	0.0925296	0.020069	0.212652	0.0273313	0	0	0	0.0582417	0
TCGA-VQ-A8PH	STAD	C1	GI.CIN	0.199757	0.48	0.14	30.8437	1.1533	0.319	-0.2623	1.2862	-0.5772	-0.2221	92	NA	1.36207	5.20612	379	0.523431	19	31	0.85199	3.66702	74	4.4233	107	0.9466	6.01274	-868.607	1027.44	-3558.17	1	389	1	377	0.0781752	0.0202677	0.00553823	0.00378417	0	0.0408789	0.00594384	0.0132818	0.0399716	0	0.041663	0	0.0465287	0
TCGA-VQ-A91D	STAD	C2	GI.HM-indel	0.228845	0.3	0.04	12.2151	0.5625	0.107	0.0233	-0.3254	1.1258	0.3124	NA	NA	21.3912	62.0466	127	0.0788642	0	6	0.921394	3.75702	59	4.40057	95	0.966335	1.00856	-450.802	261.152	171.804	1	356	1	351	0	0.0290073	0	0	0	0.0715701	0.135513	0.169256	0.156671	0	0.0127597	0.00284491	0.00199707	0.0690316
TCGA-VQ-A91N	STAD	C1	GI.CIN	0.172438	0.54	0.25	20.4097	0.914	0.1635	-0.4886	0.4201	0.1545	-0.1362	31	NA	1.17028	2.76065	900	0.671592	14	70	0.851231	4.5637	213	3.14962	86	0.707088	4.68704	-1133.35	1200.57	-2061.65	1	570	1	438	0	0.20585	0.00949021	0.0112273	0	0.0287018	0.0326311	0.0646382	0	0.00930461	0	0	0.0314629	0
TCGA-VR-A8EQ	ESCA	C1	GI.CIN	0.478578	0.65	0.17	NA	0.4761	0.0455	-0.1139	0.1215	0.1455	0.029	80	NA	1.12307	3.32241	263	0.630856	16	32	0.57613	0.798686	4	4.64222	118	0.973072	2.02216	-1106.21	756.453	2263.18	1	694	1	694	0.00973829	0	0.0270604	0	0	0.241103	0.009345	0.125091	0.0821711	0	0	0.00403512	0.0634606	0
TCGA-VR-A8ER	ESCA	C1	GI.ESCC	0.177325	0.35	0.22	NA	0.7916	0.242	-0.0792	-0.4049	-0.1084	0.4652	8	NA	0.275662	1.12562	217	0.378499	10	38	0.795435	4.69299	365	3.82265	60	0.933641	3.48873	-1208.03	180.612	-2283.24	1	378	1	378	0	0.0652812	0.0240753	0.0199982	0.0121467	0.106952	0.00819019	0.289595	0.0253818	0	0.0281714	0.0182688	0	0
TCGA-VR-A8EW	ESCA	C1	GI.ESCC	0.138246	0.47	0.27	NA	0.984	0.229	-0.7878	-0.8908	-0.9383	0.2187	63	NA	0.655301	1.90249	246	0.765318	22	40	0.917708	3.33824	38	3.07671	24	0.96811	4.5728	-1176.99	558.812	-1794.98	1	247	1	247	0.0780527	0.0174074	0.00654261	0	0	0.308707	0	0.255695	0.0971598	0	0	0	0	0.0826234
TCGA-VS-A8EJ	CESC	C2	NA	0.0449196	0.08	0.23	2.13919	0.6453	0.2605	-0.5898	0.038	0.6066	-0.2585	73	100	0.781295	2.74637	599	0.993459	14	59	0.881744	2.54857	18	2.02533	8	0.973976	2.96924	-1512.47	-26.8623	-113.202	1	607	1	607	0.0186387	0	0	0	0	0.0865509	0.0472283	0.131336	0.0135202	0	0.0245145	0.000251073	0.0686818	0
TCGA-VS-A8QM	CESC	C2	NA	0.483858	0.79	0.41	8.3474	0.6883	0.1255	0.595	2.2884	0.389	0.2339	34	0	NA	NA	56	0.0886262	5	4	0.922219	3.79113	61	4.62595	121	0.964585	2.82491	-584.519	131.315	-1749.13	1	951	1	951	0.0262487	0.0221935	0	0.0214096	0	0.0300409	0.0687464	0.0922998	0	0.0745595	0.0317705	0	0.089103	0
TCGA-VS-A959	CESC	C2	NA	0.451137	0.63	0.46	9.43899	0.8155	0.113	0.1421	1.2825	0.6147	-0.0126	103	2	NA	NA	102	0.55525	13	41	0.823219	3.58652	78	2.87148	18	0.993463	2.493	-1285.73	218.224	3003.86	0	1561	0	1561	0.0530814	0	0.0435545	0	0	0.0575776	0.0497647	0.11313	0	0.00453916	0.00763413	0	0.0267773	0
TCGA-VS-A9U6	CESC	C2	NA	0.27586	0.35	0.07	20.2631	0.7906	0.1855	0.0995	0.5839	0.6195	0.306	198	651	NA	NA	171	0.409398	9	23	0.876526	3.09095	34	3.10797	23	0.991222	3.11002	-1035.52	602.725	1968.08	0	1320	1	711	0.0126778	0.00923208	0.0533191	0.0567562	0.00206381	0.00564059	0.0289415	0.166898	0	0.0201193	0.0327165	0.00775538	0.0558502	0.020262
TCGA-VS-A9V1	CESC	C1	NA	0.306876	0.14	0.07	6.1366	0.7044	0.183	-0.8596	-0.0676	0.0178	-0.4931	82	4	NA	NA	81	0.152541	2	16	0.874115	2.97304	30	0.693147	2	1	2.16505	-1247.7	376.584	1985.39	1	157	1	58	0.0399461	0	0.0190289	0	0	0	0.00586798	0.00470976	0.155425	0	0.0408857	0.16891	0	0.0935556
TCGA-VS-A9V2	CESC	C2	NA	0.366691	0.45	0.02	10.2896	0.8318	0.2775	0.2387	1.3416	1.4954	-0.2987	19	29	NA	NA	118	0.28227	6	36	0.891998	2.28793	13	2.99559	24	0.942586	1.45388	-732.833	151.205	14.2847	0	555	0	555	0.0303706	0	0	0.0931957	0	0.0571676	0.134628	0.101072	0	0.0765728	0.00774643	0	0.0798372	0.00121377
TCGA-WB-A80M	PCPG	C4	PCPG.Wnt-altered	0.0391414	0.07	0.01	NA	-2.3498	-0.421	-1.4199	-2.039	-0.8218	-1.1508	4	0	0.0632991	0.189897	97	0.867946	3	9	NA	NA	NA	NA	0	NA	1.73238	-1307.16	-109.447	2290.24	0	136	0	136	0.0340885	0	0.108024	0	0	0	0	0.275904	0.153182	0	0.0983092	0.0369616	0.069633	0
TCGA-WB-A80N	PCPG	C3	PCPG.Kinase signaling	0.122685	0.24	0.03	NA	-1.9543	-0.35	-0.2037	-0.0866	-0.1447	-0.4588	4	NA	0.0600516	0.270232	69	0.101248	4	6	NA	0	1	1.09861	3	1	2.1985	120.163	-245.584	1499.39	0	144	0	144	0	0.064924	0.000150849	0	0	0	0.00581339	0.288339	0.107528	0	0.0471844	0.0111024	0.0427506	0
TCGA-WB-A819	PCPG	C4	PCPG.Kinase signaling	0.232598	0.33	0.24	NA	-1.5758	-0.269	-0.0131	0.4039	1.4809	-0.7435	6	NA	0.092925	0.154875	57	0.354154	4	3	NA	0	1	2.5384	20	0.847339	2.80801	-113.055	-393.711	390.041	0	1031	0	1031	0	0.0720885	0	0	0	0	0.0999836	0.350704	0	0.0354672	0.0223036	0	0.0485646	0
TCGA-WB-A81A	PCPG	C5	PCPG.Pseudohypoxia	0.0302467	0.11	0.01	NA	-2.0289	-0.39	-1.3855	-2.3639	-0.9387	-1.016	2	NA	0.121709	0.121709	82	0.431095	9	7	NA	NA	NA	NA	0	NA	2.21584	-976.411	134.308	1777.58	0	735	0	735	0.0108753	0	0.0159729	0	0	0	0.00522939	0.34128	0	0.179676	0.179117	0	0.0824573	0
TCGA-WB-A81K	PCPG	C3	PCPG.Cortical admixture	0.155617	0.26	0	NA	-1.8079	-0.2405	-0.0409	0.0817	-0.4701	-0.4986	6	NA	0.0309148	0.154574	126	0.781004	1	18	0.926212	0.642001	2	1.56071	5	0.969724	2.14069	-727.981	84.1283	2173.31	0	1218	0	1218	0.0118968	0.0210254	5.70498e-05	0.00337043	0	0	0.0164334	0.433917	0	0.029696	0.0568168	0	0.0850918	0
TCGA-WC-A884	UVM	C3	NA	0.144627	0.17	0.04	0.0304854	-0.9793	-0.203	-0.0835	-0.0631	-0.5466	-0.2191	1	NA	0.0606707	0.242683	129	0.0718687	2	5	0.862597	0.597907	2	2.68595	15	0.991837	2.2671	-1322.52	-1010.01	-720.227	0	12	0	12	0.0381683	0	0	0.00324905	0	0.0141414	0.0156386	0.396355	0	0.0673155	0.0873381	0	0.0368236	0
TCGA-WE-A8ZO	SKCM	NA	NA	0.203618	0.19	0.01	8.98175	0.0619	-0.053	0.5886	0.6084	0.5517	-0.2764	NA	NA	4.16613	8.80501	100	0.153735	6	9	0.746768	2.07048	16	2.88926	21	0.949004	NA	222.64	330.817	2909.9	0	2145	1	1371	0	0.00245289	0	0.00515983	0	0	0.125714	0.25749	0.00902082	0	0.0441781	0	0.0441302	0
TCGA-WE-AAA4	SKCM	NA	NA	0.579939	0.64	0.22	0.152953	-0.3462	-0.1735	1.3334	2.0661	0.5335	0.2371	NA	NA	2.59511	5.75697	67	0.286929	6	7	0.584867	1.28508	9	4.65767	121	0.9712	NA	776.896	-132.272	-76.4436	0	760	1	523	0	0.0220417	0	0.0137179	0	0	0.0523495	0.185096	0.00670438	0	0.092144	0	0.0511986	0.0558503
TCGA-WS-AB45	COAD	C6	GI.HM-indel	0.464362	0.76	0.01	NA	0.5182	-0.0805	1.1403	0.3628	-0.4375	1.0594	1096	5367	21.7623	58.5147	76	0.201343	7	6	0.863847	3.09561	36	2.67012	15	0.985993	0.718515	-660.065	626.007	3881.59	0	2130	0	2130	0	0.0588256	0	0	0.00722427	0.0557401	0.0248983	0.348979	0.0175071	0	0.0861462	0.150415	0	0.0660386
TCGA-WX-AA47	LIHC	C4	NA	0.0460374	0.03	0.06	NA	-0.9333	-0.141	-1.8406	-1.5513	-1.6003	-1.0645	20	31	NA	NA	101	0.23002	6	6	NA	NA	NA	NA	0	NA	0.559568	-2493.75	-893.515	2048.82	1	556	1	103	0	0.179342	0.0139536	0	0	0.192626	0.0192844	0.029947	0	0.015437	0.0543146	0	0	0.143416
TCGA-WY-A85D	LGG	C5	GBM_LGG.G-CIMP-high	0.0637052	0.13	0.05	NA	-1.9388	-0.175	-0.0557	-2.4465	-1.0247	-1.2735	13	0	0.324067	0.91328	69	0.095478	0	18	NA	NA	NA	NA	0	NA	3.6017	-411.118	-1425.02	-5263.08	0	1147	1	887	0.0240894	0	0	0	0.00697204	0	0.00550896	0.498957	0.201523	0	0.110092	0.00720987	0.0283091	0.00527135
TCGA-X2-A95T	SARC	C1	NA	0.0277847	0.05	0	NA	0.4841	-0.137	-0.7016	-1.28	0.2527	0.5245	21	207	0.254232	0.832031	187	0.941277	5	33	NA	NA	NA	1.94591	7	1	0.899753	-1139.62	1423.45	-4162.28	0	1927	0	1927	0	0.0240031	0.00142273	0	0	0.0480628	0.021731	0.304696	0	0.143476	0.0312931	0	0	0.0197145
TCGA-X6-A8C5	SARC	C3	NA	0.213246	0.23	0.12	NA	-0.6324	-0.188	0.671	0.6978	0.6434	0.2317	18	0	0.350831	1.11828	138	0.794612	4	17	0.953158	1.04715	3	1.67699	6	0.935945	1.08982	-615.181	-942.374	-4697.01	0	1547	0	1547	0	0.000402031	0.000851757	0	0	0	0.0342965	0.284791	0	0.102545	0.141003	0	0.0702637	0
TCGA-X7-A8DD	THYM	NA	NA	NA	NA	NA	NA	0.8542	0.2635	0.4672	3.1402	-0.3817	-0.9839	7	0	0.0449819	0.22491	49	2.96531e-05	NA	NA	NA	0	1	5.33949	230	0.981871	NA	-437.615	235.817	3654.19	0	1114	0	1114	0.0685116	0	0	0.0421773	0	0.031602	0.00859962	0.0221877	0	0.0217079	0.00111478	0	0.0439203	0
TCGA-X7-A8M1	THYM	NA	NA	NA	0.5	0	NA	0.3866	0.025	0.4644	2.4978	-0.2386	-0.1913	3	1	0.151922	0.173625	43	9.5266e-06	0	0	0.783635	1.08635	4	4.63731	109	0.988481	NA	163.81	-181.387	1737.8	0	1282	0	1282	0.0686113	0	0	0.0722622	0	0	0.0187585	0.0206836	0	0.0120294	0.0222243	0	0.0399307	0
TCGA-XD-AAUH	PAAD	C3	NA	0.512964	NA	NA	23.5111	-1.4257	-0.2305	0.8356	2.2292	-0.4214	0.5833	5	0	0.113895	0.170843	61	8.07979e-05	NA	NA	0.801279	2.67002	28	3.80267	50	0.972047	2.62048	437.012	-46.4433	115.891	0	395	1	87	0.233964	0.130069	0.00740591	0	0	0	0.0108833	0.174472	0.00224828	0.0189826	0.0446671	0	0	0
TCGA-XD-AAUL	PAAD	C1	NA	0.317413	0.65	0.02	8.40934	-0.5654	-0.1705	0.5228	0.2989	0.521	0.9379	12	0	0.302108	0.714072	123	0.154128	4	15	NA	NA	NA	2.19722	9	1	2.13534	58.5127	-852.703	783.98	0	498	0	498	0.0141933	0	0.0102096	0.0584792	0	0.110557	0.00948898	0.393677	0	0.0783679	0.0259435	0.0290969	0.0383322	0
TCGA-XF-A9SG	BLCA	NA	NA	0.387665	0.5	0.11	8.03632	NA	NA	NA	NA	NA	NA	NA	NA	1.93013	5.31578	216	0.673116	20	22	NA	NA	NA	NA	NA	NA	NA	NA	NA	NA	0	1479	0	1479	NA	NA	NA	NA	NA	NA	NA	NA	NA	NA	NA	NA	NA	NA
TCGA-XF-A9SU	BLCA	C1	NA	0.36692	0.74	0.4	NA	0.3201	0.287	-0.0807	0.6716	-0.7727	0.5118	33	16	0.241643	1.51027	166	0.303945	15	30	0.792013	2.76928	33	2.07944	8	1	2.47154	-1233.26	724.255	-3064.3	1	182	1	103	0	0.155133	0	0.00516046	0	0.0364636	0.0929993	0.15867	0	0.0723007	0.0510703	0	0.0400532	0
TCGA-XF-AAMG	BLCA	C1	NA	0.0995269	0.25	0.23	10.3584	1.1285	0.298	-0.3689	-0.3893	-1.1162	0.1997	455	11	8.93938	27.397	403	0.808225	14	71	0.997201	0.691207	2	0.693147	2	1	5.93185	-2168.02	1322.98	-3903.34	0	3364	0	3364	0.107824	0	0.0177491	0	0	0	0.00565938	0.298953	0.0685495	0	0.0850701	0.0226659	0.0109802	0
TCGA-XK-AAJP	PRAD	C3	NA	0.0528563	0.19	0.01	0.102841	-0.5983	-0.1515	-0.6484	-1.2266	-0.7429	-0.5492	22	NA	0.275245	0.917484	372	0.396407	1	19	NA	NA	NA	1.79176	6	1	1.65547	-1512.86	-818.081	3190.45	0	1259	0	1259	0.0724144	0	0	0.00789544	0	0	0.0604426	0.248769	0	0.238957	0.023034	0	0.041697	0
TCGA-XQ-A8TB	PRAD	C3	PRAD.1-ERG	0.0797174	0.01	0.03	NA	-1.4416	-0.155	-0.743	-0.8355	-1.1156	0.0163	5	1	0.34176	0.65245	178	0.0652113	1	16	NA	NA	NA	2.16396	9	0.984859	1.95193	-77.4457	-567.772	4143.55	0	770	0	770	0.00128523	0.0313595	0	0.00918099	0	0.00870967	0.0399387	0.209493	0.121002	0	0.0126094	0	0.0712291	0
TCGA-XU-A92U	THYM	NA	NA	NA	0	0	NA	0.9029	0.136	0.8094	3.0701	-0.4306	-0.4327	7	1	0.0886379	0.243754	43	2.41391e-05	0	0	NA	NA	NA	6.55331	719	0.996268	NA	-156.91	269.763	4068.56	0	4562	0	4562	0.00925916	0	0	0.102556	0	0	0.0141241	0.044656	0.00764307	0.00295221	0.0386197	0	0.0184052	0
TCGA-XU-A92Z	THYM	NA	NA	NA	0.31	0	NA	-0.3507	-0.0525	-0.0651	-0.2787	-0.0228	0.7675	8	1	0.0442023	0.419922	75	0.0184137	0	5	0.884221	3.00741	30	1.09861	3	1	NA	-1233.29	1236.15	-673.849	0	3663	0	3663	0.0163742	0.0199543	0	0	0	0.255771	0.019668	0.31047	0.010048	0.018874	0.00668606	0.0157013	0.0406488	0.0109775
TCGA-XU-AAY0	THYM	NA	NA	NA	0.73	0.01	NA	0.5494	0.1695	0.6737	3.0963	-0.7237	-0.5181	8	NA	0	0.284317	67	7.95522e-05	0	0	NA	0	1	5.26731	197	0.996992	NA	-167.177	-265.132	2769.83	0	1502	0	1502	0.0478741	0	0	0.116209	0	0	0.00938014	0.048747	0	0.0321346	0.000665044	0	0.0494531	0
TCGA-XU-AAY1	THYM	NA	NA	NA	0.73	0	NA	0.9351	0.2515	0.6707	3.2197	-0.5797	-0.7015	5	0	0.0273108	0.191176	53	9.85555e-05	0	0	NA	NA	NA	6.39333	612	0.996353	NA	-329.862	147.028	3505.68	0	3268	0	3268	0.00917888	0	0	0.0619554	0	0	0.00589121	0.0109035	0.00282854	0	0.0203926	0	0.015847	0
TCGA-XV-AAZW	SKCM	C1	NA	0.0739466	0.16	0	1.99233	0.4167	0.3435	-0.9895	-1.8732	-0.787	0.2754	56	2	2.12093	3.96114	NA	NA	6	19	NA	NA	NA	0	1	NA	5.44972	-1198.22	883.719	-3924.63	1	393	1	393	0	0.0286041	0	0	0	0.214377	0	0.41503	0.0609951	0	0.0778499	0	0	0.0453543
TCGA-Y6-A8TL	PRAD	C3	PRAD.5-SPOP	0.0951511	0.41	0	1.84364	-1.4424	-0.0855	-1.142	-0.5244	-0.9282	-0.32	13	1	0.119862	0.749139	221	0.0471345	0	8	NA	0	1	2.01981	8	0.971326	2.0244	-31.1372	-1005.06	2233.51	0	992	0	992	0	0.0194881	0.00459268	0	0	0.000656366	0.0171318	0.124597	0	0.101413	0.0204407	0	0.0566697	0
TCGA-Y8-A898	KIRP	C4	NA	0.320685	0.42	0	NA	-1.997	-0.031	0.9543	-0.0965	-0.3107	-0.3338	27	79	0.399141	1.74624	63	0.112421	6	0	NA	NA	NA	1.38629	4	1	2.26369	-189.591	-2163.4	-784.863	0	475	0	475	0.0360976	0	0	0.00143037	0	0.0079446	0.0023263	0.684003	0.0198471	0	0.0371174	0.0102034	0	0
TCGA-Y8-A8RZ	KIRP	C4	NA	0.136629	0.2	0.01	NA	-1.6415	-0.153	-0.0229	-1.4329	-0.0491	-0.4563	21	11	0.340273	1.3854	85	0.0858804	1	10	NA	NA	NA	NA	0	NA	2.20795	-1108.74	-1539.41	-154.272	0	205	0	205	0.0947728	0	0	0	0	0	0.00212466	0.606969	0	0.0496336	0.0566401	0.0040197	0.0380466	0
TCGA-YD-A9TA	SKCM	NA	NA	0.204822	0.29	0.32	16.0365	0.9038	0.2565	0.4372	1.0774	-0.5698	0.3177	NA	NA	44.0748	83.9951	356	0.63872	9	60	0.923218	3.83956	64	3.46413	34	0.982351	NA	-1566.74	545.368	-2324.18	0	1496	0	1496	0	0.124262	0	0	0	0.173403	0.0738081	0.201967	0.020458	0	0.0348548	0	0.0242906	0.00545882
TCGA-YL-A8S8	PRAD	C4	PRAD.5-SPOP	0.0949617	0.39	0.02	2.14404	-0.5392	-0.131	-0.7732	-0.8502	0.5107	-0.1283	18	43	0.186991	1.05962	335	0.430185	7	30	NA	0	1	2.19722	9	1	3.78863	340.05	-12.4409	663.388	0	1890	1	679	0	0.0591736	0.000547604	0	0	0.0378244	0.0420202	0.216953	0.125785	0	0.0332779	0	0.0451563	0
TCGA-YL-A9WI	PRAD	C4	PRAD.6-FOXA1	0.0328936	0.12	0.17	3.72029	-0.2854	-0.0565	-1.1721	-1.4372	0.1806	-0.6394	13	30	0.378341	1.1035	443	0.388001	10	21	NA	0	1	NA	0	NA	1.59084	-634.693	60.1642	1606.69	0	1623	0	1623	0	0.0196142	0	0.0151292	0	0.0035341	0.0929286	0.188849	0	0.150052	0.0234682	0	0.0601199	0
TCGA-YL-A9WL	PRAD	C1	NA	0.0265391	0.06	0.11	5.54526	-0.9928	-0.0015	-1.4384	-1.3749	-0.9929	-0.3989	13	NA	0.160981	0.708315	200	0.814256	1	23	NA	0	1	0.693147	2	1	1.84917	-1145.28	-1233.79	3282.95	0	740	1	740	0.102083	0	0	0.0160144	0	0.0310202	0.0954248	0.195794	0	0.0845484	0.0292641	0	0.0588325	0
TCGA-YR-A95A	CHOL	C3	NA	0.0897141	0.25	0	NA	-0.4483	-0.177	-0.5994	-0.5048	-0.7626	-0.2105	16	0	0.222481	0.519123	195	0.784047	3	23	NA	NA	NA	1.87351	9	0.852671	0.901501	-626.813	-625.414	-1236.03	1	26	1	17	0	0.0301685	0	0	0	0.0422139	0.120875	0.275931	0	0	0.0150628	0	0.0820119	0
TCGA-YU-AA4L	TGCT	C4	NA	0.024	0.16	0.18	NA	1.0304	0.496	-0.3571	-1.0898	-1.6466	-0.422	5	6	0.128428	0.256857	195	0.833763	13	17	NA	NA	NA	1.03972	3	0.946395	7.14106	-1065.08	1053.45	-3079.55	0	1573	1	105	0.0515891	0.013621	0.0387075	0.0413503	0	0	0	0.595613	0.0111276	0	0.0465233	0	0.0463585	0
TCGA-YU-AA61	TGCT	C2	NA	0.3	0.4	0.2	NA	0.783	0.217	0.5376	1.0559	0.8577	0.5621	7	NA	0.0506141	0.278378	65	0.446111	15	5	0.777377	2.36674	21	3.24891	29	0.964841	4.10413	31.7933	1157.34	-1982.52	0	864	0	864	0	0.0976897	0	0	0	0.0836803	0.106443	0.221595	0	0.0211388	0.0134797	0	0.0449663	0
TCGA-YZ-A982	UVM	C5	NA	0.0205992	0.03	0.08	0.00206211	-1.1704	-0.3685	-0.9258	-2.2247	-1.6292	-0.8928	11	NA	0.0308611	0.617223	63	0.434024	15	4	NA	NA	NA	NA	0	NA	1.34571	-2087.77	-1306.3	-871.529	0	495	0	495	0.0556839	0	0	0.00259028	0	0	0	0.584162	0	0.132749	0.019964	0	0.00785637	0.0390159
TCGA-YZ-A985	UVM	C4	NA	0.016318	0.01	0	0.00668673	-1.337	-0.3895	-1.3525	-1.8135	-2.0343	-0.8344	171	14	4.76915	11.4329	47	0.0673036	2	0	NA	NA	NA	NA	0	NA	1.18667	-1652.82	-801.583	-700.896	0	1184	0	1184	0.0612674	0	0	0.00180162	0.0117327	0.0987895	0	0.256196	0	0.197882	0.0966478	0	0	0
TCGA-Z2-A8RT	SKCM	NA	NA	0.221996	0.17	0.1	11.7561	0.4472	0.0205	0.6918	1.3696	0.783	-0.1348	NA	NA	34.7062	68.2246	318	0.823116	6	28	0.611717	1.94407	24	3.52814	35	0.992348	NA	-535.902	688.09	-2090.39	0	839	0	839	0.0597421	0.0392408	0	0.0135609	0	0.00923184	0.0734385	0.231669	0	0.0109448	0.0503375	0	0.0238155	0
TCGA-Z6-A9VB	ESCA	C2	GI.ESCC	0.194845	0.28	0.51	NA	1.1892	0.274	-0.7635	-0.3448	0.2988	0.0897	41	NA	0.661278	1.70043	252	0.497131	8	44	0.878805	4.77518	229	3.55612	58	0.875797	4.29597	-1712.46	620.795	-1950.02	0	40	0	40	0.00634998	0.0717018	0.0651321	0.0174526	0	0.0167147	0	0.154888	0.000194516	0.0256872	0.0366911	0.00155521	0.00148246	0.0209568
TCGA-Z6-AAPN	ESCA	C2	GI.ESCC	0.442501	0.65	0.21	NA	0.8265	0.363	0.1359	0.2809	1.1155	0.1881	151	NA	1.78343	6.62731	245	0.641727	16	51	0.749563	3.01726	56	3.76331	82	0.853994	5.78806	-301.862	128.086	-3000.8	0	81	0	81	0.0221743	0	0.0196793	0.0453148	0.00239259	0.084415	0.053601	0.0682399	0.0781547	0	0.0303852	0.00108665	0	0.0796367
TCGA-ZB-A96E	THYM	NA	NA	NA	0	0	NA	0.536	0.0985	0.1306	2.1322	-0.6514	-0.3893	14	13	0.180512	0.518973	47	2.36178e-05	0	0	0.542686	1.65222	21	4.44583	86	0.998088	NA	-555.107	189.665	2094.33	0	1819	0	1819	0.007002	0.00705232	0	0.193665	0	0	0.0218103	0	0.0179955	0.000139663	0.00911005	0.00608291	0	0
TCGA-ZB-A96K	THYM	NA	NA	NA	0.56	0	NA	0.2052	-0.1085	0.9447	2.691	0.3008	-0.0526	10	3	0.0945103	0.330786	59	0.0241721	0	3	NA	0	1	5.58598	272	0.996463	NA	414.023	-18.8484	2082.96	0	1388	0	1388	0.0121871	0	0	0.142148	0	0	0.0291257	0.0272889	0.0212354	0	0.0300797	0	0.0242512	0
TCGA-ZB-A96V	THYM	NA	NA	NA	0.54	0.03	NA	0.5899	0.203	1.209	2.2659	0.923	-0.2337	29	23	0.423867	1.15386	67	0.125653	4	9	0.888163	3.27633	40	5.17354	178	0.998409	NA	153.128	537.255	-2866.28	0	932	0	932	0	0.0241358	0	0.0139955	0.00315209	0.0475179	0.115785	0.0848132	0	0.00155489	0.0201526	0	0.0469984	0
TCGA-ZC-AAAH	THYM	NA	NA	NA	0.75	0.09	NA	0.8058	0.3395	0.7774	3.6914	-0.1139	-0.948	5	NA	0.0467068	0.0934136	63	2.25974e-05	0	0	NA	NA	NA	5.99037	444	0.9827	NA	-838.253	35.1822	3924.21	0	497	1	166	0.0710165	0	0	0.0789649	0	0	0.0088302	0.0208796	0	0.014632	0.00973402	0	0.0199687	0
TCGA-ZF-A9R7	BLCA	C2	NA	0.310085	0.51	0.13	NA	-0.0982	-0.1755	0.3763	1.9034	0.9934	-0.425	330	6	6.00479	18.2245	215	0.331289	11	18	0.893889	1.73943	7	3.08648	27	0.93648	2.74977	-791.699	-638.725	1502.19	0	665	0	665	0.041216	0.00854421	0	0.0102468	0.00276194	0.00155786	0.085471	0.0503887	0	0.0341192	0.0232237	0	0.0536093	0
TCGA-ZF-A9RF	BLCA	C2	NA	0.387741	0.5	0.31	NA	1.0669	0.3615	0.6717	1.1153	0.4384	-0.1481	109	29	1.89209	6.65282	385	0.603183	9	70	0.882707	1.9395	9	3.05323	31	0.889121	2.27441	-660.8	1645.12	3530.46	0	1949	1	1565	0	0.000219708	0	0	0	0.0100944	0.0602205	0.245021	0.0709444	0	0.0102405	0.00450421	0.0450969	0
TCGA-ZF-AA4V	BLCA	C2	NA	0.208553	0.36	0.1	NA	0.875	0.346	-0.1275	0.2204	0.375	0.0313	279	86	6.96679	16.6781	250	0.907847	19	37	0.965872	1.33898	4	2.44102	12	0.982337	3.08875	-646.912	432.673	1970.03	0	1806	0	1806	0	0.00604453	0.00312714	0	0	0.0433106	0.126655	0.193083	0.00426281	0	0.00600684	0	0.0968304	0
TCGA-ZF-AA5P	BLCA	C1	NA	0.51882	NA	NA	NA	-0.1012	0.015	-0.0514	0.8858	0.0594	0.5517	26	5	0.491574	1.16749	131	0.0798524	NA	NA	0.918759	3.96673	75	1.09861	3	1	4.54005	-429.921	372.791	-3345.94	0	372	0	372	0	0.262597	0.0244832	0	0	0	0.0742581	0.154528	0.0441923	0.0193222	0.0340295	0	0	0.0426144
TCGA-ZG-A9L2	PRAD	C3	NA	0.332713	0.61	0.04	NA	-0.6507	-0.031	-0.0862	1.2043	-0.1731	0.2184	10	3	0.125683	0.754095	118	0.0977519	2	13	0.973941	1.35017	4	3.60564	38	0.991218	1.61143	443.307	-514.165	222.235	0	1154	1	180	0.0185863	0.194354	0.00851797	0.0103707	0	0	0.0143984	0.0853076	0	0.0591653	0.00923337	0	0.0952616	0
TCGA-ZG-A9L5	PRAD	C3	NA	0.0498694	0.19	0.46	NA	-0.6628	-0.1395	-0.9407	-0.8331	-0.8476	-0.4775	14	18	0.37148	1.20731	129	0.674939	14	30	0.786401	2.22804	17	1.66746	6	0.930628	4.23247	-1363.59	-1230.65	-3185.44	0	908	0	908	0.0180112	0.00984848	0	0	0	0	0.00909356	0.363674	0.0149951	0.0519342	0.0020542	0	0.0776123	0
TCGA-ZH-A8Y1	CHOL	C3	NA	0.115537	0.2	0.04	NA	-0.4023	-0.15	-0.2631	-1.1899	-0.1299	0.3218	22	0	0.176412	0.727698	118	0.277409	6	22	NA	NA	NA	NA	0	NA	2.19089	-870.924	-656.003	-621.831	1	385	1	49	0.0899741	0	0.0120212	0	0.00664773	0.292657	0.0057622	0.344753	0.025211	0	0	0.0202399	0.0565066	0
TCGA-ZJ-AAXT	CESC	C2	NA	0.367619	0.4	0.06	20.8856	1.2494	0.461	-0.3772	0.1288	1.7567	0.1275	46	NA	NA	NA	120	0.197297	8	15	0.794505	1.74571	9	2.19722	9	1	NA	-645.481	1005.17	-1241.26	0	0	0	0	0.0049788	0.00482339	0.0433856	0	0	0.157402	0.179415	0.155251	0.101917	0	0	0.00569066	0.0393479	0
TCGA-ZP-A9CZ	LIHC	C2	NA	0.272975	0.33	0.12	NA	0.3081	0.041	0.2108	0.9482	-0.4506	-0.7149	27	7	NA	NA	91	0.251591	4	30	0.553974	1.71236	22	2.47996	13	0.966863	0.361408	-952.643	273.432	2466.89	0	706	0	706	0.0190221	0.0151864	0	0.0840759	0	0.0262618	0.116695	0.195003	0	0.00777658	0.0295601	0	0.0472637	0
TCGA-ZU-A8S4	CHOL	C1	NA	0.465039	0.72	0.05	NA	0.6656	0.3685	0.6927	0.7376	0.1024	0.4836	26	1	0.173908	0.760848	86	0.121237	1	24	NA	NA	NA	2.6713	27	0.810506	1.54392	234.538	326.754	-199.831	1	98	1	72	0	0.0108747	0	0.0260839	0	0	0.0397403	0.28852	0.0225836	0	0.00786777	0.0138448	0.0526229	0
TCGA-02-0037	GBM	NA	GBM_LGG.Mesenchymal-like	0.0733683	NA	NA	NA	NA	NA	NA	NA	NA	NA	NA	NA	NA	NA	129	0.188534	9	4	NA	NA	NA	NA	NA	NA	NA	NA	NA	NA	1	110	1	37	NA	NA	NA	NA	NA	NA	NA	NA	NA	NA	NA	NA	NA	NA
TCGA-02-0052	GBM	NA	GBM_LGG.Mesenchymal-like	0.182441	NA	NA	NA	NA	NA	NA	NA	NA	NA	NA	NA	NA	NA	77	0.322853	4	4	NA	NA	NA	NA	NA	NA	NA	NA	NA	NA	1	383	1	204	NA	NA	NA	NA	NA	NA	NA	NA	NA	NA	NA	NA	NA	NA
TCGA-02-0069	GBM	NA	GBM_LGG.LGm6-GBM	0.0676149	NA	NA	NA	NA	NA	NA	NA	NA	NA	NA	NA	NA	NA	283	0.50211	15	26	NA	NA	NA	NA	NA	NA	NA	NA	NA	NA	0	873	1	873	NA	NA	NA	NA	NA	NA	NA	NA	NA	NA	NA	NA	NA	NA
TCGA-02-0075	GBM	NA	GBM_LGG.Mesenchymal-like	0.22535	NA	NA	NA	NA	NA	NA	NA	NA	NA	NA	NA	NA	NA	73	0.590998	6	0	NA	NA	NA	NA	NA	NA	NA	NA	NA	NA	1	634	1	336	NA	NA	NA	NA	NA	NA	NA	NA	NA	NA	NA	NA	NA	NA
TCGA-02-0106	GBM	NA	GBM_LGG.	NA	NA	NA	NA	NA	NA	NA	NA	NA	NA	NA	NA	NA	NA	130	0.745324	23	24	NA	NA	NA	NA	NA	NA	NA	NA	NA	NA	1	355	1	196	NA	NA	NA	NA	NA	NA	NA	NA	NA	NA	NA	NA	NA	NA
TCGA-02-0269	GBM	NA	GBM_LGG.	NA	NA	NA	NA	NA	NA	NA	NA	NA	NA	NA	NA	NA	NA	173	0.275947	10	0	NA	NA	NA	NA	NA	NA	NA	NA	NA	NA	1	327	1	99	NA	NA	NA	NA	NA	NA	NA	NA	NA	NA	NA	NA	NA	NA
TCGA-02-0290	GBM	NA	GBM_LGG.	NA	NA	NA	NA	NA	NA	NA	NA	NA	NA	NA	NA	NA	NA	226	0.158667	8	4	NA	NA	NA	NA	NA	NA	NA	NA	NA	NA	1	485	1	374	NA	NA	NA	NA	NA	NA	NA	NA	NA	NA	NA	NA	NA	NA
TCGA-02-0430	GBM	NA	GBM_LGG.	NA	NA	NA	NA	NA	NA	NA	NA	NA	NA	NA	NA	NA	NA	108	0.188461	7	10	NA	NA	NA	NA	NA	NA	NA	NA	NA	NA	1	321	1	321	NA	NA	NA	NA	NA	NA	NA	NA	NA	NA	NA	NA	NA	NA
TCGA-04-1341	OV	NA	OVCA.Proliferative	0.0790612	0.18	0.32	NA	NA	NA	NA	NA	NA	NA	10	NA	0.594952	2.29481	354	0.931918	16	41	0.708566	3.3306	110	NA	NA	NA	NA	NA	NA	NA	0	33	0	33	NA	NA	NA	NA	NA	NA	NA	NA	NA	NA	NA	NA	NA	NA
TCGA-04-1342	OV	NA	OVCA.Differentiated	0.0878862	0.21	0.23	NA	NA	NA	NA	NA	NA	NA	NA	NA	1.69791	4.93652	238	0.789117	10	30	NA	NA	NA	NA	NA	NA	NA	NA	NA	NA	1	563	1	563	NA	NA	NA	NA	NA	NA	NA	NA	NA	NA	NA	NA	NA	NA
TCGA-04-1347	OV	NA	OVCA.Proliferative	0.0700371	0.06	0.46	NA	NA	NA	NA	NA	NA	NA	NA	NA	0	0	277	0.838404	20	46	0.835738	2.46078	19	NA	NA	NA	NA	NA	NA	NA	0	1919	0	1919	NA	NA	NA	NA	NA	NA	NA	NA	NA	NA	NA	NA	NA	NA
TCGA-04-1350	OV	NA	OVCA.Proliferative	0.0291143	NA	NA	NA	NA	NA	NA	NA	NA	NA	NA	NA	NA	NA	148	0.667071	21	15	NA	0	1	NA	NA	NA	NA	NA	NA	NA	1	1946	1	111	NA	NA	NA	NA	NA	NA	NA	NA	NA	NA	NA	NA	NA	NA
TCGA-04-1655	OV	NA	OVCA.Proliferative	0.0412195	0.06	0.37	NA	NA	NA	NA	NA	NA	NA	NA	NA	0.607093	2.09447	166	0.889708	24	26	NA	NA	NA	NA	NA	NA	NA	NA	NA	NA	1	1380	1	819	NA	NA	NA	NA	NA	NA	NA	NA	NA	NA	NA	NA	NA	NA
TCGA-05-4384	LUAD	C3	LUAD.1	0.199447	0.51	0.02	0	-1.2215	-0.2755	0.6438	0.1829	-0.3167	0.0162	51	4	1.16527	3.25677	59	0.0660635	1	8	0.696424	0.7651	3	2.19722	9	1	2.70654	-555.495	-1303.86	3929.19	0	426	1	183	0	0.0807907	0.00335603	0	0	0	0.0103587	0.445234	0	0.030681	0.0501822	0.0165674	0.0479485	0.0147092
TCGA-05-4395	LUAD	C2	LUAD.3	0.202137	0.39	0.15	0.0900339	0.2672	0.2735	0.3337	0.3167	0.4369	0.1311	123	1	2.38271	6.72589	197	0.63357	22	36	0.958556	2.59582	15	2.69415	17	0.950918	NA	-789.548	-367.34	3205.15	1	0	0	0	0.00722196	0.00522697	0.00557992	0.0228194	0	0	0.0758494	0.412988	0	0.0307875	0.0201924	0.0139159	0.113847	0
TCGA-05-4397	LUAD	NA	NA	0.144997	0.13	0.06	1.77376	NA	NA	NA	NA	NA	NA	400	214	5.6948	21.3114	241	0.329729	7	43	0.9399	2.48045	14	NA	NA	NA	NA	NA	NA	NA	1	731	0	731	NA	NA	NA	NA	NA	NA	NA	NA	NA	NA	NA	NA	NA	NA
TCGA-05-4398	LUAD	C2	LUAD.3	0.286318	0.67	0.25	7.39062	0.3394	0.1785	1.0578	1.311	0.7471	0.3573	319	258	6.38211	18.7308	235	0.486608	19	47	0.867734	3.89494	89	4.25665	75	0.985909	4.62498	-60.1147	-608.7	4026.39	0	1431	0	1431	0	0.0612504	0	0.0369527	0	0	0.0709404	0.337781	0.0640154	0	0.0646447	0.00700638	0	0.0047547
TCGA-05-4420	LUAD	C1	LUAD.2	0.204151	0.41	0.28	2.00261	0.673	0.333	-0.0875	0.1669	-0.8136	0.1043	118	16	2.33553	7.2431	243	0.809258	21	46	0.875895	3.98872	95	2.16396	9	0.984859	4.24218	-1758.01	272.165	-361.789	0	912	0	912	0	0.226656	0.00407753	0	0	0.0105184	0.000684654	0.18482	0.0304995	0	0.0223671	0.0710173	0	0
TCGA-05-4433	LUAD	C3	LUAD.6	0.280133	0.38	0.09	2.718	-0.1754	-0.195	1.0706	1.0588	0.7906	-0.0091	18	0	0.291757	0.875271	127	0.188902	6	17	NA	NA	NA	3.23318	26	0.992353	1.80143	-68.4495	-76.772	3536.58	0	730	0	730	0.0235836	0.0121989	0	0.00520966	0	0.137132	0.0584927	0.269699	0	0.0791972	0.0359811	0	0.0361138	0
TCGA-06-0119	GBM	NA	GBM_LGG.Mesenchymal-like	0.684085	0.87	0.07	NA	NA	NA	NA	NA	NA	NA	NA	NA	0.285309	1.82598	73	0.156768	8	1	NA	NA	NA	NA	NA	NA	NA	NA	NA	NA	1	82	1	82	NA	NA	NA	NA	NA	NA	NA	NA	NA	NA	NA	NA	NA	NA
TCGA-06-0143	GBM	NA	GBM_LGG.Mesenchymal-like	0.255483	NA	NA	NA	NA	NA	NA	NA	NA	NA	NA	NA	NA	NA	178	0.145418	3	7	NA	NA	NA	NA	NA	NA	NA	NA	NA	NA	1	357	1	265	NA	NA	NA	NA	NA	NA	NA	NA	NA	NA	NA	NA	NA	NA
TCGA-06-0147	GBM	NA	GBM_LGG.Mesenchymal-like	0.551068	NA	NA	NA	NA	NA	NA	NA	NA	NA	NA	NA	NA	NA	41	0.212576	NA	NA	NA	NA	NA	NA	NA	NA	NA	NA	NA	NA	1	541	1	92	NA	NA	NA	NA	NA	NA	NA	NA	NA	NA	NA	NA	NA	NA
TCGA-06-0151	GBM	NA	GBM_LGG.	NA	0.38	0.1	NA	NA	NA	NA	NA	NA	NA	NA	NA	0.028194	0.563879	105	0.923517	17	8	NA	NA	NA	NA	NA	NA	NA	NA	NA	NA	1	1417	1	1417	NA	NA	NA	NA	NA	NA	NA	NA	NA	NA	NA	NA	NA	NA
TCGA-06-0237	GBM	NA	GBM_LGG.	NA	0.14	0.31	NA	NA	NA	NA	NA	NA	NA	NA	NA	0.389517	0.890324	132	0.569017	8	5	NA	NA	NA	NA	NA	NA	NA	NA	NA	NA	1	415	1	415	NA	NA	NA	NA	NA	NA	NA	NA	NA	NA	NA	NA	NA	NA
TCGA-06-0681	GBM	NA	NA	NA	NA	NA	NA	NA	NA	NA	NA	NA	NA	NA	NA	NA	NA	NA	NA	NA	NA	NA	NA	NA	NA	NA	NA	NA	NA	NA	NA	NA	NA	NA	NA	NA	NA	NA	NA	NA	NA	NA	NA	NA	NA	NA	NA	NA	NA
TCGA-06-0686	GBM	C4	GBM_LGG.	NA	0.15	0.31	NA	0.5833	0.1795	0.1769	-2.0297	-0.7372	-0.0628	26	75	0.47631	1.45695	162	0.389267	4	4	NA	NA	NA	0.636514	2	0.918296	3.52523	-32.3946	501.706	-4456.6	1	432	1	160	0.0101651	0	0	0	0	0.199152	0.0036886	0.423071	0.0246106	0	0.0191263	0.0114175	0.0100699	0.0846368
TCGA-06-0749	GBM	C4	GBM_LGG.	NA	0.44	0	NA	-1.0563	-0.0955	0.8705	-1.1109	0.0911	-0.674	18	46	0.578039	1.1836	119	0.156272	6	9	NA	NA	NA	2.04319	8	0.982568	3.43425	388.115	-1460.61	-4682.58	1	82	1	82	0.0430568	0	0	0	0.000133355	0.0113553	0.000339967	0.540659	0.0462381	0	0.072586	0.0151357	0.0685048	0.00421114
TCGA-06-0881	GBM	NA	GBM_LGG.LGm6-GBM	0.742129	NA	NA	NA	NA	NA	NA	NA	NA	NA	NA	NA	0.109259	0.491665	67	0.0011095	NA	NA	NA	NA	NA	NA	NA	NA	NA	NA	NA	NA	1	504	1	141	NA	NA	NA	NA	NA	NA	NA	NA	NA	NA	NA	NA	NA	NA
TCGA-06-2563	GBM	C4	GBM_LGG.Classic-like	0.0791863	0.15	0.01	NA	0.0465	0.0485	0.2284	-1.4885	0.8285	-0.1005	NA	NA	0.484946	1.82568	139	0.177238	8	13	NA	NA	NA	2.73634	16	0.986926	2.78076	237.208	-245.744	-4124.58	0	932	1	554	0	0.00910301	0.0157112	0	0	0.00617835	0.0125876	0.660746	0	0.12719	0.00834521	0.0242867	0.0170134	0
TCGA-06-2564	GBM	C4	GBM_LGG.Mesenchymal-like	0.154945	0.22	0	NA	-0.0508	-0.044	0.6111	-1.8271	-0.8327	-0.0793	34	0	0.564074	1.523	178	0.113357	4	0	NA	NA	NA	1.33218	4	0.960964	3.16149	72.6196	-100.581	-3481.5	0	181	0	181	0	0.00200956	0	0	0	0	0	0.610371	0	0.0797479	0.0334483	0.0384983	0.00267407	0.0842504
TCGA-06-5408	GBM	C4	GBM_LGG.Mesenchymal-like	0.0860936	0.1	0.27	NA	0.1886	0.0695	0.0491	-2.0638	1.0231	-0.1125	20	0	0.432584	1.06704	110	0.576643	5	10	0.44554	0.308825	2	0.693147	2	1	3.43831	478.771	-23.2618	-4695.08	1	357	1	158	0.00268846	0.00544949	0.000614672	0	0.00128209	0	0.0144227	0.655196	0	0.112072	0.0789419	0.0395448	0.0246685	0
TCGA-06-5858	GBM	C4	GBM_LGG.LGm6-GBM	0.152046	0	0.51	NA	0.5391	0.023	0.5335	-2.3521	0.1602	0.0118	66	0	2.03356	4.23898	50	0.0799893	3	1	NA	NA	NA	1.60944	5	1	3.5344	-89.1266	463.132	-4051.11	0	187	1	97	0.00516203	0	0	0	0	0	0.0109748	0.737758	0.036824	0	0.106033	0.0268881	0.0253069	0
TCGA-06-5859	GBM	C4	GBM_LGG.Classic-like	0.200183	0.21	0.08	NA	0.3535	-0.0385	0.7356	-1.0282	0.7723	-0.7712	16	2	0.377805	1.19154	201	0.945505	9	37	NA	NA	NA	2.98777	22	0.96659	3.69015	87.5163	294.764	-3829.43	0	139	0	139	0.00670297	0.0013728	0	0	0	0	0.014809	0.602077	0.0252971	0	0.0639772	0.0130261	0.0587399	0
TCGA-06-6695	GBM	NA	GBM_LGG.Classic-like	0.0895596	0.15	0	NA	NA	NA	NA	NA	NA	NA	NA	NA	0.444391	1.30355	155	0.171501	9	12	NA	NA	NA	NA	NA	NA	NA	NA	NA	NA	0	253	1	133	NA	NA	NA	NA	NA	NA	NA	NA	NA	NA	NA	NA	NA	NA
TCGA-06-6697	GBM	NA	GBM_LGG.Mesenchymal-like	0.465012	0.53	0	NA	NA	NA	NA	NA	NA	NA	NA	NA	0.440381	1.70281	78	0.204752	8	9	NA	NA	NA	NA	NA	NA	NA	NA	NA	NA	0	391	1	306	NA	NA	NA	NA	NA	NA	NA	NA	NA	NA	NA	NA	NA	NA
TCGA-06-A5U1	GBM	NA	GBM_LGG.Mesenchymal-like	0.347407	0.34	0.04	NA	NA	NA	NA	NA	NA	NA	27	NA	1.04962	1.45781	230	0.547919	6	17	NA	NA	NA	NA	NA	NA	NA	NA	NA	NA	1	57	1	57	NA	NA	NA	NA	NA	NA	NA	NA	NA	NA	NA	NA	NA	NA
TCGA-06-A6S1	GBM	NA	GBM_LGG.Mesenchymal-like	0.295682	0.4	0.06	NA	NA	NA	NA	NA	NA	NA	26	NA	0.264596	1.26418	161	0.685711	7	6	NA	NA	NA	NA	NA	NA	NA	NA	NA	NA	1	78	1	46	NA	NA	NA	NA	NA	NA	NA	NA	NA	NA	NA	NA	NA	NA
TCGA-06-A7TK	GBM	NA	GBM_LGG.Classic-like	0.123387	0.31	0.06	NA	NA	NA	NA	NA	NA	NA	33	NA	0.547375	1.45967	76	0.195429	6	4	NA	NA	NA	NA	NA	NA	NA	NA	NA	NA	1	444	1	342	NA	NA	NA	NA	NA	NA	NA	NA	NA	NA	NA	NA	NA	NA
TCGA-08-0351	GBM	NA	GBM_LGG.	NA	NA	NA	NA	NA	NA	NA	NA	NA	NA	NA	NA	NA	NA	320	0.113345	3	20	NA	NA	NA	NA	NA	NA	NA	NA	NA	NA	1	1987	1	1542	NA	NA	NA	NA	NA	NA	NA	NA	NA	NA	NA	NA	NA	NA
TCGA-08-0358	GBM	NA	GBM_LGG.	NA	NA	NA	NA	NA	NA	NA	NA	NA	NA	NA	NA	NA	NA	219	0.334528	6	13	NA	NA	NA	NA	NA	NA	NA	NA	NA	NA	1	678	1	264	NA	NA	NA	NA	NA	NA	NA	NA	NA	NA	NA	NA	NA	NA
TCGA-09-1672	OV	NA	NA	0.0920049	NA	NA	NA	NA	NA	NA	NA	NA	NA	NA	NA	0.236386	0.561416	104	0.655648	24	2	NA	NA	NA	NA	NA	NA	NA	NA	NA	NA	0	178	0	178	NA	NA	NA	NA	NA	NA	NA	NA	NA	NA	NA	NA	NA	NA
TCGA-12-0619	GBM	C4	GBM_LGG.	NA	0.21	0.56	NA	0.3425	0.1675	0.8778	-1.0139	0.068	0.2607	32	NA	0.340366	1.41819	270	0.596242	7	5	0.916728	1.27086	4	1.74787	6	0.975504	3.12084	648.589	381.157	-1894.7	1	1062	1	203	0.0166981	0.00850504	0.00548397	0	0	0	0.00426333	0.62451	0	0.018296	0.074574	0.0891299	0	0.0447811
TCGA-12-0654	GBM	NA	GBM_LGG.	NA	NA	NA	NA	NA	NA	NA	NA	NA	NA	NA	NA	NA	NA	98	0.223673	8	7	NA	NA	NA	NA	NA	NA	NA	NA	NA	NA	1	231	1	216	NA	NA	NA	NA	NA	NA	NA	NA	NA	NA	NA	NA	NA	NA
TCGA-12-3648	GBM	NA	GBM_LGG.Classic-like	0.0443767	0.07	0.02	NA	NA	NA	NA	NA	NA	NA	NA	NA	0.623466	1.15341	184	0.16304	8	2	NA	NA	NA	NA	NA	NA	NA	NA	NA	NA	1	819	1	86	NA	NA	NA	NA	NA	NA	NA	NA	NA	NA	NA	NA	NA	NA
TCGA-13-0726	OV	NA	OVCA.Differentiated	0.131045	0.27	0.07	NA	NA	NA	NA	NA	NA	NA	29	NA	0.57426	2.69184	232	0.489605	7	46	NA	NA	NA	NA	NA	NA	NA	NA	NA	NA	1	949	1	392	NA	NA	NA	NA	NA	NA	NA	NA	NA	NA	NA	NA	NA	NA
TCGA-13-0921	OV	NA	OVCA.Differentiated	0.0660537	0.16	0.11	NA	NA	NA	NA	NA	NA	NA	NA	NA	1.28579	2.40014	454	0.788535	12	32	NA	NA	NA	NA	NA	NA	NA	NA	NA	NA	1	1483	0	1483	NA	NA	NA	NA	NA	NA	NA	NA	NA	NA	NA	NA	NA	NA
TCGA-13-1407	OV	NA	OVCA.Proliferative	0.0351553	NA	NA	NA	NA	NA	NA	NA	NA	NA	NA	NA	NA	NA	303	0.822898	24	32	NA	0	1	NA	NA	NA	NA	NA	NA	NA	0	2534	1	1333	NA	NA	NA	NA	NA	NA	NA	NA	NA	NA	NA	NA	NA	NA
TCGA-13-1488	OV	NA	OVCA.Immunoreactive	0.17543	0.27	0.73	NA	NA	NA	NA	NA	NA	NA	90	NA	1.20232	4.25437	370	0.6797	11	54	0.945836	3.18491	29	NA	NA	NA	NA	NA	NA	NA	1	2154	1	351	NA	NA	NA	NA	NA	NA	NA	NA	NA	NA	NA	NA	NA	NA
TCGA-13-1492	OV	NA	OVCA.Proliferative	0.0764577	0.01	0.07	NA	NA	NA	NA	NA	NA	NA	NA	NA	0.428386	1.28516	220	0.947487	12	23	0.947707	0.656901	2	NA	NA	NA	NA	NA	NA	NA	1	3819	0	3819	NA	NA	NA	NA	NA	NA	NA	NA	NA	NA	NA	NA	NA	NA
TCGA-13-1499	OV	NA	OVCA.Mesenchymal	0.363534	0.58	0.31	NA	NA	NA	NA	NA	NA	NA	31	NA	0.688289	1.94516	213	0.707267	14	53	0.854967	4.47698	188	NA	NA	NA	NA	NA	NA	NA	0	3500	1	583	NA	NA	NA	NA	NA	NA	NA	NA	NA	NA	NA	NA	NA	NA
TCGA-13-1500	OV	NA	OVCA.Differentiated	0.228877	0.26	0.16	NA	NA	NA	NA	NA	NA	NA	NA	NA	0.688691	1.91636	185	0.812105	9	25	NA	NA	NA	NA	NA	NA	NA	NA	NA	NA	1	425	1	253	NA	NA	NA	NA	NA	NA	NA	NA	NA	NA	NA	NA	NA	NA
TCGA-13-1511	OV	C2	OVCA.Differentiated	0.081256	0.11	0.02	NA	0.3894	-0.032	-0.4423	-1.4064	1.1814	0.1574	11	NA	0.446955	1.78782	719	0.321381	5	36	NA	NA	NA	2.36938	11	0.988109	2.33532	-850.78	-118.766	2430.26	1	1650	1	459	0.0687292	0	0.157833	0	0	0.0363926	0.0641782	0.305899	0	0	0.0328236	0.0228744	0.13355	0
TCGA-13-1817	OV	NA	NA	0.238295	NA	NA	NA	NA	NA	NA	NA	NA	NA	NA	NA	NA	NA	140	0.947269	15	17	NA	NA	NA	NA	NA	NA	NA	NA	NA	NA	1	1024	1	541	NA	NA	NA	NA	NA	NA	NA	NA	NA	NA	NA	NA	NA	NA
TCGA-13-1819	OV	NA	NA	0.608768	NA	NA	NA	NA	NA	NA	NA	NA	NA	NA	NA	NA	NA	486	0.846033	6	86	NA	NA	NA	NA	NA	NA	NA	NA	NA	NA	1	2025	1	429	NA	NA	NA	NA	NA	NA	NA	NA	NA	NA	NA	NA	NA	NA
TCGA-13-2066	OV	NA	NA	0.0468615	NA	NA	NA	NA	NA	NA	NA	NA	NA	NA	NA	0	0	NA	NA	NA	NA	NA	NA	NA	NA	NA	NA	NA	NA	NA	NA	1	2133	1	1028	NA	NA	NA	NA	NA	NA	NA	NA	NA	NA	NA	NA	NA	NA
TCGA-14-0813	GBM	NA	GBM_LGG.Mesenchymal-like	0.178433	0.23	0.34	NA	NA	NA	NA	NA	NA	NA	NA	NA	0.805096	2.30424	150	0.37717	7	7	NA	NA	NA	NA	NA	NA	NA	NA	NA	NA	1	41	0	41	NA	NA	NA	NA	NA	NA	NA	NA	NA	NA	NA	NA	NA	NA
TCGA-14-0871	GBM	C1	GBM_LGG.LGm6-GBM	0.0835909	0.07	0.35	NA	0.6988	0.1835	-1.1872	-2.4693	-0.7464	-0.0841	34	0	0.307692	1.37063	400	0.725538	21	31	NA	NA	NA	NA	0	NA	3.67069	-1241.74	1152.85	-5463.68	1	880	0	880	0.00250611	0	0.00293268	0	0	0.117365	0	0.244703	0	0.180202	0.0823434	0.0100733	0.0399026	0
TCGA-14-1034	GBM	C4	GBM_LGG.Classic-like	0.0103619	0.46	0.03	NA	0.0587	-0.022	0.6823	-1.7034	-0.3136	0.019	36	NA	0.325385	0.976156	96	0.283372	10	8	NA	NA	NA	1.56071	5	0.969724	2.53814	-391.159	98.2889	-3601.16	1	485	1	282	0.0105436	0	0	0	0	0	0	0.474043	0	0.131971	0.248677	0.059975	0	0
TCGA-14-1452	GBM	NA	GBM_LGG.	0.169551	NA	NA	NA	NA	NA	NA	NA	NA	NA	NA	NA	NA	NA	151	0.176745	7	7	NA	NA	NA	NA	NA	NA	NA	NA	NA	NA	1	216	1	172	NA	NA	NA	NA	NA	NA	NA	NA	NA	NA	NA	NA	NA	NA
TCGA-17-Z010	LUAD	NA	NA	0.374795	NA	NA	NA	NA	NA	NA	NA	NA	NA	NA	NA	2.63833	7.16118	NA	NA	NA	NA	NA	NA	NA	NA	NA	NA	NA	NA	NA	NA	NA	NA	NA	NA	NA	NA	NA	NA	NA	NA	NA	NA	NA	NA	NA	NA	NA	NA
TCGA-17-Z016	LUAD	NA	NA	0.116226	NA	NA	NA	NA	NA	NA	NA	NA	NA	NA	NA	2.19741	8.53113	NA	NA	NA	NA	NA	NA	NA	NA	NA	NA	NA	NA	NA	NA	NA	NA	NA	NA	NA	NA	NA	NA	NA	NA	NA	NA	NA	NA	NA	NA	NA	NA
TCGA-17-Z034	LUAD	NA	NA	0.433557	NA	NA	NA	NA	NA	NA	NA	NA	NA	NA	NA	NA	NA	NA	NA	NA	NA	NA	NA	NA	NA	NA	NA	NA	NA	NA	NA	NA	NA	NA	NA	NA	NA	NA	NA	NA	NA	NA	NA	NA	NA	NA	NA	NA	NA
TCGA-17-Z037	LUAD	NA	NA	0.32016	NA	NA	NA	NA	NA	NA	NA	NA	NA	NA	NA	1.0557	3.48702	NA	NA	NA	NA	NA	NA	NA	NA	NA	NA	NA	NA	NA	NA	NA	NA	NA	NA	NA	NA	NA	NA	NA	NA	NA	NA	NA	NA	NA	NA	NA	NA
TCGA-17-Z041	LUAD	NA	NA	0.0889227	NA	NA	NA	NA	NA	NA	NA	NA	NA	NA	NA	0.532025	1.56652	NA	NA	NA	NA	NA	NA	NA	NA	NA	NA	NA	NA	NA	NA	NA	NA	NA	NA	NA	NA	NA	NA	NA	NA	NA	NA	NA	NA	NA	NA	NA	NA
TCGA-17-Z045	LUAD	NA	NA	0.467213	NA	NA	NA	NA	NA	NA	NA	NA	NA	NA	NA	5.31027	19.2829	NA	NA	NA	NA	NA	NA	NA	NA	NA	NA	NA	NA	NA	NA	NA	NA	NA	NA	NA	NA	NA	NA	NA	NA	NA	NA	NA	NA	NA	NA	NA	NA
TCGA-17-Z047	LUAD	NA	NA	0.468983	NA	NA	NA	NA	NA	NA	NA	NA	NA	NA	NA	0.211491	0.664686	NA	NA	NA	NA	NA	NA	NA	NA	NA	NA	NA	NA	NA	NA	NA	NA	NA	NA	NA	NA	NA	NA	NA	NA	NA	NA	NA	NA	NA	NA	NA	NA
TCGA-17-Z053	LUAD	NA	NA	0.35949	NA	NA	NA	NA	NA	NA	NA	NA	NA	NA	NA	2.56818	8.13774	NA	NA	NA	NA	NA	NA	NA	NA	NA	NA	NA	NA	NA	NA	NA	NA	NA	NA	NA	NA	NA	NA	NA	NA	NA	NA	NA	NA	NA	NA	NA	NA
TCGA-18-3410	LUSC	C2	LUSC.secretory	0.106935	0.35	0.1	NA	1.0682	0.2685	0.8213	1.6387	0.0687	-0.0554	71	65	1.49152	5.56211	199	0.55859	17	20	0.920232	4.36644	115	3.85773	66	0.920776	4.90242	-136.531	710.929	-3156.26	1	146	0	146	0	0.0724455	0	0	0	0.109005	0.102417	0.11917	0	0.0208369	0.0214363	0.00246879	0.0360077	0
TCGA-19-0963	GBM	NA	GBM_LGG.	0.0896314	NA	NA	NA	NA	NA	NA	NA	NA	NA	NA	NA	NA	NA	146	0.170155	5	7	NA	NA	NA	NA	NA	NA	NA	NA	NA	NA	1	434	1	310	NA	NA	NA	NA	NA	NA	NA	NA	NA	NA	NA	NA	NA	NA
TCGA-19-1388	GBM	NA	GBM_LGG.LGm6-GBM	0.133196	0.35	0.27	NA	NA	NA	NA	NA	NA	NA	NA	NA	1.37844	5.09256	278	0.881691	18	39	NA	NA	NA	NA	NA	NA	NA	NA	NA	NA	1	394	1	148	NA	NA	NA	NA	NA	NA	NA	NA	NA	NA	NA	NA	NA	NA
TCGA-19-1786	GBM	NA	GBM_LGG.Mesenchymal-like	0.0600122	0.13	0.08	NA	NA	NA	NA	NA	NA	NA	NA	NA	0.560805	2.13106	274	0.422522	10	14	NA	NA	NA	NA	NA	NA	NA	NA	NA	NA	0	218	0	218	NA	NA	NA	NA	NA	NA	NA	NA	NA	NA	NA	NA	NA	NA
TCGA-19-2625	GBM	C4	GBM_LGG.Mesenchymal-like	0.316982	0.35	0.1	NA	-0.0056	0.051	-0.0784	-2.0687	-0.4174	-0.1768	19	22	0.340354	1.4465	247	0.532731	3	12	NA	NA	NA	0.693147	2	1	2.61471	-410.967	181.077	-4376.4	1	124	0	124	2.7333e-05	0.02618	0	0	0.0172155	0.00914577	0.0120836	0.240962	0	0.107618	0.1164	0.0329164	0.0440701	0.209739
TCGA-19-2629	GBM	C4	GBM_LGG.G-CIMP-low	0.22057	0.4	0.5	NA	0.0208	0.0215	0.5152	-1.5778	1.0013	-0.4552	28	86	0.887072	2.11753	112	0.798251	25	20	NA	NA	NA	1.94591	7	1	3.17694	-466.757	-137.384	-3884.55	1	737	1	145	0.00362451	0	0.000769148	0	0	0	0.0210887	0.678474	0.0118862	0	0.129216	0.00188705	0.00579237	0.0144124
TCGA-19-4065	GBM	C4	GBM_LGG.	0.398368	0.53	0.24	NA	0.2927	0.2555	1.1751	-0.7908	0.2954	0.1248	29	NA	0.260511	0.612966	136	0.604593	11	8	NA	NA	NA	2.20479	10	0.957526	3.11961	520.19	-94.297	-3441.54	0	214	1	70	0.0948998	0	0	0.0031196	0.00336041	0	0.0129716	0.608546	0	0.0409563	0.139168	0.00871444	0.0134544	0
TCGA-19-4068	GBM	NA	GBM_LGG.Mesenchymal-like	0.13471	NA	NA	NA	NA	NA	NA	NA	NA	NA	NA	NA	0.680646	1.16277	NA	NA	NA	NA	NA	NA	NA	NA	NA	NA	NA	NA	NA	NA	0	137	0	137	NA	NA	NA	NA	NA	NA	NA	NA	NA	NA	NA	NA	NA	NA
TCGA-19-5950	GBM	NA	GBM_LGG.Classic-like	0.0983939	0.16	0.02	NA	NA	NA	NA	NA	NA	NA	NA	NA	0.318962	1.44983	242	0.159672	8	3	NA	NA	NA	NA	NA	NA	NA	NA	NA	NA	1	523	1	294	NA	NA	NA	NA	NA	NA	NA	NA	NA	NA	NA	NA	NA	NA
TCGA-19-5959	GBM	NA	GBM_LGG.Classic-like	0.0591268	0.08	0.07	NA	NA	NA	NA	NA	NA	NA	NA	NA	0.880692	2.09544	150	0.146812	6	5	NA	NA	NA	NA	NA	NA	NA	NA	NA	NA	1	511	1	119	NA	NA	NA	NA	NA	NA	NA	NA	NA	NA	NA	NA	NA	NA
TCGA-19-A60I	GBM	NA	GBM_LGG.Classic-like	0.07352	0.09	0.01	NA	NA	NA	NA	NA	NA	NA	11	NA	0.391454	0.692572	167	0.231302	6	8	NA	NA	NA	NA	NA	NA	NA	NA	NA	NA	0	541	0	541	NA	NA	NA	NA	NA	NA	NA	NA	NA	NA	NA	NA	NA	NA
TCGA-20-0990	OV	NA	OVCA.Proliferative	0.0960933	NA	NA	NA	NA	NA	NA	NA	NA	NA	NA	NA	NA	NA	465	0.684693	17	34	NA	NA	NA	NA	NA	NA	NA	NA	NA	NA	0	789	1	871	NA	NA	NA	NA	NA	NA	NA	NA	NA	NA	NA	NA	NA	NA
TCGA-20-1687	OV	C4	OVCA.Differentiated	0.111734	0.24	0.3	NA	-0.5728	-0.0565	0.045	-0.1786	0.6342	-0.1149	32	NA	0.638946	1.85599	268	0.951542	10	71	0.932277	3.28755	34	3.74577	45	0.984003	2.08878	-954.939	-977.47	3023.28	0	81	0	81	0	0.0555146	0	0	0	0	0.0511655	0.433527	0.0470283	0	0.066844	0	0.0172887	0
TCGA-22-1016	LUSC	C2	LUSC.secretory	0.302886	0.67	0.36	NA	0.3622	0.1015	1.0427	0.6723	0.8766	0.6383	170	152	2.57419	8.53401	147	0.540446	18	34	0.934818	3.53753	44	2.5993	14	0.984936	4.65161	-5.62473	301.945	-210.769	1	822	0	822	0	0.131565	0.0411611	0	0	0.0557687	0.00228236	0.295413	0	0.0146367	0.104497	0.0553436	0.00538036	0
TCGA-22-4596	LUSC	C6	NA	0.449434	0.31	0.76	NA	-0.0836	-0.003	1.447	2.0811	0.4528	0.5297	70	25	0.902838	2.9821	74	0.256997	6	12	0.808785	4.14899	169	4.67995	112	0.991831	3.12941	522.369	-448.067	2821.64	1	17	0	17	0	0.0537208	0.0173801	0.0670386	0	0.0310379	0.0580102	0.257015	0	0.0452497	0.0371299	0.000706153	0	0.0245801
TCGA-22-4601	LUSC	C1	LUSC.classical	0.108186	0.22	0.49	NA	0.3775	0.038	-0.0099	-0.1184	-0.1732	0.0622	104	83	1.52537	4.31707	178	0.602497	7	45	0.883667	3.42085	48	1.56071	5	0.969724	4.10821	-1028.42	-128.981	-1708.12	1	1057	1	525	0	0.123671	0.0474814	0	0	0.014214	0.0537704	0.306165	0	0.0417786	0.0209523	0	0.0298978	0.0187248
TCGA-22-5473	LUSC	C1	LUSC.classical	0.13509	0.42	0.16	NA	0.7825	0.3615	-0.0345	0.2198	0.0667	0.5374	323	553	7.00133	18.708	304	0.724258	17	45	0.81832	3.46485	69	3.13416	24	0.986189	5.35447	-1438.35	429.942	-1593.98	1	1933	1	1655	0	0.137417	0.0102099	0.0123218	0	0.0808973	0.0785034	0.322594	0.01743	0.00296829	0.0033503	0.00187961	0.0242175	0
TCGA-22-5477	LUSC	C1	LUSC.classical	0.0876263	0.27	0.4	NA	1.0087	0.168	-0.0023	0.3819	-0.5281	0.0185	80	25	1.92618	4.26285	206	0.817113	12	45	0.870053	3.40367	50	3.41404	34	0.968149	4.04187	-1627.89	480.449	-93.0943	1	1346	1	511	0	0.0456903	0.0391688	0.000529048	0	0.00876111	0.0386554	0.346611	0	0.0180374	0.0365022	0	0.0539709	0
TCGA-22-A5C4	LUSC	C1	NA	0.185345	0.32	0.64	NA	0.6814	0.1955	-0.0474	-0.0677	-1.0015	0.3048	163	619	2.53478	9.3728	432	0.641293	15	54	0.827801	3.40298	61	0.693147	2	1	3.49545	-994.632	66.7614	-2164.06	0	671	0	671	0.0377469	0.00883999	0.11674	0	0	0.0176336	0.0484913	0.308055	0	0.0667271	0.0144798	0.0168272	0.0695105	0
TCGA-23-1029	OV	C2	OVCA.Differentiated	0.0499277	0.17	0.12	NA	0.7583	0.2195	-0.3675	-1.4972	2.1146	0.02	NA	NA	0.799037	1.89401	175	0.73437	5	44	0.953416	0.660858	2	2.27187	10	0.98666	4.41735	-796.033	-180.375	-2452.25	0	268	0	268	0.0721582	0.0368367	0.252566	0	0	0	0.0041208	0.317091	0	0	0.0613493	0.0184525	0.0890447	0
TCGA-23-1031	OV	NA	OVCA.Proliferative	0.383637	NA	NA	NA	NA	NA	NA	NA	NA	NA	NA	NA	NA	NA	250	0.778066	11	70	NA	NA	NA	NA	NA	NA	NA	NA	NA	NA	1	575	1	575	NA	NA	NA	NA	NA	NA	NA	NA	NA	NA	NA	NA	NA	NA
TCGA-23-1111	OV	C2	OVCA.Differentiated	0.0423176	0.17	0.11	NA	-0.0163	0.114	-1.0721	-1.8054	1.0808	-0.0511	NA	NA	0.526166	1.52003	290	0.686563	24	22	NA	NA	NA	2.23161	10	0.969175	3.33082	-1779.65	-452.747	-765.604	0	98	0	98	0.073017	0	0.00927476	0	0.0105152	0.190506	0.0225207	0.0816548	0	0.256044	0.0511837	0.00676282	0.0316165	0
TCGA-23-1122	OV	C2	OVCA.Proliferative	0.0946125	NA	NA	NA	1.0093	0.367	-0.1903	-1.0054	1.2768	0.1221	56	NA	1.02532	4.5052	285	0.82814	NA	NA	NA	0	1	2.75167	16	0.992454	4.83415	-949.826	88.686	-643.244	1	1189	1	447	0.0737797	0	0	0.0763036	0	0.02205	0.0686265	0.354781	0	0.103591	0.0339013	0	0.088297	0
TCGA-23-1123	OV	C2	OVCA.Immunoreactive	0.131484	0.2	0.1	NA	0.6375	0.16	0.6066	0.8823	2.4128	-0.3295	NA	NA	0.428492	2.63687	399	0.904034	18	38	0.637843	3.07458	124	5.40399	263	0.96982	4.53702	-1032.82	-866.926	1475.35	1	1018	1	1018	0.050115	0	0	0	0	0	0.0808345	0.34167	0.0447904	0	0.0251492	0	0.00343152	0.00591939
TCGA-23-2081	OV	C2	OVCA.Differentiated	0.0501188	0.09	0.09	NA	0.3662	0.1245	-0.8792	-1.7136	0.3026	0.2554	28	NA	0.636622	2.10881	212	0.993785	5	57	NA	NA	NA	2.68466	18	0.928827	3.1666	-1204.75	-529.502	-951.948	1	2342	1	2342	0.00150045	0.0255173	0	0	0	0.207008	0.0192598	0.0524381	0	0.105845	0.0770566	0	0	0
TCGA-24-0970	OV	NA	OVCA.Mesenchymal	0.141788	0.32	0.08	NA	NA	NA	NA	NA	NA	NA	7	NA	0.271573	0.844895	515	0.860872	13	32	NA	0	1	NA	NA	NA	NA	NA	NA	NA	1	354	1	280	NA	NA	NA	NA	NA	NA	NA	NA	NA	NA	NA	NA	NA	NA
TCGA-24-0982	OV	NA	OVCA.Proliferative	0.0649739	0.25	0.26	NA	NA	NA	NA	NA	NA	NA	NA	NA	NA	NA	236	0.846834	20	41	0.787293	3.57691	94	NA	NA	NA	NA	NA	NA	NA	1	679	1	153	NA	NA	NA	NA	NA	NA	NA	NA	NA	NA	NA	NA	NA	NA
TCGA-24-1416	OV	C4	OVCA.Differentiated	0.0797648	0.18	0.04	NA	0.564	0.232	-0.1917	-1.2934	0.9885	-0.4211	NA	NA	0.268453	0.507077	109	0.94771	11	15	NA	NA	NA	1.03972	3	0.946395	4.14621	-748.951	-287.163	-207.866	0	194	0	194	0.0179764	0	0.0843106	0	0.00122171	0	0	0.313948	0.164411	0	0.0633607	0.00531703	0.123696	0
TCGA-24-1424	OV	C2	OVCA.Proliferative	0.105107	0.24	0.3	NA	0.8693	0.2705	-0.1575	-0.5643	1.5198	0.3959	32	NA	0.598162	1.88421	398	0.767423	20	48	0.693812	2.92755	68	3.47216	42	0.928964	4.68651	-1535.59	179.992	-2346.46	0	183	0	183	0	0.0601052	0.0353151	0	0	0.0476581	0.0593784	0.397177	0.0262409	0	0.0346449	0.0346606	0.0414481	0
TCGA-24-1552	OV	C4	OVCA.Differentiated	0.0290754	0.09	0.04	NA	1.0479	0.181	-0.6196	-1.7569	0.6691	-0.2425	25	NA	0.263025	1.43203	359	0.945734	14	27	0.990123	0.686301	2	2.27187	10	0.98666	3.39669	-1232.87	459.01	-2511.08	1	1259	1	403	0.00555372	0	0	0	0.0307589	0.230951	0.00351215	0.283242	0	0	0.0770146	0	0.0319109	0
TCGA-24-1563	OV	C2	OVCA.Mesenchymal	0.0664793	0.15	0.31	NA	0.3825	0.264	0.1964	-0.359	0.8487	0.4884	NA	NA	0	0	313	0.669591	6	57	0.796528	2.59517	26	3.94826	54	0.98979	2.92383	78.8724	-351.108	-1563.53	1	1451	1	396	0.0584306	0	0.018283	0	0.00307206	0.0339029	0.0132585	0.282709	0.15553	0	0.0494786	0.0103924	0.12781	0
TCGA-24-1603	OV	C2	OVCA.Proliferative	0.0364258	0.04	0.14	NA	0.759	0.373	-0.3331	-1.4257	1.2091	-0.305	23	NA	0.206288	1.09038	194	0.932597	8	31	NA	0	1	3.36327	30	0.988848	3.50408	-1515.92	154.717	697.816	1	2742	1	992	0.0151048	0	0.124755	0	0	0.0101668	0.0856879	0.281047	0.0722002	0	0.0607891	0.0337302	0.0317853	0
TCGA-24-1849	OV	NA	OVCA.Mesenchymal	0.306292	0.49	0.15	NA	NA	NA	NA	NA	NA	NA	50	NA	0.706579	2.88067	161	0.426386	3	57	0.855828	5.06094	370	5.24091	252	0.947821	NA	NA	NA	NA	0	176	0	176	0	0.112455	0	0	0	0	0.0510891	0.261911	0.0209276	0	0.0809279	0.00387554	0.0159081	0.00638981
TCGA-24-1927	OV	NA	NA	0.106209	0.18	0.11	NA	NA	NA	NA	NA	NA	NA	NA	NA	1.0011	3.00331	388	0.93719	7	58	NA	NA	NA	NA	NA	NA	NA	NA	NA	NA	1	500	1	290	NA	NA	NA	NA	NA	NA	NA	NA	NA	NA	NA	NA	NA	NA
TCGA-24-2289	OV	NA	OVCA.Mesenchymal	0.203556	0.39	0.07	NA	NA	NA	NA	NA	NA	NA	76	NA	1.21039	4.90364	764	0.952083	11	75	0.376781	1.0675	17	3.62799	43	0.964584	NA	NA	NA	NA	1	2049	1	568	0	0.0233824	0.0201359	0	0	0	0.00730362	0.50838	0.104289	0	0.0660147	0.01292	0.0266796	0
TCGA-25-1323	OV	C2	OVCA.Proliferative	0.0730886	0.27	0.5	NA	0.5406	0.305	-0.5868	-1.1344	0.577	0.2017	51	NA	0.650799	2.70595	398	0.793624	22	42	NA	0	1	2.24504	10	0.975006	5.00644	-1078.84	-611.629	-735.153	1	395	1	365	0.0327072	0	0.0631125	0	0	0	0	0.383495	0.0492932	0	0.0432737	0.0155108	0.16029	0
TCGA-25-1626	OV	NA	OVCA.Mesenchymal	0.349779	NA	NA	NA	NA	NA	NA	NA	NA	NA	NA	NA	NA	NA	92	0.554012	23	19	0.758521	3.7429	139	5.02225	183	0.964059	NA	NA	NA	NA	1	518	1	318	0	0.0459042	0.0184981	0	0	0	0.0148357	0.306416	0.189001	0	0.0312089	0.0161227	0.0523191	0
TCGA-25-1630	OV	C4	OVCA.Immunoreactive	0.34958	NA	NA	NA	0.5385	0.2065	0.7804	-0.2386	0.5824	0.0249	NA	NA	NA	NA	356	0.617181	9	62	0.952956	1.04693	3	3.41495	32	0.985347	3.49886	-1051.95	-637.075	600.216	1	1162	0	1162	0.0388792	0	0	0.0535866	0	0.145835	0.0390882	0.29312	0.0932986	0	0.0435956	0.0826713	0.0743823	0
TCGA-25-2400	OV	C4	OVCA.Proliferative	0.077421	0.17	0.51	NA	0.4344	0.155	-0.2128	-1.2898	0.8245	-0.191	NA	NA	0.848326	2.54498	487	0.788541	19	37	NA	NA	NA	2.08443	10	0.905256	4.75099	-840.462	-581.295	-391.407	1	1278	1	577	0	0.00794651	0	0	0	0	0.0185769	0.459473	0	0.182581	0.0490524	0	0.0894673	0
TCGA-26-1440	GBM	NA	GBM_LGG.	0.141457	NA	NA	NA	NA	NA	NA	NA	NA	NA	NA	NA	NA	NA	161	0.319584	7	3	NA	NA	NA	NA	NA	NA	NA	NA	NA	NA	0	296	1	233	NA	NA	NA	NA	NA	NA	NA	NA	NA	NA	NA	NA	NA	NA
TCGA-26-1442	GBM	C5	GBM_LGG.G-CIMP-high	0.114526	0.21	0.07	NA	-1.8174	-0.1765	-0.0676	-2.554	-0.4385	-0.7273	24	0	0.413867	1.14609	167	0.106594	1	8	NA	NA	NA	0	1	NA	3.43134	-174.643	-868.629	-4414.39	0	953	0	953	0	0.00520877	0	0	0	0	0.00608168	0.582275	0	0.121118	0.0374701	0.00948153	0	0.0951238
TCGA-26-6174	GBM	NA	GBM_LGG.Mesenchymal-like	0.235462	0.51	0.13	NA	NA	NA	NA	NA	NA	NA	NA	NA	0.436372	2.24004	82	0.167846	3	11	NA	NA	NA	NA	NA	NA	NA	NA	NA	NA	0	71	0	71	NA	NA	NA	NA	NA	NA	NA	NA	NA	NA	NA	NA	NA	NA
TCGA-27-2528	GBM	C4	GBM_LGG.Classic-like	0.127751	0.23	0.01	NA	0.3192	0.148	-0.3384	-2.0994	-0.3908	0.2468	9	32	0.339195	1.32852	184	0.113234	5	7	NA	NA	NA	1.88916	7	0.970836	2.533	582.97	469.959	-4349.61	1	480	1	72	0	0.0119809	0	0	0	0.341305	0	0.43197	0.0398192	0	0.0241164	0	0.0210526	0.0482049
TCGA-28-1752	GBM	NA	GBM_LGG.Mesenchymal-like	0.247655	0.47	0.06	NA	NA	NA	NA	NA	NA	NA	NA	NA	0.77147	2.48212	132	0.241764	6	8	NA	NA	NA	NA	NA	NA	NA	NA	NA	NA	0	258	0	258	NA	NA	NA	NA	NA	NA	NA	NA	NA	NA	NA	NA	NA	NA
TCGA-28-2513	GBM	C4	GBM_LGG.Mesenchymal-like	0.629046	0.68	0.06	NA	-0.7785	-0.057	1.0593	-0.8612	0.5784	0.2861	29	15	0.393892	2.11014	88	0.170993	8	9	NA	NA	NA	2.45831	12	0.989297	3.04753	-101.537	-1098.65	-2672.27	0	222	1	75	0.0209676	0	0.00452726	0	0	0	0.0640097	0.503996	0	0.039933	0.128916	0.0118168	0.0248728	0
TCGA-28-5209	GBM	C4	GBM_LGG.Classic-like	0.0293588	0.08	0.1	NA	0.3996	0.121	-0.2018	-2.7851	-0.1284	0.0435	46	225	0.604287	2.115	126	0.224182	8	5	NA	NA	NA	0	1	NA	2.41141	239.238	343.558	-3535.29	0	442	0	442	0.0095844	0.00436308	0	0	0	0.437481	0.0196067	0.33952	0.0242965	0	0	0.0176096	0.00533818	0
TCGA-29-1701	OV	C2	OVCA.Immunoreactive	0.123689	0.29	0.34	NA	1.2457	0.585	0.2773	0.7578	1.3167	-0.0607	50	NA	0.495687	2.13765	379	0.712078	19	43	0.725058	3.50658	126	3.78315	51	0.962187	5.14014	-935.67	612.287	-3235.71	1	515	1	298	0	0.0256115	0	0	0.0083764	0.00316793	0.0759062	0.310764	0.0671317	0	0.0707664	0	0.0257094	0
TCGA-29-2429	OV	NA	NA	0.31785	0.42	0.64	NA	NA	NA	NA	NA	NA	NA	NA	NA	0.885417	2.02381	620	0.646986	6	48	NA	NA	NA	NA	NA	NA	NA	NA	NA	NA	1	421	1	421	NA	NA	NA	NA	NA	NA	NA	NA	NA	NA	NA	NA	NA	NA
TCGA-2A-A8VO	PRAD	C3	PRAD.8-other	0.0457559	0.45	0	1.75635	-1.5333	-0.0975	-0.9249	-0.5629	-0.6533	-0.3377	17	132	0.242566	0.758018	89	0.0210675	0	5	NA	NA	NA	2.02533	8	0.973976	1.88995	-476.65	-981.794	2620.3	0	1701	0	1701	0	0.00287351	0	0.00139162	0	0.0852925	0.0322177	0.143749	0	0.123688	0.0899133	0	0.0233045	0
TCGA-2A-A8VT	PRAD	C4	PRAD.1-ERG	0.0477809	0.44	0.2	0.726765	-1.2407	-0.123	-0.8041	-0.7776	1.0053	-0.5247	16	NA	0.256519	1.02608	104	0.758443	13	19	NA	NA	NA	2.19722	9	1	2.22146	-925.922	-1420.2	3770.56	0	1373	0	1373	0	0.0629107	0	0.0229908	0	0	0.117259	0.235796	0	0.0183245	0.013794	0	0.0182216	0.00234148
TCGA-2A-A8W1	PRAD	C4	PRAD.2-ETV1	0.0295524	0.06	0.01	5.31801	-1.3724	-0.046	-1.5619	-1.9646	-1.7271	-1.1518	16	NA	0.0914098	0.670339	378	0.110093	2	10	NA	NA	NA	1.09861	3	1	1.82274	-1917.67	-1546.47	1158.32	0	112	0	112	0.0685277	0	0.0219446	0	0	0	0.0243348	0.340296	0.0431614	0.0277233	0.0857503	0	0.0576784	0
TCGA-2F-A9KW	BLCA	C4	NA	0.188686	0.42	0.13	7.17021	0.7699	0.3385	-0.1308	-1.2466	0.2871	0.1985	55	38	1.10563	2.65948	405	0.767227	7	48	NA	NA	NA	1.09861	3	1	4.76767	-1166.15	1195.07	-2316.26	1	254	1	85	0	0.0330193	0.0870486	0	0.0421513	0.225662	0.0137802	0.363984	0.0410351	0	0.00684314	0.0447993	0	0.0106806
TCGA-2G-AAF4	TGCT	C2	NA	0.418	0.58	0.11	NA	0.9116	0.325	0.7042	2.137	1.2609	-0.8503	4	36	0.0742459	0.197989	96	0.73174	19	15	0.941745	2.91097	22	4.03536	63	0.973987	5.73113	-1207.74	1145.89	-1547.1	0	2315	0	2315	0	0.264044	0	0	0	0.0383233	0.110694	0.0986252	0	0	0.0330844	0	0.0413874	0
TCGA-2G-AAFG	TGCT	C2	NA	0.469	0.55	0.02	NA	0.9973	0.3605	1.0706	1.9774	0.3761	-0.5343	9	NA	0.0249752	0.174826	80	0.470005	14	14	0.908918	4.37388	123	4.34695	86	0.97589	3.51152	-745.807	983.34	-1201.75	0	6183	1	2495	0	0.141994	0	0	0	0.235522	0.075448	0.066627	0	0.00812313	0.013699	0	0.0520076	0
TCGA-2G-AAGO	TGCT	C2	NA	0.212	0.34	0.09	NA	1.2457	0.6325	-0.4565	-0.1029	-0.0884	-0.4431	1	20	0.100001	0.450004	157	0.476168	13	32	0.844901	1.6441	7	1.90615	7	0.97957	3.6013	-638.684	1286.7	-3007.78	0	4026	0	4026	0	0.135383	0.0149168	0.00542802	0	0.0913214	0.0875414	0.192859	0	0.00134512	0.04099	0.015039	0.0424579	0
TCGA-2G-AAH0	TGCT	C2	NA	0.317	0.54	0.18	NA	1.2423	0.432	0.7051	1.3386	0.7123	-0.4577	4	NA	0.0996267	0.199253	106	0.430217	16	20	0.907301	2.57058	17	3.51574	34	0.996988	2.94677	-968.304	1557.1	-2229.15	0	5477	1	107	0	0.120495	0	0.00191113	0	0.170479	0.0919937	0.172076	0	0.0178604	0.00712977	0	0.0152363	0
TCGA-2G-AALT	TGCT	C2	NA	NA	0.34	0.05	NA	0.2149	0.221	0.4362	0.9422	1.0477	0.8287	1	52	0.0490315	0.122579	61	0.362044	14	6	NA	NA	NA	2.36938	11	0.988109	NA	-72.4515	304.555	-2115.06	NA	NA	NA	NA	0.00643149	0.0231548	0	0	0	0.161603	0.0543785	0.323607	0.00240437	0.00513233	0.0416212	0.00172569	0.0434958	0
TCGA-2G-AALW	TGCT	C1	NA	NA	0.16	0.09	NA	0.6031	0.032	0.5092	0.9793	0.0523	0.4972	12	3	0.171795	0.564469	92	0.868869	14	10	0.914721	3.7603	61	2.97851	20	0.994251	NA	-389.315	864.273	-2814.07	NA	NA	NA	NA	0	0.0259266	0	0.0259537	0	0.0201945	0.0798523	0.254664	0	0.030079	0.0935123	0	0.0537458	0
TCGA-2H-A9GO	ESCA	C1	GI.CIN	0.364465	0.44	0.67	NA	1.0739	0.348	-1.2842	-1.5211	-0.5792	-0.3888	42	NA	0.998035	2.47339	189	0.625403	9	36	NA	NA	NA	1.31679	7	0.676695	7.23572	-1697.3	1076.37	-1716.31	1	494	1	362	0.166535	0	0.0686589	0	0	0	0	0.135399	0.10169	0	0.0481604	0.0385511	0.0369044	0
TCGA-2H-A9GR	ESCA	C2	GI.CIN	0.28793	0.42	0.66	NA	0.5206	0.112	-0.1044	0.7302	0.8432	0.2944	NA	NA	1.62523	5.67776	259	0.503473	5	44	0.88424	5.29123	397	3.33415	92	0.737352	2.23758	-1134.71	505.61	629.376	1	987	1	987	0	0.15216	0	0.0446559	0	0	0.0588806	0.0950639	0	0.0405445	0.0307546	0	0.0611994	0
TCGA-2Y-A9GS	LIHC	C4	NA	0.230592	0.29	0.16	NA	0.2444	0.032	-0.0263	-0.6228	-0.0602	-0.4885	43	34	0.337432	1.54255	109	0.719477	9	9	NA	NA	NA	1.60944	5	1	3.95516	-1193.27	-129.888	4166.1	1	724	1	102	0	0.056487	0	0.015436	0	0.0855036	0.111395	0.477434	0	0.0585357	0.022001	0.00312487	0.0344972	0
TCGA-2Y-A9GX	LIHC	C3	NA	0.474728	0.73	0.07	NA	-0.7517	-0.2305	0.7174	1.1884	-0.0118	0.1559	23	120	0.365035	1.21678	40	0.174674	3	18	0.8926	2.97433	28	3.72103	43	0.98932	1.3979	-295.35	-380.019	3148.31	0	2442	1	2133	0	0.0580359	0	0.0178077	0	0.0424307	0.0721647	0.252207	0	0.0436152	0.0426216	0.00727334	0.0178616	0
TCGA-2Y-A9H3	LIHC	C3	NA	0.405732	0.65	0.18	NA	-1.3867	-0.1505	0.3384	1.6429	-0.5489	-0.5733	103	56	1.17014	3.77858	158	0.591577	18	22	0.911011	3.18536	33	2.04319	8	0.982568	1.46653	-1207.47	-926.629	3461.05	0	1516	1	22	0.0603499	0	0	0.0122139	0	0	0.0408702	0.204183	0	0.16708	0.0410578	0	0.0672483	0
TCGA-2Y-A9H6	LIHC	C3	NA	0.205768	0.33	0.08	NA	-1.168	-0.267	0.1238	0.6859	-0.6425	-0.2273	28	5	0.507949	1.08846	239	0.260412	6	18	NA	0	1	2.63906	14	1	0.839068	-1527.62	-1232.62	3506.95	0	357	0	357	0.0360647	0.00373643	0	0.0119507	0	0.0121878	0.0129932	0.271485	0	0.033408	0.0545089	0	0.055762	0
TCGA-2Y-A9H9	LIHC	C4	NA	0.0687753	0.12	0.18	NA	-0.6681	-0.1435	-0.5282	-0.5857	0.5809	-0.819	65	171	NA	NA	348	0.263265	3	11	NA	0	1	0.693147	2	1	2.54008	-1533.58	-639.308	4109.91	0	697	1	59	0.000839025	0	0	0.00335334	0	0	0.110645	0.341808	0.000440061	0.0265804	0.0464678	0	0.0346406	0.0130714
TCGA-2Z-A9J1	KIRP	C3	NA	0.216733	0.27	0.05	NA	-1.5834	-0.1675	0.245	0.4124	-0.4201	-0.362	31	69	0.651239	1.9296	83	0.749664	12	0	0.95115	1.04494	3	2.5993	14	0.984936	1.83738	-492.43	-2135.53	20.5167	0	2298	0	2298	0.0377545	0	0	0	0	0.0616954	0.0109735	0.354375	0	0.0640555	0.0175587	0.00071584	0.0594951	0
TCGA-2Z-A9J5	KIRP	C3	NA	0.364067	0.41	0.11	NA	-1.9988	-0.0945	0.9084	0.6852	-0.4625	-0.3393	35	167	0.509096	2.08487	53	0.947729	12	0	NA	NA	NA	2.47996	13	0.966863	2.33571	-673.245	-2466.32	1213.41	0	3050	0	3050	0.0836437	0	0	0.00163753	0	0	0	0.57982	0	0.032343	0.0375636	0	0.024489	0
TCGA-30-1869	OV	NA	NA	0.074406	NA	NA	NA	NA	NA	NA	NA	NA	NA	NA	NA	NA	NA	NA	NA	NA	NA	NA	NA	NA	NA	NA	NA	NA	NA	NA	NA	1	1563	1	767	NA	NA	NA	NA	NA	NA	NA	NA	NA	NA	NA	NA	NA	NA
TCGA-30-1891	OV	C1	OVCA.Mesenchymal	0.128077	0.22	0.25	NA	0.2532	0.2945	0.1256	0.0547	-0.1544	0.2066	NA	NA	0.601972	2.15443	329	0.988174	6	72	0.834968	3.03727	38	3.72753	45	0.979212	2.73516	-735.406	-399.179	303.791	1	914	1	181	0	0.0117797	0	0	0	0.0421656	0.0435026	0.394216	0.0596182	0	0.0128088	0.00803978	0.0128961	0
TCGA-31-1944	OV	C1	OVCA.Differentiated	0.136101	NA	NA	NA	0.5409	0.2555	-0.0091	-0.4449	-0.1744	0.2478	NA	NA	NA	NA	338	0.675294	8	56	0.789952	3.79495	122	3.70748	43	0.985716	4.19242	-949.219	9.85143	-1193.24	0	1386	1	678	0	0.0569271	0	0.0118262	0	0	0.0413852	0.363497	0	0.0086478	0.045179	0.0115187	0.00439097	0.0222238
TCGA-32-1970	GBM	C4	GBM_LGG.Mesenchymal-like	0.0858377	0.13	0.28	NA	0.1317	-0.026	0.1461	-1.8156	0.6164	-0.2556	50	1	0.62553	1.90502	266	0.287611	6	8	NA	NA	NA	1.94591	7	1	3.68167	575.676	285.879	-4405.76	1	468	1	408	0	0.00721704	0.00467593	0	0.0263369	0	0.0121015	0.383612	0	0.120069	0.0586435	0.0255471	0	0.0606191
TCGA-32-1991	GBM	NA	GBM_LGG.Mesenchymal-like	0.131873	0.19	0.16	NA	NA	NA	NA	NA	NA	NA	NA	NA	0.417375	0.94605	133	0.258239	3	14	NA	NA	NA	NA	NA	NA	NA	NA	NA	NA	1	515	1	345	NA	NA	NA	NA	NA	NA	NA	NA	NA	NA	NA	NA	NA	NA
TCGA-32-2615	GBM	C4	GBM_LGG.Mesenchymal-like	0.121229	0.16	0.41	NA	-0.1032	0.012	0.6522	-1.0575	0.3302	0.1821	9	4	0.403643	0.778455	216	0.705565	3	9	NA	NA	NA	2.07944	8	1	3.56844	-32.926	-411.868	-3667.28	1	485	1	131	0.0141828	0	0.00674422	0	0	0	0.00639607	0.400407	0.0589201	0	0.113709	0.066366	0	0.1071
TCGA-32-2634	GBM	C4	GBM_LGG.Classic-like	0.0507988	0.11	0.02	NA	0.5858	0.1445	-0.0148	-1.852	-0.4032	-0.2038	11	2	0.372197	1.14522	123	0.914023	6	11	NA	NA	NA	0	1	NA	3.44462	353.338	812.049	-4344.24	0	693	0	693	0.000207781	0	0	0	0	0.0184006	0.00267127	0.725205	0.0947608	0	0	0.0114079	0.028975	0.010077
TCGA-32-2638	GBM	C4	GBM_LGG.Classic-like	0.131069	0.17	0.03	NA	-0.3179	-0.077	0.7293	-1.3214	0.8807	0.2422	NA	NA	0.740447	1.22458	169	0.153047	6	2	NA	NA	NA	2.30259	10	1	2.53523	402.248	-809.283	-3496.42	1	766	1	766	0	0.00819953	0	0.00547232	0	0	0.0776991	0.676428	0	0.042349	0.00749907	0.0283967	0.0228664	0.00847334
TCGA-32-4213	GBM	C4	GBM_LGG.Mesenchymal-like	0.315034	0.31	0.02	NA	0.1598	0.089	0.9345	-0.5013	0.7057	0.1827	32	55	0.398254	1.30855	109	0.120655	4	5	NA	NA	NA	2.39591	12	0.964184	3.41021	-18.9665	168.898	-3722.03	0	604	1	353	0.0226914	0	0	0	0	0.000665359	0.0557373	0.568652	0	0.0194573	0.0617629	0.0099693	0.0354022	0.00663057
TCGA-33-6738	LUSC	C1	NA	0.353625	0.47	0.4	4.08177	0.52	0.217	-0.2405	0.6848	-0.5596	0.1559	158	64	3.04831	8.31626	130	0.621472	17	27	0.934807	4.06062	77	3.09814	23	0.988086	5.34328	-1024.61	191.419	-894.051	0	1927	0	1927	0	0.217625	0	0	0	0.159011	0.0157776	0.142802	0	0.00978966	0.0151923	0	0	0.000906374
TCGA-34-2600	LUSC	C1	LUSC.basal	0.0802567	0.14	0.33	3.07195	0.3114	0.1235	-0.5476	-0.1023	-0.5923	-0.0619	169	7	3.06472	10.2725	240	0.85525	18	34	0.88871	1.23201	4	2.25386	10	0.978838	6.41683	-1159.24	-660.419	-2043.98	1	1874	0	1874	0	0.0750637	0.0087993	0.0163407	0	0	0.047082	0.223587	0.080545	0	0.022127	0.0100935	0.0345156	0.0202604
TCGA-34-2608	LUSC	C1	LUSC.secretory	0.411088	0.71	0.39	NA	-0.2224	0.055	1.0477	1.7089	0.0887	0.8968	65	11	1.23389	3.22493	97	0.305699	8	13	0.910596	5.39703	375	4.10648	63	0.991152	5.47845	-218.909	-329.94	-525.582	1	1000	0	1000	0.0251756	0	0	0.0325063	0	0.0993161	0.0409283	0.391007	0	0.016732	0.0174083	0.000915304	0	0.016148
TCGA-34-5231	LUSC	C2	LUSC.primitive	0.145935	0.33	0.17	NA	1.0875	0.3295	0.0524	0.9651	0.9403	0.3278	349	285	5.54079	16.2779	191	0.712004	24	37	0.883541	4.62661	188	3.68719	43	0.980322	6.70062	-569.954	789.759	-1130.02	1	1984	0	1984	0	0.167189	0	0.0254804	0	0.0133168	0.0891858	0.144057	0	0.023471	0.0277975	0	0.0378087	0.0347164
TCGA-34-5929	LUSC	C2	LUSC.primitive	0.15011	0.25	0.03	4.89285	0.6024	0.2585	0.0624	0.1758	1.7364	0.4258	125	1	1.75562	5.52588	115	0.931389	9	18	0.858835	1.38224	5	3.17015	25	0.984862	4.44165	82.524	198.881	-2218.2	1	151	0	151	0	0.0347077	0.107058	0	0	0.0309977	0.0708889	0.320838	0	0.042626	0.0314407	0.00126719	0	0.0676767
TCGA-35-3615	LUAD	C2	LUAD.4	0.184525	0.31	0.09	6.71263	-1.1844	0.0265	0.3309	0.7757	-0.2814	-0.3518	NA	NA	0.788455	2.75959	138	0.179549	5	7	0.951958	3.32853	33	2.95467	20	0.986294	1.61438	-1002.31	-645.036	3256.36	0	14	0	14	0	0.191796	0.00557774	0.0330469	0	0.000563558	0.0252015	0.303194	0	0.0605099	0.00164251	0.00581621	0	0
TCGA-37-4130	LUSC	C2	NA	0.349493	0.6	0.29	NA	0.8782	0.455	1.2848	2.9288	0.0346	-0.5598	547	195	7.71514	27.939	282	0.705349	19	63	0.769249	3.51909	97	4.11431	85	0.926094	5.06748	450.784	628.307	-2714.11	0	247	0	247	0	0.020581	0	0.0218355	0	0.0375316	0.0983449	0.0859575	0.00250533	0.00894756	0.0319046	0	0.0767334	0
TCGA-37-A5EM	LUSC	C2	NA	0.295215	NA	NA	NA	1.0317	0.2825	0.6576	0.6952	0.9057	0.7383	143	145	3.27637	7.98974	NA	NA	NA	NA	0.821813	3.19835	49	2.79851	17	0.987752	6.14199	461.762	662.943	-1108.33	0	867	0	867	0	0.0515295	0.0367518	0.0137967	0	0.177295	0.0847731	0.276811	0.00787038	0.01395	0.0280899	0	0	0.00485266
TCGA-38-4628	LUAD	C4	LUAD.3	0.152455	0.5	0.32	0.492005	-0.0921	0.209	0.5049	-0.1006	-0.2032	0.0916	62	12	0.919117	3.05384	329	0.757526	20	46	0.973139	1.74363	6	2.1384	9	0.973227	2.80409	253.91	-919.968	2630.39	1	1492	1	1083	0	0.0131209	0.0172697	0.0361971	0	0.060681	0.00466946	0.586574	0	0.0932116	0.0336971	0.0157815	0.0247906	0
TCGA-39-5031	LUSC	C1	LUSC.basal	0.336271	0.6	0.37	11.5946	0.694	0.277	0.5034	1.4526	-0.0006	0.5959	339	160	5.56892	15.3713	159	0.544801	16	45	0.707	3.82919	225	3.87974	53	0.977192	7.32158	-592.896	562.302	-2657.61	1	1841	0	1841	0	0.102022	0	0	0	0.0609709	0.0788379	0.235431	0	0.0321063	0.00370237	0.00975413	0.0125736	0
TCGA-3A-A9IV	PAAD	NA	NA	0.0456367	0.15	0	2.3128	NA	NA	NA	NA	NA	NA	19	NA	0.286505	1.08872	121	0.948093	27	11	NA	NA	NA	NA	NA	NA	NA	NA	NA	NA	0	1103	0	1103	NA	NA	NA	NA	NA	NA	NA	NA	NA	NA	NA	NA	NA	NA
TCGA-3A-A9J0	PAAD	C1	NA	0.219181	0.52	0.14	3.48894	-0.0323	0.051	0.1984	0.3692	-0.2621	0.7259	30	14	0.698074	2.03838	203	0.651337	20	22	0.92247	4.20081	95	2.30259	10	1	2.18792	227.986	-79.5708	1503.61	0	743	1	363	0.0479457	0.00563988	0	0	0	0.193562	0.0135221	0.424977	0.0711527	0	0	0	0	0.0318402
TCGA-3B-A9HZ	SARC	C3	NA	0.315276	0.3	0.11	NA	-0.3487	-0.1145	0.7659	0.5506	0.5511	0.4098	14	0	0.317778	0.48726	122	0.516063	2	16	0.947575	1.31362	4	3.20478	25	0.99562	1.78836	-454.241	638.584	-1761.54	0	1170	1	309	0	0.0172797	0	0	0	0	0.0327531	0.320622	0	0.139068	0.0701775	0	0.0112341	0
TCGA-3B-A9I0	SARC	C2	NA	0.104696	0.09	0.06	NA	0.3689	0.0255	0.6443	0.3602	1.0352	0.0866	17	1	0.13668	0.546721	124	0.61777	4	17	NA	NA	NA	3.29983	28	0.990284	1.28307	-448.13	-151.745	-2840.53	0	1096	1	503	0	0.00926445	0	0.000123737	0	0	0.0633861	0.353151	0	0.11865	0.0635799	0	0.0259141	0
TCGA-3H-AB3M	MESO	C4	NA	0.105312	0.17	0.32	NA	-0.1367	0.0355	0.6487	-0.2984	0.757	0.5251	15	NA	0.508171	0.609806	329	0.922547	4	38	NA	0	1	2.75167	16	0.992454	1.66307	-713.832	-98.4943	-1438.36	1	885	1	107	0.00843702	0.0204508	0.00199808	0	0	0	0.0165604	0.557336	0	0.0693654	0.0343919	0.0196274	0.0107955	0
TCGA-3L-AA1B	COAD	C1	GI.CIN	0.294204	0.61	0.2	NA	0.1702	0.0555	-0.3384	0.641	-0.5834	0.1854	55	30	1.14207	2.69722	116	0.843772	17	1	0.956861	2.8665	20	2.16396	9	0.984859	2.35145	-722.178	-265.288	626.085	0	475	0	475	0.0822629	0.0545744	0	0.0140626	0	0.0827265	0.0132524	0.0959919	0.0539809	0	0.0718637	0	0.00308367	0.0968487
TCGA-3S-A8YW	THYM	NA	NA	NA	0.33	0.37	NA	0.6384	0.246	0.0571	0.6318	1.8715	-0.3848	21	7	0.33074	0.617381	87	0.946696	19	9	0.944331	0.65456	2	2.65259	15	0.979519	NA	-638.294	-31.5687	-3203.14	0	643	1	224	0.0715344	0.0208283	0.196356	0	0	0.0143783	0.00458302	0.170003	0	0.0197868	0.0617146	0.00140923	0.0373788	0.00208622
TCGA-3T-AA9L	THYM	NA	NA	NA	NA	NA	NA	0.9588	0.1355	0.6503	3.2677	-0.0277	-1.0197	1	1	0	0.0668361	53	0.00015805	NA	NA	NA	NA	NA	6.06746	447	0.994249	NA	-742.615	569.781	3650.93	0	1050	1	702	0.0499819	0	0	0.0531524	0	0	0.00802335	0.0372231	0	0.0168812	0.025058	0	0.0137647	0
TCGA-3Z-A93Z	KIRC	C3	NA	0.129826	0.58	0.05	NA	-1.3458	-0.197	0.2971	0.4917	0.1684	0.1044	29	88	0.365928	1.85403	63	0.224	7	5	NA	0	1	2.07944	8	1	0.981074	242.13	-1137.21	2005.26	0	385	0	385	0	0.0766326	0.000222545	0.00193021	0	0	0.0914899	0.262987	0	0.0300915	0.0843961	0	0.0317525	0.0190835
TCGA-41-2573	GBM	NA	GBM_LGG.Mesenchymal-like	0.175561	0.33	0.1	NA	NA	NA	NA	NA	NA	NA	NA	NA	0.343703	1.03111	136	0.367493	11	6	NA	NA	NA	NA	NA	NA	NA	NA	NA	NA	0	272	1	167	NA	NA	NA	NA	NA	NA	NA	NA	NA	NA	NA	NA	NA	NA
TCGA-42-2591	OV	NA	NA	0.0710921	0.09	0.36	NA	NA	NA	NA	NA	NA	NA	NA	NA	0.874242	1.78086	450	0.996158	6	86	NA	NA	NA	NA	NA	NA	NA	NA	NA	NA	0	1240	0	1240	NA	NA	NA	NA	NA	NA	NA	NA	NA	NA	NA	NA	NA	NA
TCGA-43-7657	LUSC	C1	NA	0.235262	0.56	0.22	7.97971	0.4289	0.087	-0.3408	-0.8436	-0.7044	0.7486	76	115	0.943451	3.27259	232	0.728281	19	40	0.939301	3.83003	59	0.950271	3	0.864974	4.86384	-1131.14	109.599	-453.207	0	236	0	236	0	0.0926785	0	0	0	0.346642	0.0227712	0.304296	0	0.0259178	0	0	0.00368134	0
TCGA-44-6777	LUAD	C3	LUAD.5	0.435166	0.66	0.55	4.16234	-0.5198	-0.1915	1.6439	1.5747	0.2782	0.7154	120	137	2.82119	9.45245	72	0.438026	17	12	0.893255	4.59282	171	3.87127	49	0.994718	2.00162	140.049	-419.319	1850.89	1	987	0	987	0	0.0492144	0.00787121	0.0587778	0	0	0.0229764	0.438547	0	0.0500173	0.0251518	0.0148135	0.0107279	0.0113232
TCGA-44-7662	LUAD	C2	LUAD.3	0.328807	0.67	0.45	2.91374	0.5898	0.1865	0.7026	0.9806	1.1962	0.8302	248	30	3.81855	15.1861	150	0.62312	21	39	0.864786	3.87194	88	3.48094	34	0.987118	1.81782	33.998	330.858	-848.602	0	218	0	218	0	0.0662391	0	0.00640136	0	0.104092	0.0524794	0.368375	0.0557142	0	0.00587471	0.0103896	0.0202992	0.0217856
TCGA-46-3766	LUSC	C6	LUSC.secretory	0.458006	0.83	0.26	35.1985	-0.4684	0	1.3068	2.238	0.2232	0.8766	NA	NA	0	0	115	0.28102	10	16	0.922705	4.91157	205	4.28019	78	0.982438	2.54031	1.46047	-137.23	-464.158	0	370	0	370	0	0.0767397	0	0.0671402	0	0.00837681	0.0637448	0.202912	0	0.112246	0.01526	0	0.0245649	0
TCGA-46-3767	LUSC	C1	LUSC.secretory	0.369949	0.77	0.5	17.4275	0.0483	0.0535	1.0047	1.8689	-0.2439	0.9789	52	2	1.4225	3.37071	85	0.233929	10	22	0.913964	4.53586	143	4.00377	57	0.990283	5.86605	-77.4742	403.168	-2508.04	0	396	0	396	0.0483774	0.0184578	0.0297772	0.0333683	0	0.0274963	0.0307996	0.261948	0.0119732	0.0665302	0.015832	0.0103043	0	0.0152419
TCGA-46-6026	LUSC	C1	LUSC.primitive	0.0460388	0.1	0.35	7.79945	0.8372	0.279	-0.6132	-0.0297	-1.1639	0.2359	105	16	1.60959	5.41408	228	0.999964	24	31	0.887072	2.20429	12	2.48491	12	1	6.47902	-1132.05	713.467	-1998.2	0	423	0	423	0.0319687	0.00781475	0	0	0	0.416554	0.032241	0.205963	0	0.0156678	0	0.00693532	0	0.0561376
TCGA-49-4505	LUAD	C2	LUAD.3	0.288165	0.55	0.51	4.53768	-0.9028	0.1075	0.944	1.5631	0.8547	0.4168	93	140	1.86087	5.10329	207	0.589915	20	30	0.926516	3.50611	44	3.78677	50	0.967982	2.90357	393.904	-1625.36	1529.77	1	428	1	417	0	0.0571005	0.0233107	0.0529205	0	0.00251934	0.0792681	0.211617	0	0.0759275	0.0250747	0.00371227	0.0452594	0
TCGA-49-4512	LUAD	C6	LUAD.5	0.263829	0.68	0.24	3.19952	-0.5056	-0.058	0.6702	0.5388	0.211	0.4196	19	8	0.406095	0.928216	172	0.45993	27	25	0.597828	0.414383	2	2.13833	9	0.973197	2.64112	-64.6151	-1483.8	-1293.44	1	905	1	905	0.0580784	0.0109908	0.0198301	0.00841848	0	0.0320821	0.0188794	0.509147	0	0.0472467	0.0813697	0	0	0
TCGA-49-6745	LUAD	C2	LUAD.4	0.33046	0.76	0.33	7.71082	0.2358	0.0405	0.9866	1.0438	0.9075	0.5605	52	5	0.821659	3.34533	118	0.305232	9	11	0.522689	1.34067	13	3.59563	43	0.955979	1.49918	443.016	153.527	1947.88	0	522	0	522	0.00225224	0.00852754	0	0.0163973	0	0.0285868	0.0655816	0.330363	0	0.0483294	0.0708509	0.000715497	0	0
TCGA-49-AAR4	LUAD	C2	NA	0.587917	0.78	0.48	1.7881	0.1384	0.004	0.8552	2.3853	0.6578	0.5072	355	216	3.9373	14.7098	105	0.154405	7	21	0.908278	4.52026	145	4.34109	83	0.982405	4.36178	640.91	-634	1359.45	1	879	1	879	0.0145363	0.0197775	0	0.00627533	0	0.0545715	0.0536689	0.0897989	0.0166679	0.00676426	0.0248882	0.00299416	0.0072007	0
TCGA-4K-AA1G	TGCT	C2	NA	0.221	0.33	0.26	NA	1.0775	0.3465	0.0322	0.4777	-0.8965	-0.9267	8	NA	0.101428	0.304283	108	0.709918	11	20	NA	NA	NA	2.94444	19	1	4.0326	-1065.07	1763.37	-1494.21	0	436	0	436	0	0.159994	0	0.00790254	0	0.248633	0.0782773	0	0	0.0301953	0.0545535	0	0.0623544	0
TCGA-4V-A9QN	THYM	NA	NA	NA	0.13	0	NA	-0.6016	-0.0015	-0.0799	-0.1753	1.7222	-0.6999	3	0	0.0456308	0.205339	80	0.866748	9	8	NA	NA	NA	2.48491	12	1	NA	-1114.88	-1516.94	-2907.74	0	970	1	937	0	0.00392719	0	0.0287041	0	0.0085716	0.0460595	0.326978	0.00782634	0.0264833	0.00685746	0	0.0307279	0
TCGA-4V-A9QW	THYM	NA	NA	NA	0.54	0.01	NA	0.5902	0.1695	0.3833	3.1353	-0.7563	-0.8522	8	NA	0.0874685	0.109336	87	0.00200481	0	0	NA	NA	NA	5.30439	208	0.993789	NA	-443.389	-171.432	3478.56	0	630	0	630	0	0	0	0.060084	0	0.00434942	0.00523993	0	0	0.00325252	0.0163868	0	0.00665962	0.0128345
TCGA-4X-A9F9	THYM	NA	NA	NA	NA	NA	NA	0.8284	0.3115	0.6885	3.7989	0.1899	-1.1074	1	NA	0.0474654	0.0237327	53	1.96055e-05	NA	NA	NA	NA	NA	6.12409	480	0.99195	NA	-826.918	175.749	3578.44	0	669	0	669	0.044079	0	0	0.0645112	0	0	0.0127724	0.0230259	0	0.0200189	0.0149451	0	0.0342971	0
TCGA-4X-A9FC	THYM	NA	NA	NA	NA	NA	NA	1.1789	0.262	0.476	2.6727	-0.7061	-0.8639	5	11	0.0878249	0.241518	45	1.66454e-05	NA	NA	NA	NA	NA	6.47829	664	0.996924	NA	-200.088	693.888	3081.05	0	2072	0	2072	0.0165945	0	0	0.101979	0	0	0.00501134	0.0178358	0	0.00938399	0.0373721	0	0.00523276	0
TCGA-50-5931	LUAD	C1	LUAD.2	0.0836685	0.14	0.43	1.45598	0.8005	0.3175	-0.6178	-1.0374	-0.5597	0.4122	113	85	2.42715	8.37055	219	0.734883	9	18	0.90652	0.628351	2	0.693147	2	1	5.15653	-558.968	1015.3	-3124.42	1	434	1	425	0.0273114	0.0312748	0.0066431	0	0.0470294	0.237853	0.041354	0.0373192	0.0732712	0	0	0	0.0489797	0
TCGA-50-5936	LUAD	C1	LUAD.6	0.271949	0.4	0.12	NA	0.0862	0.066	0.5383	0.7086	-0.4579	0.4061	34	1	0.925815	3.11691	171	0.802404	12	27	0.935866	3.66113	50	2.44102	12	0.982337	2.7663	-922.018	261.311	23.4358	1	257	1	150	0.0125434	0.0163721	0.11873	0	0	0.22713	0	0.253954	0.0298271	0	0	0.0107691	0	0
TCGA-50-5939	LUAD	C1	LUAD.6	0.450484	0.62	0.17	13.6264	0.1158	0.0295	0.8781	1.237	0.0707	0.6289	35	4	0.550472	2.04898	119	0.238353	7	35	0.88736	4.70152	200	2.61563	14	0.991123	3.10624	238.804	175.114	2558.21	1	460	0	460	0.0718481	0.000544251	0	0	0	0.0491096	0.0277093	0.395395	0	0.0406692	0.0186883	0.0138924	0.0418402	0
TCGA-50-5946	LUAD	C2	NA	0.0683258	0.25	0.48	18.166	0.9896	0.1055	-0.3455	-0.034	0.5532	-0.0503	190	NA	2.78186	8.4373	138	0.891684	17	32	0.909726	2.812	22	2.04319	8	0.982568	5.73329	-235.87	483.043	1608.49	0	1617	1	221	0	0.151893	0.0222154	0	0	0	0.00164372	0.273399	0	0.0943142	0.0308661	0.00704969	0.0332693	0
TCGA-51-4079	LUSC	C1	LUSC.classical	0.762807	0.38	0.31	10.6612	0.7137	0.27	0.2904	0.8401	0.3032	0.4848	141	64	2.80973	9.74975	269	0.712881	7	36	0.924137	4.34389	110	2.76679	22	0.895098	5.18768	-620.889	778.789	-1605.88	1	12	0	12	0	0.114409	0.00722114	0.0192587	0	0.0145821	0.0782731	0.190531	0.0405097	0	0.0215461	0	0.0224424	0
TCGA-52-7622	LUSC	C2	NA	0.405701	0.61	0.4	16.4681	0.4348	0.138	0.9784	1.569	0.582	0.4713	143	159	2.37796	6.74745	126	0.421174	12	24	0.8621	4.42248	169	3.35635	35	0.944028	5.4853	8.5402	274.833	-153.452	0	862	0	862	0	0.106902	0.00467796	0.0259826	0	0.0797532	0.0942807	0.202809	0	0.0557663	0.0243749	0.0104797	0.0406992	0.0328412
TCGA-53-7813	LUAD	C2	LUAD.2	0.374193	0.64	0.28	15.2795	0.2184	0.108	-0.009	1.3086	0.586	-0.3524	83	141	0.871904	4.29724	104	0.507623	16	24	0.814021	3.59703	83	2.32219	12	0.934517	1.84281	-195.798	707.798	-204.638	0	424	0	424	0	0.113295	0.0160311	0.0228404	0.00857684	0	0.023693	0.0256465	0.0200875	0	0.0386918	0	0.0272837	0
TCGA-55-5899	LUAD	NA	NA	0.1809	0.33	0.12	5.26097	NA	NA	NA	NA	NA	NA	188	13	3.85132	11.6151	348	0.80917	15	45	0.693158	2.3803	31	NA	NA	NA	NA	NA	NA	NA	0	930	0	930	NA	NA	NA	NA	NA	NA	NA	NA	NA	NA	NA	NA	NA	NA
TCGA-55-7576	LUAD	C2	LUAD.3	0.22629	0.53	0.47	4.27713	0.1541	0.039	0.66	1.0448	0.937	0.311	224	69	3.18496	10.2159	274	0.7972	15	53	0.910142	3.91731	74	3.86607	50	0.988253	2.88767	-373.606	-246.881	2502.19	0	670	0	670	0.00531864	0.0227091	0.00326437	0.0358032	0	0.072709	0.0576428	0.348337	0	0.0579989	0.0327313	0.00429075	0.0167209	0
TCGA-55-7727	LUAD	C2	LUAD.3	0.290876	0.44	0.46	2.02137	0.3779	-0.019	0.687	1.2458	0.7657	-0.3723	119	104	2.46194	6.63082	122	0.357017	10	24	0.679201	1.83931	15	2.90822	20	0.970788	2.12042	318.605	825.366	1259.02	0	119	0	119	0.0131721	0.133351	0.00191952	0.0143005	0	0.0612054	0.0948876	0.249778	0	0.0354479	0.000363142	0.00180533	0	0
TCGA-55-7816	LUAD	C3	NA	0.347717	NA	NA	2.91428	-0.9844	-0.2635	1.2469	0.9604	0.8317	0.4759	0	NA	0	0.0649943	NA	NA	NA	NA	0.925952	1.65908	6	3.32249	29	0.986695	1.91053	155.055	-321.501	2399.8	1	468	1	468	0.000505808	0.00628067	0	0.01062	0	0	0.0893202	0.435936	0	0.0593535	0.158024	0	0.0139722	0
TCGA-55-8097	LUAD	C3	NA	0.186083	0.36	0.15	12.8228	-1.2008	-0.191	0.4726	1.1292	-0.649	0.1624	39	27	0.814495	2.76346	70	0.242823	6	5	0.813823	2.58637	24	3.65816	40	0.991673	2.23815	259.372	-1302.43	3295.22	0	476	0	476	0	0.156505	0.0141973	0	0	0	0.00466689	0.256988	0	0.107682	0.020875	0.0053918	0.0304427	0
TCGA-55-8302	LUAD	C2	NA	0.308551	0.54	0.63	2.31019	0.1755	0.0285	0.4257	1.0151	1.5161	0.2561	253	141	4.9187	16.7291	74	0.490074	9	19	0.79273	3.10118	50	2.14395	10	0.931107	3.02047	-190.812	-736.047	2012.53	0	478	0	478	0.0437713	0.010406	0.0444889	0	0	0.0593216	0.117018	0.305994	0	0.0112484	0.0596203	0	0.0333672	0.00667869
TCGA-55-8620	LUAD	C2	NA	0.215306	0.38	0.4	2.82285	0.7494	0.1915	0.3854	1.3312	-0.4667	-0.3772	200	130	3.79794	12.1131	238	0.730374	15	35	0.823196	3.98121	126	3.06253	22	0.990776	5.77026	-1212.3	1042.91	-556.75	1	375	1	375	0.0457269	0.0143325	0	0	0	0.0751992	0.0918256	0.271407	0	0.00504471	0.00547583	0.00244685	0.023029	0
TCGA-56-5898	LUSC	C1	LUSC.classical	0.265498	0.64	0.2	7.04177	0.0041	0.0585	0.3726	0.4172	-0.3068	0.6391	83	2	1.20953	3.84569	223	0.733536	25	26	0.924995	2.93968	24	2.35167	11	0.980724	5.23507	-684.517	-166.596	1196.66	0	555	0	555	0	0.0542309	0.014439	0.0406616	0	0.0442281	0.0146866	0.350986	0	0.0608202	0.0423824	0.0104608	0.023057	0
TCGA-56-8309	LUSC	C6	NA	0.509404	0.69	0.06	35.2281	0.0287	-0.0255	1.4062	2.1526	0.8212	0.8377	71	8	0.795608	3.61084	72	0.349322	9	20	0.843575	4.28654	161	3.96317	78	0.90967	4.3363	-123.549	-252.089	-1931.84	0	428	0	428	0	0.0935683	0	0.00847113	0	0.0706267	0.0825196	0.186096	0	0.0370368	0.0324818	0	0.012969	0
TCGA-57-1992	OV	NA	NA	0.0548736	0.13	0.04	NA	NA	NA	NA	NA	NA	NA	NA	NA	1.08418	3.85488	262	0.947553	13	40	NA	NA	NA	NA	NA	NA	NA	NA	NA	NA	0	882	0	882	NA	NA	NA	NA	NA	NA	NA	NA	NA	NA	NA	NA	NA	NA
TCGA-58-8388	LUSC	C1	NA	0.167644	0.29	0.13	NA	0.5107	0.0185	0.5545	0.9572	-0.0353	0.6413	91	10	1.3262	4.52638	100	0.434685	9	21	0.946515	2.78696	19	3.12242	24	0.982496	2.69952	-800.971	854.159	-1425.8	1	412	0	412	0	0.12781	0	0.016029	0	0.0619282	0.127573	0.16329	0	0.0346868	0.0114567	0	0.0251261	0
TCGA-5K-AAAP	THYM	NA	NA	NA	0.55	0	NA	0.381	0.1405	0.2751	2.429	-0.4455	-0.4947	3	2	0.11186	0.335579	79	0.012119	0	4	0.979889	1.75573	6	4.01534	57	0.993145	NA	-238.679	-635.827	2813.17	0	1054	0	1054	0.0119389	0	0	0.116435	0	0.00492685	0.0160791	0.00482918	0	0.0146926	0.0153249	0	0.0167646	0
TCGA-5N-A9KI	BLCA	C2	NA	0.112149	0.42	0.25	2.24637	0.0951	0.1665	-0.0144	-0.0374	1.4811	0.2253	73	36	1.66212	4.53885	129	0.913449	17	31	0.981713	0.680472	2	1.56071	5	0.969724	2.60788	-1111.15	-138.466	1909.69	1	76	0	76	0.0994005	0	0.0266559	0.00325852	0	0.1536	0.0241472	0.308383	0	0.0730677	0	0.035739	0.0440853	0
TCGA-5N-A9KM	BLCA	C2	NA	0.177209	0.28	0.11	0.675519	-0.6798	0.004	0.035	0.1669	1.0121	-0.0318	89	22	2.35682	5.79649	182	0.3431	6	34	0.97582	1.89886	7	1.94591	7	1	4.47835	-437.62	-420.849	1856.31	1	530	1	276	0	0.00774255	0.00452538	0.00104099	0.005256	0.0401737	0.0318393	0.195016	0	0.169409	0.0235789	0.00611266	0.054051	0
TCGA-5P-A9K3	KIRP	C4	NA	0.197949	0.24	0.09	NA	-0.2062	0.071	0.1456	-0.7545	-0.0528	-0.8003	33	36	0.316443	1.46051	92	0.772397	10	16	NA	NA	NA	1.60944	5	1	2.08711	-1226.24	-776.268	86.9093	1	471	1	17	0.140817	0	0.0575083	0	0.0218801	0	0.0280532	0.36843	0	0.0435257	0.149173	0	0.0249982	0
TCGA-5P-A9K8	KIRP	C5	NA	0.1646	0.2	0	NA	-1.888	-0.286	0.2585	-1.4408	-0.5435	-0.8372	6	27	0.148713	0.371783	39	0.945221	4	4	NA	NA	NA	0	1	NA	1.3021	-1848.76	-1095.74	3227.86	0	1309	0	1309	0.0529398	0	0	0	0	0	0	0.46718	0	0.139679	0.0267767	0.00834465	0.0355188	0
TCGA-5S-A9Q8	UCEC	C3	UCEC.CN_LOW	0.0579222	0.06	0	11.1426	-0.2887	-0.0625	-0.9303	-1.2212	-0.8391	-0.2151	17	23	0.221898	1.06511	49	0.0580619	1	5	NA	NA	NA	0	1	NA	3.16938	-1766.26	-704.522	2155.64	0	313	0	313	0.160376	0	0.00192575	0	0	0.258039	0.0239581	0.0899656	0.00253775	0	0.0211332	0	0.0425258	0.0681083
TCGA-60-2703	LUSC	C1	NA	0.531254	0.74	0.26	9.39625	0.9822	0.271	-0.139	0.0471	-0.476	0.8031	161	131	2.21665	7.71394	111	0.607282	19	28	0.873931	4.24714	129	0	1	NA	6.1856	-331.151	1148.86	-1725.38	1	2945	1	1757	0.0570528	0	0.0653425	0	0	0.229566	0.00948929	0.0900292	0.0679615	0	0.0022647	0.00410299	0	0.0739227
TCGA-60-2709	LUSC	C1	LUSC.secretory	0.523544	0.85	0.52	17.8109	0.4405	0.1465	1.4571	1.9326	0.4734	0.8195	83	24	1.26975	3.95353	132	0.104683	27	24	0.80517	4.49263	265	4.37972	89	0.975735	5.7361	-266.089	364.336	-260.303	0	1505	0	1505	0	0.0582856	0	0	0	0.248316	0.0286872	0.326123	0	0.0138828	0	0.00204115	0.00971079	0
TCGA-61-1725	OV	C2	OVCA.Immunoreactive	0.105674	0.17	0.1	NA	0.6661	0.453	0.1269	-0.2617	0.6765	-0.0622	NA	NA	0.486072	2.07391	212	0.854838	4	56	0.768565	3.09374	56	3.42249	36	0.955064	2.68625	-1362.41	353.215	-2852.24	0	956	1	844	0	0.0225477	0	0	0	0.0377057	0.098886	0.41478	0.0233241	0	0	0.0368629	0.0546925	0
TCGA-61-1727	OV	NA	NA	0.326343	0.44	0.11	NA	NA	NA	NA	NA	NA	NA	NA	NA	0.969126	3.94111	341	0.897516	9	76	NA	NA	NA	NA	NA	NA	NA	NA	NA	NA	0	564	0	564	NA	NA	NA	NA	NA	NA	NA	NA	NA	NA	NA	NA	NA	NA
TCGA-61-1737	OV	NA	OVCA.Mesenchymal	0.0924364	0.24	0.07	NA	NA	NA	NA	NA	NA	NA	55	NA	0.891131	3.14866	206	0.863822	8	64	NA	0	1	4.38106	85	0.986137	NA	NA	NA	NA	0	1364	0	1364	0.044857	0	0	0	0	0.0858436	0.0763617	0.432907	0	0	1.59424e-05	0.00956179	0.106467	0
TCGA-61-1740	OV	C2	OVCA.Immunoreactive	0.224145	0.19	0.28	NA	0.9927	0.2245	0.7063	1.0557	1.2989	-0.1813	119	NA	1.5949	4.75671	312	0.901859	5	80	0.785156	4.78263	442	4.34538	206	0.815593	3.44112	-1094.81	-95.7054	-1463.94	1	74	1	74	0.0400265	0.0121185	0	0.00303225	0	0.0481757	0.147362	0.237892	0.0160813	0	0.0336309	0	0.0136294	0.00259944
TCGA-61-1895	OV	NA	OVCA.Immunoreactive	0.31399	0.35	0.01	NA	NA	NA	NA	NA	NA	NA	NA	NA	0.389834	2.0991	231	0.997749	6	80	NA	NA	NA	NA	NA	NA	NA	NA	NA	NA	0	44	0	44	NA	NA	NA	NA	NA	NA	NA	NA	NA	NA	NA	NA	NA	NA
TCGA-61-1903	OV	NA	NA	0.115352	0.14	0.02	NA	NA	NA	NA	NA	NA	NA	NA	NA	0.203572	1.51225	333	0.836555	7	59	NA	NA	NA	NA	NA	NA	NA	NA	NA	NA	0	396	0	396	NA	NA	NA	NA	NA	NA	NA	NA	NA	NA	NA	NA	NA	NA
TCGA-61-2008	OV	C1	OVCA.Differentiated	0.165297	0.22	0.2	NA	0.1888	0.1805	-0.0996	-0.4386	-0.4277	0.0931	31	NA	0.652983	2.22014	318	0.749201	10	68	0.745444	3.9496	200	3.71105	44	0.980672	3.39394	-1593.71	-500.484	-2388.02	0	932	1	818	0	0.0191032	0	0	0	0	0.0650992	0.358243	0.100265	0	0.058985	0.00285949	0.0393214	0
TCGA-61-2092	OV	C4	OVCA.Differentiated	0.034698	0.07	0.23	NA	0.3273	0.2995	-1.3787	-1.7639	-0.6205	-1.115	34	NA	0.605775	1.78544	365	0.282755	1	9	0.926398	2.90472	23	1.9281	12	0.775926	2.76272	-1159	-41.6199	1569.69	0	1573	0	1573	0	0.153566	0	0	0	0.12714	0.00488876	0.22885	0	0	0.0591345	0	0.0219879	0
TCGA-61-2097	OV	C4	OVCA.Differentiated	0.122453	0.39	0.05	NA	-0.1955	-0.088	0.176	-1.4994	1.1324	0.3653	NA	NA	0	0	192	0.837086	18	55	0.492458	0.682692	4	2.51266	13	0.979613	3.40007	-259.78	-844.998	-147.101	0	1844	0	1844	0.0362223	0	0.0876424	0	0.0110688	0	0.000403303	0.42627	0.184958	0	0.0511187	0.0210621	0.0607292	0
TCGA-61-2613	OV	NA	NA	0.223533	0.27	0.24	NA	NA	NA	NA	NA	NA	NA	NA	NA	0.696841	2.56731	344	0.708829	7	34	NA	NA	NA	NA	NA	NA	NA	NA	NA	NA	1	945	1	358	NA	NA	NA	NA	NA	NA	NA	NA	NA	NA	NA	NA	NA	NA
TCGA-61-2614	OV	NA	NA	0.185211	0.39	0.42	NA	NA	NA	NA	NA	NA	NA	NA	NA	0.390899	1.77681	228	0.959131	24	26	NA	NA	NA	NA	NA	NA	NA	NA	NA	NA	1	262	1	38	NA	NA	NA	NA	NA	NA	NA	NA	NA	NA	NA	NA	NA	NA
TCGA-62-8395	LUAD	C3	NA	0.155467	0.35	0.07	NA	-1.1069	-0.2845	0.2873	0.6104	-0.6297	0.0995	28	57	0.551235	1.94383	119	0.215708	5	22	0.758528	2.92044	47	2.56495	13	1	1.75445	-415.172	-1208.5	3190.95	0	1216	1	395	0	0.159268	0	0.024641	0	0	0.0153387	0.239193	0	0.0323818	0.0301536	0.00365646	0.0404077	0
TCGA-62-A46O	LUAD	C2	NA	0.081542	0.18	0.48	2.43464	0.9068	0.259	-1.2211	-1.0044	0.5131	-0.5136	480	NA	7.45758	23.8705	299	0.74154	13	62	0.86739	2.64079	21	1.09861	3	1	5.71237	-1632.85	1389.13	1018.25	1	1454	1	943	0.0336259	0	0.108433	0	0	0.0615	0	0.0862084	0	0.00978921	0.0064915	0	0.0213136	0.0287657
TCGA-63-A5MB	LUSC	C1	NA	0.143823	0.35	0.29	2.73117	0.9125	0.203	0.1365	0.5438	-0.6988	0.0788	165	166	2.47688	9.12215	364	0.771275	16	74	0.8338	1.83205	9	2.39591	12	0.964184	3.21906	-1352.41	578.554	-1585.29	0	3123	0	3123	0	0.120603	0.0238903	0	0	0.0520802	0.143778	0.241127	0.0235894	0	0.00641654	0	0	0.0344011
TCGA-64-1679	LUAD	C1	LUAD.5	0.33551	0.74	0.37	2.10632	0.0321	-0.0085	0.7255	0.0353	0.5257	1.0641	141	68	3.58711	13.3321	98	0.495396	23	21	0.75704	3.00567	53	2.04319	8	0.982568	5.74485	362.873	-163.379	2566.76	0	2488	0	2488	0	0.129954	0.00316485	0.114416	0	0.156885	0.0109475	0.308577	0.0574351	0	0.0071965	0.00717262	0	0
TCGA-64-1680	LUAD	C3	LUAD.4	0.147831	0.39	0.08	2.17773	-0.7293	0.0145	0.0095	0.0043	-0.5911	-0.3166	14	3	0.461878	1.4145	94	0.947115	15	9	NA	NA	NA	2.31142	11	0.963938	2.44379	-84.4213	-845.568	2398.11	0	1126	0	1126	0	0.113222	0	0.00387682	0	0	0.0421956	0.382194	0	0.075009	0.00491853	0	0.01873	0
TCGA-66-2780	LUSC	C2	LUSC.basal	0.371659	0.53	0.09	12.8165	0.4633	0.3265	0.2819	0.6733	0.9665	0.8161	69	189	1.19873	3.45349	181	0.733203	14	32	0.943926	5.24158	258	2.8571	18	0.98849	2.57047	55.9036	12.3044	-1654.51	1	366	0	366	0.0226733	0.00403148	0.0327658	0	0	0.18016	0.0657607	0.302633	0.044297	0	0	0.0306888	0	0.0240809
TCGA-66-2786	LUSC	C2	LUSC.secretory	0.254592	0.43	0.15	7.0251	0.8163	0.304	0.7715	1.0067	0.9148	0.4785	94	11	1.47517	5.61699	184	0.842204	13	26	0.847656	3.79524	88	3.34236	30	0.9827	2.69351	-34.4947	735.9	-791.871	0	790	0	790	0	0.139334	0.0220241	0.0345507	0	0	0.0468252	0.282167	0	0.0418048	0.0151513	0.021123	0.0022754	0.0127424
TCGA-66-2788	LUSC	C2	LUSC.basal	0.442615	0.59	0.35	11.165	0.552	0.255	0.774	1.5274	1.1122	0.8466	104	4	1.52594	5.35574	168	0.358626	9	19	0.912813	5.20344	299	3.97882	55	0.992885	7.44172	-491.992	451.034	-1635.94	0	699	0	699	0	0.050974	0.0306121	0.00420352	0	0.0254616	0.101471	0.207511	0.049898	0	0.0186908	0.0529524	0	0.00445565
TCGA-66-2790	LUSC	C2	NA	0.236558	NA	NA	5.3439	0.8224	0.224	0.449	1.3472	1.2757	0.6184	NA	NA	NA	NA	326	0.819	11	39	0.889652	4.50956	159	3.4729	39	0.947957	7.19453	45.2412	894.244	-611.986	0	699	1	699	0	0.109165	0	0.0125111	0	0.0395881	0.20225	0.0975066	0	0.0585911	0.0260543	0	0.0350204	0
TCGA-67-3770	LUAD	C2	NA	NA	0.35	0.27	2.23281	-0.8953	0.06	0.8197	0.5904	0.6051	-0.2334	NA	NA	1.6129	5.06117	188	0.877411	14	32	NA	NA	NA	2.39331	12	0.96314	2.50613	864.417	-1394.28	1075.26	0	610	0	610	0	0.0896246	0.0472436	0.00526354	0	0.0180088	0.0465641	0.398577	0	0.0826264	0.0155815	0.0100184	0.00685651	0
TCGA-67-4679	LUAD	C3	NA	0.154595	0.29	0.05	2.95569	-1.0503	-0.258	0.8255	0.6689	-0.347	-0.0079	144	65	2.13633	7.50768	68	0.169362	2	16	0.900167	1.75164	7	2.902	19	0.985588	2.04058	-52.8074	-957.129	3078.05	0	448	0	448	0.00520375	0.0066208	0.00605381	0.131004	0	0	0.0148033	0.202904	0	0.174511	0.142691	0	0.0174827	0
TCGA-68-8250	LUSC	C1	NA	0.282355	0.56	0.2	23.1417	0.566	0.271	0.5361	0.8256	0.4366	0.4848	157	49	2.16481	7.84014	271	0.67511	15	45	0.854471	3.55364	64	2.68595	15	0.991837	3.43041	92.4334	4.99878	-2342.72	0	244	0	244	0.0188004	0.00391559	0.0458914	0	0	0	0.082278	0.373369	0	0.0347234	0.0206645	0.00941514	0.0341391	0.00732391
TCGA-68-A59J	LUSC	C2	NA	0.267991	0.55	0.14	5.41072	0.5251	0.114	0.3886	0.7416	0.8599	0.2507	208	401	3.507	9.75862	222	0.615353	17	54	0.862768	2.77714	25	2.41941	18	0.837058	4.12712	346.449	141.355	-1660.1	0	448	0	448	0.00691691	0.0192734	0.0114093	0.0292739	0	0	0.206793	0.179292	0.0049826	0	0.0351704	0	0.0619934	0.0505044
TCGA-69-7979	LUAD	NA	NA	0.146615	0.47	0.3	0.980599	NA	NA	NA	NA	NA	NA	564	71	10.6492	38.5197	975	0.784964	19	56	0.930374	3.1002	28	NA	NA	NA	NA	NA	NA	NA	0	408	0	408	NA	NA	NA	NA	NA	NA	NA	NA	NA	NA	NA	NA	NA	NA
TCGA-69-8253	LUAD	C3	NA	0.223787	0.61	0.03	6.58779	-1.0956	-0.0505	0.1768	0.8848	-0.537	0.0287	84	8	1.49889	3.52679	96	0.434924	14	14	0.86628	3.87863	88	3.12029	23	0.995151	1.74718	-266.925	-844.955	3731.04	0	426	0	426	0	0.130731	0.0532696	0	0	0.0179415	0	0.113252	0	0.0471418	0.0384446	0.0124772	0.0293769	0.0430945
TCGA-69-A59K	LUAD	C3	NA	0.312919	NA	NA	5.06672	0.0734	-0.004	0.5813	1.0531	-0.1807	0.1721	217	96	3.7737	12.3293	226	0.833124	NA	NA	0.816901	3.58983	81	1.94591	7	1	1.84319	-106.343	-376.276	-662.078	0	591	0	591	0.102128	0	0.0203506	0.0034031	0	0	0.0853408	0.262787	0	0.0408022	0.0431942	0	0	0
TCGA-71-6725	LUAD	C4	LUAD.3	0.248399	0.37	0.2	0.633253	-0.5183	-0.114	-0.1407	-1.3718	0.1979	-0.2364	27	1	0.471449	1.29648	210	0.929285	19	42	NA	NA	NA	NA	0	NA	1.89259	-354.339	-721.76	193.059	0	256	1	164	0	0.0252848	0.0332158	0.0135679	0	0	0.00162684	0.518031	0	0.0913023	0.0368312	0.0208882	0.0524075	0
TCGA-72-4234	OV	NA	NA	0.0889091	NA	NA	NA	NA	NA	NA	NA	NA	NA	NA	NA	NA	NA	356	0.913782	NA	NA	NA	NA	NA	NA	NA	NA	NA	NA	NA	NA	NA	NA	NA	NA	NA	NA	NA	NA	NA	NA	NA	NA	NA	NA	NA	NA	NA	NA
TCGA-74-6577	GBM	NA	GBM_LGG.Mesenchymal-like	0.313224	NA	NA	NA	NA	NA	NA	NA	NA	NA	NA	NA	0.236136	0.974062	55	0.187237	6	8	NA	NA	NA	NA	NA	NA	NA	NA	NA	NA	0	132	1	132	NA	NA	NA	NA	NA	NA	NA	NA	NA	NA	NA	NA	NA	NA
TCGA-75-7025	LUAD	C3	LUAD.5	0.269911	0.66	0.34	1.84013	-1.2534	-0.2265	0.7837	1.6621	0.7144	0.3898	14	45	0.361221	0.752543	61	0.524235	18	7	0.943267	3.17626	29	3.82416	48	0.987849	2.83014	534.703	-1517.9	1864.03	0	3305	1	1481	0	0.122095	0.0884304	0.0957284	0	0	0	0.161235	0	0.0766427	0.061146	0	0.0431459	0
TCGA-76-4935	GBM	NA	GBM_LGG.Mesenchymal-like	0.0404095	0.08	0.04	NA	NA	NA	NA	NA	NA	NA	NA	NA	0.392913	1.20681	119	0.279427	4	4	NA	NA	NA	NA	NA	NA	NA	NA	NA	NA	1	1121	0	1121	NA	NA	NA	NA	NA	NA	NA	NA	NA	NA	NA	NA	NA	NA
TCGA-76-6656	GBM	NA	GBM_LGG.Classic-like	0.113283	0.15	0	NA	NA	NA	NA	NA	NA	NA	NA	NA	0.821333	2.22933	103	0.124112	7	6	NA	NA	NA	NA	NA	NA	NA	NA	NA	NA	1	147	0	147	NA	NA	NA	NA	NA	NA	NA	NA	NA	NA	NA	NA	NA	NA
TCGA-77-8139	LUSC	C1	NA	0.362188	0.7	0.16	0.967172	0.8472	0.265	-0.1777	0.6239	-0.625	0.694	102	35	1.63362	5.85639	140	0.386523	21	26	0.868877	4.80439	252	2.19722	9	1	5.40367	-1016.2	1072.99	-2810.05	0	3166	0	3166	0.0311312	0	0	0.00677791	0	0.19453	0.0429198	0.192136	0.018102	0	0	0	0	0.0783191
TCGA-77-A5G1	LUSC	C1	NA	0.559337	0.75	0.35	4.35747	0.0773	0.121	0.5419	1.0719	-0.3555	0.7267	88	170	1.08306	3.98096	80	0.246542	12	17	0.921387	3.56687	48	2.70805	15	1	5.20825	-68.2074	179.553	2790.96	0	4026	1	2197	0	0.0741291	0	0	0	0.157797	0.0486383	0.303353	0	0.027542	0	0	0.0533591	0
TCGA-77-A5G7	LUSC	C1	NA	0.398768	0.42	0.5	6.25043	1.0832	0.469	-0.7884	0.0362	-0.6341	-0.133	31	4	1.17199	2.25608	128	0.530294	10	34	0.92465	3.11357	29	NA	0	NA	7.15524	-1606.25	587.785	-1808.94	1	180	0	180	0	0.202992	0.0358248	0.0197213	0.000462197	0.0435572	0.0880488	0.117531	0.0548099	0	0	0	0	0.00402099
TCGA-77-A5GH	LUSC	C2	NA	0.441199	0.54	0.35	3.10347	0.6111	0.0995	1.0398	1.8734	0.9637	0.3734	86	154	1.93814	6.44227	253	0.549531	12	39	0.861763	3.68547	72	2.3979	11	1	5.80693	-410.832	454.544	-2289.3	0	1182	0	1182	0	0.154117	0	0.0469802	0	0.0493968	0.134602	0.101638	0	0.0255924	0.0256364	0.00328162	0.0350523	0
TCGA-78-7143	LUAD	C2	LUAD.3	0.190715	NA	NA	NA	0.381	0.022	0.6178	0.759	0.9786	0.0295	NA	NA	NA	NA	107	0.384364	22	28	NA	NA	NA	2.89037	18	1	2.22126	321.369	470.609	1279.03	1	4961	1	1500	0.0665695	0.00438613	0.0870929	0.0791338	0	0.0199842	0.00260249	0.347157	0	0.0541968	0.0474006	0	0.0116683	0
TCGA-78-7153	LUAD	C3	LUAD.4	0.168491	0.43	0.41	3.43246	-0.3654	-0.0175	-0.1273	0.8739	-1.0513	-0.3136	61	38	0.916322	3.01499	195	0.417751	14	6	0.986053	1.36696	4	1.94591	7	1	1.54606	-562.725	-280.014	2153.61	0	3635	0	3635	0.0314402	0.034052	0.0253924	0.00268872	0	0	0	0.186233	0	0.0739092	0.0311335	0.00815559	0.0399993	0
TCGA-78-7159	LUAD	C1	LUAD.2	0.300493	0.71	0.61	1.50462	0.3171	0.113	0.0694	1.0839	0.1099	0.2099	144	52	2.55915	7.97853	121	0.537601	20	27	0.877253	4.34131	141	2.25386	10	0.978838	2.79108	243.127	558.393	1723.2	0	1974	0	1974	0	0.122047	0.0118748	0	0	0.0498807	0.0360471	0.128509	9.36289e-05	0.0184523	0	0.0483391	0.0604357	0
TCGA-78-7163	LUAD	C3	LUAD.1	0.189799	0.32	0.04	7.16227	-1.5704	-0.184	-0.7615	0.3191	-0.0213	-0.5443	13	0	0.210656	0.57178	118	0.897675	23	12	0.951893	1.04576	3	2.37498	13	0.925935	1.46397	-793.109	-1520.95	249.08	0	7248	0	7248	0	0.253426	0.00659309	0.00190143	0	0.000269197	0.00532087	0.0672418	0	0.0527137	0.021272	0	0.0646399	0
TCGA-78-8660	LUAD	C2	NA	0.462099	0.67	0.41	2.92349	0.5685	0.166	0.9184	1.7971	-0.2086	0.0835	140	55	2.06535	6.02629	100	0.21493	7	24	0.498858	1.64415	27	3.7096	44	0.980289	3.17815	-454.54	274.152	1807.63	1	321	1	242	0.0183249	0.0273203	0	0.0123976	0	0.0382665	0.0650014	0.26013	0	0.0167878	0	0	0.0866608	0.00122057
TCGA-78-8662	LUAD	C1	NA	0.0838214	0.21	0.14	5.61644	0.478	0.143	-0.6564	-0.5548	-1.0636	-0.1976	502	271	8.92685	29.0566	350	0.954941	17	68	NA	NA	NA	1.90615	7	0.97957	3.99974	-1578.41	41.0589	-1068.28	1	3361	1	3044	0.0360534	0.000731618	0	0	0	0.0599719	0.0989509	0.208147	0.0531525	0	0.00792258	0	0.0218798	0
TCGA-85-8352	LUSC	C1	NA	0.0404723	0.07	0.33	4.71124	0.7594	0.2795	-1.0309	-0.7558	-0.9525	-0.6934	142	56	1.74131	7.0233	237	0.90019	14	47	0.784226	1.26216	5	1.03972	3	0.946395	4.37943	-2244.44	419.603	-2925.02	1	161	1	128	0.0711911	0	0.0545348	0	0	0.186931	0.053192	0.145529	0.0199231	0.0099396	0	0	0	0.049621
TCGA-86-6562	LUAD	C6	LUAD.3	0.19517	0.54	0.25	0.227345	-0.0838	-0.106	0.5357	0.4384	0.3181	0.5408	21	NA	0.390818	1.20252	111	0.514253	13	16	0.962638	2.11513	9	2.54004	13	0.990287	2.1594	37.1201	-112.397	2700.89	1	376	1	274	0.0161716	0.0152771	0.00999284	0.0133864	0	0.0423373	0.0453574	0.482431	0	0.0744998	0.02442	0.0222704	0	0
TCGA-86-8668	LUAD	C3	NA	0.243743	0.59	0.34	3.12741	-0.9724	-0.2895	0.7696	1.3451	-0.2121	0.5255	17	81	0.23826	0.893473	106	0.267074	9	19	0.935848	3.35363	36	2.63906	14	1	2.37928	857.863	-1066.89	2752.39	0	423	0	423	0.0646152	0.00679727	0	0.0128599	0	0	0.058611	0.292014	0	0.0684812	0.0121774	0.00592076	0.0443014	0
TCGA-86-8673	LUAD	C1	NA	0.362458	0.6	0.25	6.27636	0.1707	0.062	0.1501	0.8652	-0.2986	0.1553	234	289	3.72164	12.4442	327	0.728126	25	53	0.934847	2.53161	15	2.44102	12	0.982337	2.65448	-900.673	-300.199	2794.64	0	862	1	636	0.0482602	0	0.0211316	0	0	0.152544	0.0220669	0.208582	0	0.00255684	0	0.00581581	0.0747171	0
TCGA-86-A4P7	LUAD	C3	NA	0.407103	0.81	0.33	2.74685	-0.4275	-0.1575	0.9392	1.7516	0.4751	0.1669	43	88	0.354355	1.8013	48	0.0618227	6	32	0.886606	4.21456	116	3.5556	37	0.984679	2.31477	247.661	-688.571	2326.71	0	415	0	415	0	0.1245	0	0	0	0.0736306	0.0148393	0.273927	0.011345	0.0267942	0.00425743	0.00134125	0.0132201	0.0177273
TCGA-87-5896	GBM	NA	GBM_LGG.Classic-like	0.0871091	0.14	0.01	NA	NA	NA	NA	NA	NA	NA	NA	NA	0.672162	1.28322	146	0.15169	5	7	NA	NA	NA	NA	NA	NA	NA	NA	NA	NA	0	800	0	800	NA	NA	NA	NA	NA	NA	NA	NA	NA	NA	NA	NA	NA	NA
[truncated: 9,703 more rows]
[truncated: 14 more columns]
