# Supplementary material for: Immunometabolism characteristics and a potential prognostic risk model associated with TP53 mutations in breast cancer
Source: Front Immunol. 2022 Jul 22;13:946468. doi: 10.3389/fimmu.2022.946468 (PMC9353309; doi:10.3389/fimmu.2022.946468)
Supplement: Supplementary file 2 [file DataSheet_2.zip › Suppl_Table/Supplementary Table 8.xlsx]

## Sheet: Sheet1
	wt	mu
FBP1	6	0
ABAT	4	0
HDC	3	0
MAOA	1	0
CA12	1	0
PLA2G2D	0	2
CYP4F8	0	0
NAGS	0	1
ELOVL2	0	0
ACSM1	0	1
GSTM2	0	0
GSTM3	0	0
CHAC1	0	0

## Sheet: Sheet4
Supplementary Table 8：The comparisons of the mutation rate of the 24 genes between the two groups
		TP53 wild-type group	TP53 mutant group
	No.of samples	663	346
PLCH1
	Mutation	12	4
	%	1.80995	1.15607
	Nonmutation	651	342
	%	98.19	98.8439
	Odds Ratio	1.57538
	P-valve	0.5975
ACADSB
	Mutation	4	2
	%	0.603318	0.578035
	Nonmutation	559	344
	%	99.3967	99.422
	Odds Ratio	1.04396
	P-valve	1
CD38
	Mutation	4	1
	%	0.6	0.289017
	Nonmutation	559	345
	%	99.4	99.711
	Odds Ratio	2.09276
	P-valve	0.6656
ADCY1
	Mutation	4	3
	%	0.6	0.867052
	Nonmutation	559	343
	%	99.4	99.1329
	Odds Ratio	0.694218
	P-valve	0.6967
INPP5J
	Mutation	3	1
	%	0.452489	0.29
	Nonmutation	660	345
	%	99.5475	99.71
	Odds Ratio	1.56754
	P-valve	1
CA9
	Mutation	3	3
	%	0.45	0.87
	Nonmutation	660	343
	%	99.55	99.13
	Odds Ratio	0.520041
	P-valve	0.4182
UGCG
	Mutation	2	1
	%	0.301659	0.29
	Nonmutation	661	345
	%	99.7	99.71
	Odds Ratio	1.04383
	P-valve	1
FUT3
	Mutation	2	1
	%	0.3	0.29
	Nonmutation	661	345
	%	99.7	99.71
	Odds Ratio	1.04
	P-valve	1
MTHFD1L
	Mutation	2	7
	%	0.3	2.02312
	Nonmutation	661	339
	%	99.7	97.9769
	Odds Ratio	0.146817
	P-valve	0.009579
PDE6B
	Mutation	1	2
	%	0.15083	0.578035
	Nonmutation	662	344
	%	99.8492	99.422
	Odds Ratio	0.260208
	P-valve	0.2719
ACOT4
	Mutation	1	1
	%	0.15	0.29
	Nonmutation	662	345
	%	99.85	99.71
	Odds Ratio	0.521491
	P-valve	1
FBP1
	Mutation	6	0
	%	0.904977	0
	Nonmutation	557	346
	%	99.1	100
	Odds Ratio	-
	P-valve	-
ABAT
	Mutation	4	0
	%	0.6	0
	Nonmutation	559	346
	%	99.4	100
	Odds Ratio	-
	P-valve	-
HDC
	Mutation	3	0
	%	0.45	0
	Nonmutation	660	346
	%	99.55	100
	Odds Ratio	-
	P-valve	-
MAOA
	Mutation	1	0
	%	0.15	0
	Nonmutation	662	346
	%	99.85	100
	Odds Ratio	-
	P-valve	-
CA12
	Mutation	1	0
	%	0.15	0
	Nonmutation	662	346
	%	99.85	100
	Odds Ratio	-
	P-valve	-
PLA2G2D
	Mutation	0	2
	%	0	0.581395
	Nonmutation	663	344
	%	100	99.42
	Odds Ratio	-
	P-valve	-
NAGS
	Mutation	0	1
	%	0	0.289017
	Nonmutation	663	345
	%	100	99.71
	Odds Ratio	-
	P-valve	-
ACSM1
	Mutation	0	1
	%	0	0.29
	Nonmutation	663	345
	%	100	99.71
	Odds Ratio	-
	P-valve	-
CYP4F8
	Mutation	0	0
	%	0	0
	Nonmutation	663	346
	%	100	100
	Odds Ratio	-
	P-valve	-
ELOVL2
	Mutation	0	0
	%	0	0
	Nonmutation	663	346
	%	100	100
	Odds Ratio	-
	P-valve	-
GSTM2
	Mutation	0	0
	%	0	0
	Nonmutation	663	346
	%	100	100
	Odds Ratio	-
	P-valve	-
GSTM3
	Mutation	0	0
	%	0	0
	Nonmutation	663	346
	%	100	100
	Odds Ratio	-
	P-valve	-
CHAC1
	Mutation	0	0
	%	0	0
	Nonmutation	663	346
	%	100	100
	Odds Ratio	-
	P-valve	-
